# Supplementary material for: Targeted analysis of dyslexia-associated regions on chromosomes 6, 12 and 15 in large multigenerational cohorts
Source: PLoS One. 2025 May 27;20(5):e0324006. doi: 10.1371/journal.pone.0324006 (PMC12112411; doi:10.1371/journal.pone.0324006)
Supplement: S1 Table — (XLSX) [file pone.0324006.s002.xlsx]

## Sheet: S1a Targets
Chapman et al. Targeted Analysis of Dyslexia-Associated Regions on Chromosomes 6, 12 and 15 in Large Multigenerational Cohorts
Table S1a: Targeted genomic regions
chr	start	end	ATAC-seq ID or source*
chr6	23924470	23924903	ENCODE 125				* BOCA: An atlas of Chromatin Accessibility in the Adult Human Brain consensus Peak ID #
chr6	23925326	23925674	ENCODE 125				ENCODE 125: ENCODE DNaseI Hypersensitivity Cluster in 125 cell types (V3)
chr6	24078307	24078868	Peak_226820
chr6	24105371	24105932	Peak_226823
chr6	24131610	24132429	Peak_226830
chr6	24140404	24141458	Peak_226833
chr6	24147509	24148340	Peak_226836
chr6	24165657	24166209	Peak_226841
chr6	24171916	24175122	exon
chr6	24178495	24178922	exon
chr6	24204703	24204974	Peak_226844
chr6	24205100	24205743	Peak_226845
chr6	24207117	24207310	ENCODE 125
chr6	24223015	24223688	Peak_226846
chr6	24223769	24224125	Peak_226847
chr6	24228326	24229288	Peak_226848
chr6	24228326	24229288	Peak_226849
chr6	24261103	24261572	Peak_226850
chr6	24268949	24269104	Peak_226851
chr6	24269122	24269603	Peak_226851
chr6	24270973	24271320	Peak_226852
chr6	24272770	24273351	Peak_226853
chr6	24273712	24273867	ENCODE 125
chr6	24274816	24275300	Peak_226854
chr6	24278236	24278500	exon
chr6	24278788	24278943	ENCODE 125
chr6	24283073	24283918	Peak_226855
chr6	24289022	24289177	exon
chr6	24291089	24291351	exon
chr6	24300676	24301088	Peak_226856
chr6	24301875	24302129	exon
chr6	24302138	24302386	exon
chr6	24313627	24314431	Peak_226857
chr6	24317182	24317531	Peak_226858
chr6	24326176	24326575	ENCODE 125
chr6	24330767	24331114	Peak_226859
chr6	24332164	24332979	Peak_226860
chr6	24341280	24341435	ENCODE 125
chr6	24353401	24354115	Peak_226861
chr6	24357627	24358867	exon
chr6	24359925	24361052	Peak_226862
chr6	24388644	24389464	Peak_226864
chr6	24389530	24389811	Peak_226864
chr6	24395025	24395713	Peak_226865
chr6	24421248	24421945	Peak_226869
chr6	24503234	24503793	Peak_226881
chr6	24519920	24520078	Peak_226882
chr6	24522486	24523008	Peak_226883
chr6	24524626	24525452	Peak_226884
chr6	24527837	24528641	Peak_226885
chr6	24531458	24532286	Peak_226886
chr6	24532482	24532832	Peak_226887
chr6	24536638	24536969	Peak_226888
chr6	24543843	24547938	Peak_226889
chr6	24543843	24547938	Peak_226890
chr6	24543843	24547938	Peak_226891
chr6	24549894	24550651	Peak_226892
chr6	24551595	24551793	exon
chr6	24553680	24554064	Peak_226893
chr6	24554718	24554980	exon
chr6	24556775	24557002	exon
chr6	24558545	24558983	Peak_226894
chr6	24559187	24559427	exon
chr6	24563519	24563789	exon
chr6	24564384	24564608	exon
chr6	24566787	24567033	exon
chr6	24568970	24569206	exon
chr6	24570092	24570327	exon
chr6	24572736	24573059	exon
chr6	24575066	24575616	Peak_226895
chr6	24576553	24577122	Peak_226896
chr6	24578280	24578528	exon
chr6	24578574	24578933	Peak_226897
chr6	24580020	24580289	exon
chr6	24581093	24581709	Peak_226898
chr6	24582418	24582678	exon
chr6	24583648	24584015	Peak_226899
chr6	24584142	24584498	Peak_226900
chr6	24586653	24587066	Peak_226901
chr6	24588777	24589074	exon
chr6	24595026	24595286	Peak_226902
chr6	24595758	24595971	ENCODE 125
chr6	24596055	24596944	ENCODE 125
chr6	24601107	24602295	Peak_226903
chr6	24603427	24604095	Peak_226904
chr6	24605403	24605819	Peak_226905
chr6	24613493	24613868	Peak_226906
chr6	24613945	24614607	Peak_226907
chr6	24619715	24620354	Peak_226908
chr6	24624947	24625597	Peak_226909
chr6	24628133	24628288	ENCODE 125
chr6	24631002	24631953	Peak_226910
chr6	24632792	24633155	Peak_226911
chr6	24637265	24637694	Peak_226912
chr6	24641529	24641684	ENCODE 125
chr6	24644048	24644563	Peak_226913
chr6	24645738	24647036	Peak_226914
chr6	24648934	24649089	ENCODE 125
chr6	24659001	24659156	ENCODE 125
chr12	13656929	13657754	Peak_52677
chr12	13659364	13660055	Peak_52678
chr12	13662374	13662744	Peak_52679
chr12	13665102	13665397	Peak_52680
chr12	13676344	13677483	Peak_52681
chr12	13677659	13678363	Peak_52682
chr12	13683995	13684348	Peak_52683
chr12	13686248	13688145	Peak_52684
chr12	13686248	13688145	Peak_52685
chr12	13690259	13690602	Peak_52686
chr12	13699060	13699678	Peak_52687
chr12	13714324	13718199	Peak_52688
chr12	13714324	13718199	Peak_52689
chr12	13714324	13718199	Peak_52690
chr12	13719903	13720242	Peak_52691
chr12	13722727	13723040	Peak_52692
chr12	13724701	13724942	exon
chr12	13725215	13725842	Peak_52693
chr12	13728832	13729282	Peak_52695
chr12	13736370	13737130	Peak_52696
chr12	13749764	13750195	Peak_52702
chr12	13755103	13755548	Peak_52703
chr12	13756594	13757372	Peak_52704
chr12	13761477	13761822	exon
chr12	13764618	13764829	exon
chr12	13768002	13768245	exon
chr12	13768335	13768688	exon
chr12	13769344	13769635	exon
chr12	13784441	13785287	Peak_52710
chr12	13806731	13807422	Peak_52716
chr12	13809179	13809752	Peak_52718
chr12	13813965	13814795	Peak_52719
chr12	13817653	13818131	Peak_52720
chr12	13821960	13822448	Peak_52721
chr12	13823011	13823874	Peak_52723
chr12	13826610	13827132	Peak_52724
chr12	13828641	13828894	exon
chr12	13833853	13834313	Peak_52726
chr12	13839145	13839612	Peak_52729
chr12	13844309	13845074	Peak_52730
chr12	13845242	13845638	Peak_52731
chr12	13857069	13857730	Peak_52733
chr12	13875392	13875990	Peak_52737
chr12	13882279	13883033	Peak_52739
chr12	13892390	13893227	Peak_52740
chr12	13906205	13906896	Peak_52745
chr12	13922148	13922609	Peak_52747
chr12	13924886	13925686	Peak_52748
chr12	13947120	13947985	Peak_52754
chr12	13952175	13953424	Peak_52755
chr12	13969219	13969864	Peak_52759
chr12	13973530	13974259	Peak_52760
chr12	13987816	13988442	Peak_52761
chr12	13988531	13989235	Peak_52762
chr12	13992321	13993168	Peak_52763
chr12	14004658	14005293	Peak_52766
chr12	14010508	14011296	Peak_52767
chr12	14011857	14012617	Peak_52768
chr12	14016928	14017607	Peak_52769
chr12	14018692	14019217	Peak_52770
chr12	14022635	14023440	Peak_52771
chr12	14040625	14041131	Peak_52775
chr12	14042604	14043350	Peak_52776
chr12	14100207	14100880	Peak_52787
chr12	14100987	14101855	Peak_52788
chr12	14110205	14110939	Peak_52791
chr12	14112085	14112736	Peak_52792
chr12	14115583	14116004	Peak_52794
chr12	14124261	14124934	Peak_52797
chr12	14132815	14135313	Peak_52799
chr12	14132815	14135313	Peak_52800
chr12	14132815	14135313	Peak_52801
chr12	14141960	14142306	Peak_52802
chr12	14156354	14156744	Peak_52803
chr12	14196077	14197029	Peak_52804
chr12	14200790	14201768	Peak_52805
chr12	14202128	14202767	Peak_52806
chr12	14210917	14212151	Peak_52807
chr12	14210917	14212151	Peak_52808
chr12	14212485	14213362	Peak_52809
chr12	14212485	14213362	Peak_52810
chr15	51480269	51480531	ENCODE 125
chr15	51481029	51481405	ENCODE 125
chr15	51481923	51482571	ENCODE 125
chr15	51482695	51482972	Peak_90296
chr15	51483558	51484045	ENCODE 125
chr15	51484225	51484438	ENCODE 125
chr15	51484897	51485200	Peak_90297
chr15	51485505	51486000	ENCODE 125
chr15	51490985	51491531	Peak_90298
chr15	51494912	51495376	ENCODE 125
chr15	51500149	51503326	exon
chr15	51504438	51504901	exon
chr15	51505757	51505979	ENCODE 125
chr15	51507199	51507580	exon
chr15	51507823	51508110	exon
chr15	51510664	51510941	exon
chr15	51512592	51512747	ENCODE 125
chr15	51514469	51514802	exon
chr15	51515874	51516215	ENCODE 125
chr15	51516231	51516485	ENCODE 125
chr15	51519107	51519331	exon
chr15	51519853	51520610	ENCODE 125
chr15	51520633	51520972	Peak_90300
chr15	51522068	51522605	Peak_90301
chr15	51526439	51526833	ENCODE 125
chr15	51526937	51527184	ENCODE 125
chr15	51528958	51529277	exon
chr15	51529703	51529900	ENCODE 125
chr15	51534863	51535226	exon
chr15	51536009	51536243	Peak_90303
chr15	51536855	51537074	ENCODE 125
chr15	51538149	51538397	ENCODE 125
chr15	51538464	51538717	ENCODE 125
chr15	51543242	51543521	ENCODE 125
chr15	51544921	51545148	ENCODE 125
chr15	51545647	51545886	ENCODE 125
chr15	51550386	51550642	Peak_90304
chr15	51551793	51552133	Peak_90305
chr15	51554722	51554962	ENCODE 125
chr15	51555360	51555591	ENCODE 125
chr15	51558225	51558577	ENCODE 125
chr15	51558653	51560289	Peak_90306
chr15	51558653	51560289	Peak_90307
chr15	51562903	51563332	Peak_90308
chr15	51564271	51564426	ENCODE 125
chr15	51566963	51567235	ENCODE 125
chr15	51567296	51567521	ENCODE 125
chr15	51569676	51569976	ENCODE 125
chr15	51570781	51570936	ENCODE 125
chr15	51572963	51573248	ENCODE 125
chr15	51573609	51574467	Peak_90309
chr15	51575226	51576305	ENCODE 125
chr15	51576362	51576569	ENCODE 125
chr15	51579119	51579369	ENCODE 125
chr15	51580461	51580751	ENCODE 125
chr15	51580950	51581188	ENCODE 125
chr15	51582984	51583187	ENCODE 125
chr15	51590616	51591274	Peak_90310
chr15	51591345	51592560	Peak_90311
chr15	51595742	51596184	ENCODE 125
chr15	51600072	51600350	ENCODE 125
chr15	51604485	51604755	Peak_90313
chr15	51604810	51605099	Peak_90313
chr15	51605305	51605573	Peak_90313
chr15	51607949	51608285	ENCODE 125
chr15	51610866	51611123	ENCODE 125
chr15	51612605	51612812	ENCODE 125
chr15	51613138	51613554	ENCODE 125
chr15	51614264	51614499	ENCODE 125
chr15	51614778	51615031	ENCODE 125
chr15	51615120	51615518	ENCODE 125
chr15	51619352	51619584	Peak_90315
chr15	51621215	51621658	ENCODE 125
chr15	51622904	51623123	ENCODE 125
chr15	51623424	51623683	ENCODE 125
chr15	51624405	51624870	Peak_90316
chr15	51625028	51625298	ENCODE 125
chr15	51625923	51626860	ENCODE 125
chr15	51627760	51628216	Peak_90317
chr15	51628289	51628604	Peak_90317
chr15	51628869	51629409	ENCODE 125
chr15	51630049	51630315	ENCODE 125
chr15	51630617	51630889	exon
chr15	51631314	51631534	ENCODE 125
chr15	51633140	51633932	Peak_90318
chr15	51633984	51636156	Peak_90318
chr15	51636214	51636643	ENCODE 125
chr15	51637495	51637834	ENCODE 125
chr15	51637903	51638185	ENCODE 125
chr15	51638192	51638447	ENCODE 125
chr15	51638534	51638826	ENCODE 125
chr15	51639251	51639545	ENCODE 125
chr15	51639672	51640513	ENCODE 125
chr15	51640916	51642006	Peak_90319
chr15	51640916	51642006	Peak_90320
chr15	51642307	51642517	ENCODE 125
chr15	51642576	51643019	ENCODE 125
chr15	51643347	51643947	Peak_90321
chr15	51645487	51645801	ENCODE 125
chr15	51646240	51646515	ENCODE 125
chr15	51647401	51647648	ENCODE 125
chr15	55706330	55706631	ENCODE 125
chr15	55712292	55712650	Peak_90801
chr15	55712921	55713108	Peak_90801
chr15	55722415	55723104	exon
chr15	55724603	55724879	exon
chr15	55725844	55726076	ENCODE 125
chr15	55727017	55727367	exon
chr15	55727495	55727778	Peak_90802
chr15	55731592	55731862	ENCODE 125
chr15	55731911	55732221	Peak_90803
chr15	55735378	55735630	ENCODE 125
chr15	55739210	55739491	ENCODE 125
chr15	55742328	55742661	exon
chr15	55744666	55744942	ENCODE 125
chr15	55749012	55749286	Peak_90806
chr15	55758808	55759467	exon
chr15	55777532	55777748	ENCODE 125
chr15	55783254	55783574	exon
chr15	55785539	55785832	ENCODE 125
chr15	55787188	55787464	ENCODE 125
chr15	55788135	55788382	ENCODE 125
chr15	55788693	55788911	ENCODE 125
chr15	55789805	55790996	exon
chr15	55800251	55800567	ENCODE 125
chr15	55801005	55801252	ENCODE 125
chr15	55805872	55806123	ENCODE 125
chr15	55806141	55806391	ENCODE 125
chr15	55807844	55808097	ENCODE 125
chr15	55808188	55808415	ENCODE 125
chr15	55818761	55819044	Peak_90810
chr15	55819105	55819310	Peak_90811

## Sheet: S1b MIPS
Chapman et al. Targeted Analysis of Dyslexia-Associated Regions on Chromosomes 6, 12 and 15 in Large Multigenerational Cohorts
Table S1b: MIP set design information
failed probes
>mip_key	svr_score	chr	ext_probe_start	ext_probe_stop	ext_probe_copy	ext_probe_sequence	lig_probe_start	lig_probe_stop	lig_probe_copy	lig_probe_sequence	mip_scan_start_position	mip_scan_stop_position	scan_target_sequence	mip_sequence	feature_start_position	feature_stop_position	probe_strand	failure_flags	mip_name
6:23924470-23924625/19,21/+	2.24507	6	23924470	23924488	1	GAATGGCTGAAGCTTCTCA	23924605	23924625	4	CAGCCCACTGCATCTTGGGCT	23924489	23924604	AAATTTTAAACTTATATTTTCCTTTTACATTTGAGAAATCTCATAGAAAAGGGCAGAGGACAGAATTTTGCCTCTAGAAGGTCTGAAGTAGGTTTATTGTGCACTGATGATCACTT	CAGCCCACTGCATCTTGGGCTCTTCAGCTTCCCGATATCCGACGGTAGTGTNNNNNGAATGGCTGAAGCTTCTCA	23924513	23924869	+	0	DyslexiaSet2_0548
6:23924585-23924740/18,22/+	2.82599	6	23924585	23924602	1	TTGTGCACTGATGATCAC	23924719	23924740	4	CACAGACACACACACACACGTT	23924603	23924718	TTCAGCCCACTGCATCTTGGGCTGCACTTTTATGACTTGTCCGAGTCTGGTAAGACAGAACATTCACACATACACACACACACACACACACACACACACACACACACACACACACA	CACAGACACACACACACACGTTCTTCAGCTTCCCGATATCCGACGGTAGTGTNNNNNTTGTGCACTGATGATCAC	23924513	23924869	+	10	DyslexiaSet2_0549
6:23924735-23924890/22,18/+	0.721102	6	23924735	23924756	1	CACGTTATATAAACTAGGTTTA	23924873	23924890	1	GGACCATGGAAAGCAGCC	23924757	23924872	TTACTTATACAGGAGCAGCAAGGGACAGCAGAAGTCTAGGATTCAGGGAAAGCGGGTCCCCCAAGGCTGAAGAAAGCTTCCTACTTATACTGTGCCTCACTTATACTGCAGCTGAG	GGACCATGGAAAGCAGCCCTTCAGCTTCCCGATATCCGACGGTAGTGTNNNNNCACGTTATATAAACTAGGTTTA	23924513	23924869	+	0	DyslexiaSet2_626309
6:23924748-23924903/22,18/+	0.732257	6	23924748	23924769	1	CTAGGTTTATTACTTATACAGG	23924886	23924903	1	CAGCCCACCCTGAGTTTT	23924770	23924885	AGCAGCAAGGGACAGCAGAAGTCTAGGATTCAGGGAAAGCGGGTCCCCCAAGGCTGAAGAAAGCTTCCTACTTATACTGTGCCTCACTTATACTGCAGCTGAGGGACCATGGAAAG	CAGCCCACCCTGAGTTTTCTTCAGCTTCCCGATATCCGACGGTAGTGTNNNNNCTAGGTTTATTACTTATACAGG	23924513	23924869	+	0	DyslexiaSet2_626439
6:23925326-23925481/18,22/+	1.99747	6	23925326	23925343	1	ACAGTCTCAAAATCTCAG	23925460	23925481	1	TCATATATAATACACACACACA	23925344	23925459	AAGCTTAAATACAGCAAAGATTTATTTCTCATGCACATGAGGTCATTGTGCCAGGTGACTCTCCAGGGCAACAGTTCTCCATGCAGTAACTCAGATCTAGGATAATCTATATGTTA	TCATATATAATACACACACACACTTCAGCTTCCCGATATCCGACGGTAGTGTNNNNNACAGTCTCAAAATCTCAG	23925345	23925636	+	0	DyslexiaSet2_0550
6:23925435-23925590/18,22/+	2.24359	6	23925435	23925452	1	CAGATCTAGGATAATCTA	23925569	23925590	1	AGGGAGAGAAGAGAGACATTCA	23925453	23925568	TATGTTATCATATATAATACACACACACACACACACACACACACACACAGACACACACACAGACACACACAGACACAGACACACAGACACACAGACACACACACAGACTCAGAGGG	AGGGAGAGAAGAGAGACATTCACTTCAGCTTCCCGATATCCGACGGTAGTGTNNNNNCAGATCTAGGATAATCTA	23925345	23925636	+	0	DyslexiaSet2_0551
6:23925519-23925674/18,22/-	2.10688	6	23925657	23925674	1	TCTTTCCTACTGAAAATT	23925519	23925540	30	GTCTGTGTGTCTGTGTCTGTGT	23925541	23925656	CCAACTTTTCATTGAAGAAAAGCTATTGGTAAATGAATATTATACATATATTTCTATGTATACTCCTGAATGTCTCTCTTCTCTCCCTCCCTCTGAGTCTGTGTGTGTGTCTGTGT	GTCTGTGTGTCTGTGTCTGTGTCTTCAGCTTCCCGATATCCGACGGTAGTGTNNNNNTCTTTCCTACTGAAAATT	23925345	23925636	-	0	DyslexiaSet2_0552
6:24078307-24078462/18,22/-	1.29779	6	24078445	24078462	1	ATGGATTATCATCTAGTT	24078307	24078328	1	ACAAAAAAATATACCTTGTTGG	24078329	24078444	AGGGTTCTTGTAACTGGCCGTGAAAGTCACAGAGAAGTTGAGGGAGAAATTTACTTTCCGGGAAGTGGTTAACTATGATGCAGAACTTACTTGCAATAGCCAGGATGCTCATGTAA	ACAAAAAAATATACCTTGTTGGCTTCAGCTTCCCGATATCCGACGGTAGTGTNNNNNATGGATTATCATCTAGTT	24078349	24078827	-	0	DyslexiaSet2_0553_SNP_a
6:24078307-24078462/18,22/-	1.29779	6	24078445	24078462	1	ATGGATTATCATCTAGTT	24078307	24078328	1	ACAAAAAAATATACCTTGTTAG	24078329	24078444	AGGGTTCTTGTAACTGGCCGTGAAAGTCACAGAGAAGTTGAGGGAGAAATTTACTTTCCGGGAAGTGGTTAACTATGATGCAGAACTTACTTGCAATAGCCAGGATGCTCATGTAA	ACAAAAAAATATACCTTGTTAGCTTCAGCTTCCCGATATCCGACGGTAGTGTNNNNNATGGATTATCATCTAGTT	24078349	24078827	-	0	DyslexiaSet2_0553_SNP_b
6:24078509-24078664/18,22/+	2.09249	6	24078509	24078526	1	GTTTGCAATCTACTAGGA	24078643	24078664	1	CACCAATGCAAATGACTCTGTC	24078527	24078642	TAGGTGTCATGCAGTCTCCACACTTAACCAAAATATAGATGCTCTGTGCTAGTCAGGGGCATGGCTGACTCACTGCGTGGAGGATGCAGATGAGTCACTTGTGAAATCCAAAATAT	CACCAATGCAAATGACTCTGTCCTTCAGCTTCCCGATATCCGACGGTAGTGTNNNNNGTTTGCAATCTACTAGGA	24078349	24078827	+	0	DyslexiaSet2_0555
6:24078399-24078554/18,22/-	2.27891	6	24078537	24078554	2	GTTAAGTGTGGAGACTGC	24078399	24078420	1	AGTCACAGAGAAGTTGAGGGAG	24078421	24078536	ATGACACCTATCCTAGTAGATTGCAAACTTGCCATTTATACCACTTACAGTGACAATTCACTGACTTTTGGTGAATGGATTATCATCTAGTTAGGGTTCTTGTAACTGGCCGTGAA	AGTCACAGAGAAGTTGAGGGAGCTTCAGCTTCCCGATATCCGACGGTAGTGTNNNNNGTTAAGTGTGGAGACTGC	24078349	24078827	-	0	DyslexiaSet2_0554
6:24078597-24078752/18,22/-	2.27815	6	24078735	24078752	1	GTTTTCAGGCAGGAAAAC	24078597	24078618	1	CATCTGCATCCTCCACGCAGTG	24078619	24078734	AGAGCCACACAGGAAATCGGCAATACTCCCAGTGTTATAACTGAGTTGGCAGATTGGAAAAACATCACTAGACAGAGTCATTTGCATTGGTGATATTTTGGATTTCACAAGTGACT	CATCTGCATCCTCCACGCAGTGCTTCAGCTTCCCGATATCCGACGGTAGTGTNNNNNGTTTTCAGGCAGGAAAAC	24078349	24078827	-	0	DyslexiaSet2_0556
6:24078713-24078868/18,22/-	2.03368	6	24078851	24078868	1	GTCCTAAGAACTAGAGTA	24078713	24078734	1	AGAGCCACACAGGAAATCGGCA	24078735	24078850	GCACCCCTTTTCTTAAAGTTCTTTCCGTTTATGGTCTTGGAGTAACATTAAAAAAGACCCAGGTCAGTCTGCCTAGAAATGACTTGGATATTTTTATTGTTTTCAGGCAGGAAAAC	AGAGCCACACAGGAAATCGGCACTTCAGCTTCCCGATATCCGACGGTAGTGTNNNNNGTCCTAAGAACTAGAGTA	24078349	24078827	-	0	DyslexiaSet2_0557
6:24105371-24105526/18,22/-	2.22743	6	24105509	24105526	1	GTAGTCTCGTTATGGAGA	24105371	24105392	1	AAACTGTCACAGCAGCTCTGAA	24105393	24105508	GTATGTGGAGGGAAGTGGGTGAGACTGTGAACTGGGAAACTGGGACTGATTCTGGCGCTTCCAGTTTCTAGGCCAGAGTTTCCTCTTTTTCTGGAAACTGAGAGTTAATCTGGTGT	AAACTGTCACAGCAGCTCTGAACTTCAGCTTCCCGATATCCGACGGTAGTGTNNNNNGTAGTCTCGTTATGGAGA	24105393	24105898	-	0	DyslexiaSet2_0558
6:24105466-24105621/18,22/-	2.34075	6	24105604	24105621	1	ATTAGCACTGCTTGGCCT	24105466	24105487	1	AGACTGTGAACTGGGAAACTGG	24105488	24105603	TTGGCTCTCACTTAATGAATGTTAACCATTGCCCCATCAACTCCAGCATTTGTGAAACCTTAGTGTAGGACTGGAATGTAGTCTCGTTATGGAGAGTATGTGGAGGGAAGTGGGTG	AGACTGTGAACTGGGAAACTGGCTTCAGCTTCCCGATATCCGACGGTAGTGTNNNNNATTAGCACTGCTTGGCCT	24105393	24105898	-	0	DyslexiaSet2_0559
6:24105645-24105800/18,22/+	1.81009	6	24105645	24105662	1	CTACTGGCAGTGGGTTTT	24105779	24105800	1	AAACATGACCTCCATTAGCCTC	24105663	24105778	AATTGGGTTTTCTATTAAAGCAATTTTCTCCTCAGTGATTTATCATAAAGAAATGACACAATTAAGTCTCATTTGGAAACACTAATGAATTATTTAGCATGGACCAGGCAAAAAGA	AAACATGACCTCCATTAGCCTCCTTCAGCTTCCCGATATCCGACGGTAGTGTNNNNNCTACTGGCAGTGGGTTTT	24105393	24105898	+	0	DyslexiaSet2_0561
6:24105557-24105712/22,18/-	1.8714	6	24105691	24105712	1	CTTTATGATAAATCACTGAGGA	24105557	24105574	1	TGCCCCATCAACTCCAGC	24105575	24105690	GAAAATTGCTTTAATAGAAAACCCAATTAAAACCCACTGCCAGTAGCTGCAGGGCCCATTCAATGGAAGATTAGCACTGCTTGGCCTTTGGCTCTCACTTAATGAATGTTAACCAT	TGCCCCATCAACTCCAGCCTTCAGCTTCCCGATATCCGACGGTAGTGTNNNNNCTTTATGATAAATCACTGAGGA	24105393	24105898	-	0	DyslexiaSet2_0560
6:24105732-24105887/19,21/+	1.68472	6	24105732	24105750	1	CATTTGGAAACACTAATGA	24105867	24105887	1	AGAGTTACATATCAAAACAGC	24105751	24105866	ATTATTTAGCATGGACCAGGCAAAAAGAAAACATGACCTCCATTAGCCTCATCTGAGGTGAAGGAAGAAAATCCTGAAGAAACGGACTAATAAGAATGTAGGAAATGGGAGCATGA	AGAGTTACATATCAAAACAGCCTTCAGCTTCCCGATATCCGACGGTAGTGTNNNNNCATTTGGAAACACTAATGA	24105393	24105898	+	0	DyslexiaSet2_0562
6:24105777-24105932/18,22/-	1.97023	6	24105915	24105932	1	AATTGGGATGGGAGGTTG	24105777	24105798	1	GGCTAATGGAGGTCATGTTTTC	24105799	24105914	AATAGAATGAGGGAGATGATGTAGAAAGCTGTTTTGATATGTAACTCTTCATGCTCCCATTTCCTACATTCTTATTAGTCCGTTTCTTCAGGATTTTCTTCCTTCACCTCAGATGA	GGCTAATGGAGGTCATGTTTTCCTTCAGCTTCCCGATATCCGACGGTAGTGTNNNNNAATTGGGATGGGAGGTTG	24105393	24105898	-	0	DyslexiaSet2_0563
6:24131610-24131765/18,22/+	1.80633	6	24131610	24131627	1	CTGTTGCTATGAGGGATT	24131744	24131765	1	TGATTCAGTCCATACTCCTGCT	24131628	24131743	TTTTTTTATTCCTATCATATCTATTTTTGTCCCTTTTTCATGTTAAAGTCTCTGATGCTTTATAGAAAATCTGAAAATATATATTTAGAGGAGGTGGTTCTGACTATGCAAGTATA	TGATTCAGTCCATACTCCTGCTCTTCAGCTTCCCGATATCCGACGGTAGTGTNNNNNCTGTTGCTATGAGGGATT	24131655	24132387	+	0	DyslexiaSet2_0565
6:24131713-24131868/18,22/+	2.04254	6	24131713	24131730	1	TAGAGGAGGTGGTTCTGA	24131847	24131868	1	CCTAGTTGACAAAGCAGTTAGT	24131731	24131846	CTATGCAAGTATATGATTCAGTCCATACTCCTGCTTCTTGTGTTAATTGTCATCTTTCATCTGTTCCCTGACTCATGGTGTAACCTTTAGTAGATGATTTTTCTATGCCTCAGTTT	CCTAGTTGACAAAGCAGTTAGTCTTCAGCTTCCCGATATCCGACGGTAGTGTNNNNNTAGAGGAGGTGGTTCTGA	24131655	24132387	+	0	DyslexiaSet2_0566
6:24131796-24131951/19,21/-	1.8314	6	24131933	24131951	1	ATATAAGTGGCATAATTTT	24131796	24131816	1	AGGTTACACCATGAGTCAGGG	24131817	24131932	AAAGGCATTTTCCTTTAAGGCATTCTAATGCAAATTTCAGTCCAGGTGAGATGGGGTTGGTATTACTAACTGCTTTGTCAACTAGGAAACTGAGGCATAGAAAAATCATCTACTAA	AGGTTACACCATGAGTCAGGGCTTCAGCTTCCCGATATCCGACGGTAGTGTNNNNNATATAAGTGGCATAATTTT	24131655	24132387	-	0	DyslexiaSet2_0567
6:24131953-24132108/18,22/+	1.70484	6	24131953	24131970	1	CCAATGGTAATAGGCTCT	24132087	24132108	1	ACTCAGGCAAAGAACATTCTAA	24131971	24132086	TGTTAATCATCTTCATTGTATAAGCATTAAATAGAAGGTACTGAAGAGATCGTCCTAGTGCTTAAAATATTAAAACTAGGTTAATATTCTTTTGATCTGCCAGATTTTGCTGCTCT	ACTCAGGCAAAGAACATTCTAACTTCAGCTTCCCGATATCCGACGGTAGTGTNNNNNCCAATGGTAATAGGCTCT	24131655	24132387	+	0	DyslexiaSet2_0568_SNP_a
6:24131953-24132108/18,22/+	1.70484	6	24131953	24131970	1	CCAATGGTAATAGGCTAT	24132087	24132108	1	ACTCAGGCAAAGAACATTCTAA	24131971	24132086	TGTTAATCATCTTCATTGTATAAGCATTAAATAGAAGGTACTGAAGAGATCGTCCTAGTGCTTAAAATATTAAAACTAGGTTAATATTCTTTTGATCTGCCAGATTTTGCTGCTCT	ACTCAGGCAAAGAACATTCTAACTTCAGCTTCCCGATATCCGACGGTAGTGTNNNNNCCAATGGTAATAGGCTAT	24131655	24132387	+	0	DyslexiaSet2_0568_SNP_b
6:24131866-24132021/22,18/-	1.36068	6	24132000	24132021	1	GATCTCTTCAGTACCTTCTATT	24131866	24131883	1	GATGGGGTTGGTATTACT	24131884	24131999	TAATGCTTATACAATGAAGATGATTAACAAGAGCCTATTACCATTGGTATATAAGTGGCATAATTTTAAAGGCATTTTCCTTTAAGGCATTCTAATGCAAATTTCAGTCCAGGTGA	GATGGGGTTGGTATTACTCTTCAGCTTCCCGATATCCGACGGTAGTGTNNNNNGATCTCTTCAGTACCTTCTATT	24131655	24132387	-	0	DyslexiaSet2_0564
6:24132043-24132198/18,22/+	2.1427	6	24132043	24132060	1	AAACTAGGTTAATATTCT	24132177	24132198	1	AGTGCAGGTGTGGGTGTGTATG	24132061	24132176	TTTGATCTGCCAGATTTTGCTGCTCTACTCAGGCAAAGAACATTCTAAAAACCTTGACTTTTTATGAAATCATATCTTTCTAAATGTTTTAAAGCAAATGTGTTCGTGTGTGGGGG	AGTGCAGGTGTGGGTGTGTATGCTTCAGCTTCCCGATATCCGACGGTAGTGTNNNNNAAACTAGGTTAATATTCT	24131655	24132387	+	0	DyslexiaSet2_0569
6:24132274-24132429/18,22/+	2.07504	6	24132274	24132291	1	GCACAGGAGCTAACAGTT	24132408	24132429	1	ACTCATGTGTAGCTAAGGGCAC	24132292	24132407	AGTTGGTTTTAATTGACCAACAGCTAAAAAGATGAGGTTATTGGTCATCATTAATAGCACCATTTTTCTAAGACCAGGGCCATGTTTTCCTCAATTTGACTACATTCTTAACCAAA	ACTCATGTGTAGCTAAGGGCACCTTCAGCTTCCCGATATCCGACGGTAGTGTNNNNNGCACAGGAGCTAACAGTT	24131655	24132387	+	0	DyslexiaSet2_0571
6:24132159-24132314/22,18/-	2.32297	6	24132293	24132314	1	CTGTTGGTCAATTAAAACCAAC	24132159	24132176	1	CCCCCACACACGAACACA	24132177	24132292	TAACTGTTAGCTCCTGTGCTTTTTTCTGTTTCAGGTATAGCTACCATCTAAAGAAATCACCCAGGGAAAGAGTGCAGGGAGGCAAGAGTCTACACATACACACCCACACCTGCACT	CCCCCACACACGAACACACTTCAGCTTCCCGATATCCGACGGTAGTGTNNNNNCTGTTGGTCAATTAAAACCAAC	24131655	24132387	-	0	DyslexiaSet2_0570
6:24140404-24140559/19,21/+	1.95597	6	24140404	24140422	3	GAGAAGCAGGTTTAAGGAA	24140539	24140559	1	CGCTGGAAGAAGGAATCTCTG	24140423	24140538	ATCGTGGAAGACTAAGCGTGGCTGTCAAGGGTAGAACGGACATTGAGGAGTAGGAAGAAAGGGACGCAGAGCTGGAGAATTGCTTTCGAAGATGGAGGCAGTTGAATGTGTTTATG	CGCTGGAAGAAGGAATCTCTGCTTCAGCTTCCCGATATCCGACGGTAGTGTNNNNNGAGAAGCAGGTTTAAGGAA	24140435	24141425	+	0	DyslexiaSet2_0572
6:24140513-24140668/21,19/+	2.20471	6	24140513	24140533	1	GATGGAGGCAGTTGAATGTGT	24140650	24140668	1	CCAGGCATCGGTTCTTGCT	24140534	24140649	TTATGCGCTGGAAGAAGGAATCTCTGTTAGGTGGAAGAGCTGATGTGATTTCACTGCCCAGGTGAAAGGGTCTAAGAAGATTGTGAGGTCAGTCTATGGAAGGACCTCGATTATCG	CCAGGCATCGGTTCTTGCTCTTCAGCTTCCCGATATCCGACGGTAGTGTNNNNNGATGGAGGCAGTTGAATGTGT	24140435	24141425	+	0	DyslexiaSet2_0573
6:24140612-24140767/18,22/+	2.46556	6	24140612	24140629	1	GATTGTGAGGTCAGTCTA	24140746	24140767	1	CGCTCAGAGCTCAGGAGAGGTC	24140630	24140745	TGGAAGGACCTCGATTATCGCCAGGCATCGGTTCTTGCTTCATAAAGCTCAGTGTCAAGCTGAGGCAAGCAGGGACAGATGAGCTACAGTCTGCCACTGCTGCTGGCAGACATCAC	CGCTCAGAGCTCAGGAGAGGTCCTTCAGCTTCCCGATATCCGACGGTAGTGTNNNNNGATTGTGAGGTCAGTCTA	24140435	24141425	+	0	DyslexiaSet2_0574_SNP_a
6:24140612-24140767/18,22/+	2.46556	6	24140612	24140629	1	GATTGTGAGGTCAGTCTA	24140746	24140767	1	CGCTCAGAGGTCAGGAGAGGTC	24140630	24140745	TGGAAGGACCTCGATTATCGCCAGGCATCGGTTCTTGCTTCATAAAGCTCAGTGTCAAGCTGAGGCAAGCAGGGACAGATGAGCTACAGTCTGCCACTGCTGCTGGCAGACATCAC	CGCTCAGAGGTCAGGAGAGGTCCTTCAGCTTCCCGATATCCGACGGTAGTGTNNNNNGATTGTGAGGTCAGTCTA	24140435	24141425	+	0	DyslexiaSet2_0574_SNP_b
6:24140709-24140864/21,19/-	2.23304	6	24140844	24140864	1	TGTGCAAGGCGCCATCTGGGT	24140709	24140727	1	AGTGGCAGACTGTAGCTCA	24140728	24140843	TAGAGGTTATTTAGGGGAAGCGCATCAAGAGCGAAGATGGGCTTTTTCTTCTGCATCAGCCCTTGAGGGCTGTGCTGACCTCTCCTGAGCTCTGAGCGGTGATGTCTGCCAGCAGC	AGTGGCAGACTGTAGCTCACTTCAGCTTCCCGATATCCGACGGTAGTGTNNNNNTGTGCAAGGCGCCATCTGGGT	24140435	24141425	-	0	DyslexiaSet2_0575
6:24140810-24140965/18,22/-	2.24131	6	24140948	24140965	1	GCTGTTCTGGCAGAGACG	24140810	24140831	1	AGGGGAAGCGCATCAAGAGCGA	24140832	24140947	AGGCAGGAATGACTGTTGGAAGCGCGAACCTGCGTGGCTGGGAAGAACGGCCTGGCGTGCGGGGAATGCTGGATGGAGCTGCATGTGCAAGGCGCCATCTGGGTTAGAGGTTATTT	AGGGGAAGCGCATCAAGAGCGACTTCAGCTTCCCGATATCCGACGGTAGTGTNNNNNGCTGTTCTGGCAGAGACG	24140435	24141425	-	0	DyslexiaSet2_0576
6:24141023-24141178/18,22/+	2.2247	6	24141023	24141040	1	TCAGCTCACTGGGAAACA	24141157	24141178	1	ACTGGGTTTTCACACATCCTCC	24141041	24141156	ATGAAAGGATGTTGGTCAAAATAACAGCAGTCTCTGGCCTGTAGCCCCCACCAGCAGAATTTCTGGCATATAAATAAGTTCTCTTTCCTTTCCAATTTTCCTTTCCAGCAGCAGGA	ACTGGGTTTTCACACATCCTCCCTTCAGCTTCCCGATATCCGACGGTAGTGTNNNNNTCAGCTCACTGGGAAACA	24140435	24141425	+	0	DyslexiaSet2_0578
6:24140904-24141059/18,22/-	2.15414	6	24141042	24141059	2	TTGACCAACATCCTTTCA	24140904	24140925	1	CGCGAACCTGCGTGGCTGGGAA	24140926	24141041	TTGTTTCCCAGTGAGCTGATGAGGCCTGAAAATGCAGTTTACTCCAATAGACAGAGCTGGCAGCAGTCGCGGCGCAGCTGTTCTGGCAGAGACGAGGCAGGAATGACTGTTGGAAG	CGCGAACCTGCGTGGCTGGGAACTTCAGCTTCCCGATATCCGACGGTAGTGTNNNNNTTGACCAACATCCTTTCA	24140435	24141425	-	0	DyslexiaSet2_0577
6:24141105-24141260/22,18/+	2.01045	6	24141105	24141126	1	GGCATATAAATAAGTTCTCTTT	24141243	24141260	1	TGTCACCACCTGGAGAGG	24141127	24141242	CCTTTCCAATTTTCCTTTCCAGCAGCAGGAACTGGGTTTTCACACATCCTCCCACAGCCAAGAGTGGAATCGGAAGTTACAGCACAAAAACTGTCCTCGCTGCTGTTTCGGGAGTT	TGTCACCACCTGGAGAGGCTTCAGCTTCCCGATATCCGACGGTAGTGTNNNNNGGCATATAAATAAGTTCTCTTT	24140435	24141425	+	0	DyslexiaSet2_0579
6:24141215-24141370/18,22/-	2.26795	6	24141353	24141370	1	AGGGCCACACAGAAGAGT	24141215	24141236	1	CGAAACAGCAGCGAGGACAGTT	24141237	24141352	TGGAATGCTTTGGAAGGGTCCTCCTCCAGGCTCAGCAGAGCAACCTGGGGCCTTAGGGTGGTAAGGCCAATCCCAATGGCGACAGAGAAGGGCCTCTCCAGGTGGTGACAAACTCC	CGAAACAGCAGCGAGGACAGTTCTTCAGCTTCCCGATATCCGACGGTAGTGTNNNNNAGGGCCACACAGAAGAGT	24140435	24141425	-	0	DyslexiaSet2_0580
6:24141303-24141458/19,21/-	2.29833	6	24141440	24141458	1	ACAGAAAGAGGACTCCCAA	24141303	24141323	1	GCTCAGCAGAGCAACCTGGGG	24141324	24141439	ATGGAAAGAGTCAAAAAATTGCAATGCAGAGGTTGTTTAAAGTTCTGAGGAAGCAAAGCAGCCTCGTTTAGGGCCACACAGAAGAGTTGGAATGCTTTGGAAGGGTCCTCCTCCAG	GCTCAGCAGAGCAACCTGGGGCTTCAGCTTCCCGATATCCGACGGTAGTGTNNNNNACAGAAAGAGGACTCCCAA	24140435	24141425	-	0	DyslexiaSet2_0581
6:24147620-24147775/19,21/+	2.25592	6	24147620	24147638	1	GTGAACAAGTGGAACCTGA	24147755	24147775	1	AGTACTCTTTGTGCACAGTGT	24147639	24147754	ATTGCATTGTCATTCCTTCAGTGTGGTTATTTTCTCTCCAACATGTAATTTTCCATTCTGAGACTGAATAAGCTCTGATGTTTCCCCGGCTAAATGGAAGAATAAATGAAGCAATT	AGTACTCTTTGTGCACAGTGTCTTCAGCTTCCCGATATCCGACGGTAGTGTNNNNNGTGAACAAGTGGAACCTGA	24147543	24148288	+	0	DyslexiaSet2_0583
6:24147509-24147664/18,22/-	1.77501	6	24147647	24147664	1	CCACACTGAAGGAATGAC	24147509	24147530	1	AGTCTAATCTGAATCCATACAT	24147531	24147646	AATGCAATTCAGGTTCCACTTGTTCACATATTTTATTTATCCAGTGAAGGAAGAAAAAAAAAAGGGGGGGGGCTCTAAGGTGGCACAATTTTAAGAAAATACCATCCATTTTTCTC	AGTCTAATCTGAATCCATACATCTTCAGCTTCCCGATATCCGACGGTAGTGTNNNNNCCACACTGAAGGAATGAC	24147543	24148288	-	0	DyslexiaSet2_0582
6:24147803-24147958/18,22/+	2.02433	6	24147803	24147820	1	CAGGGCAAATCAGTATCC	24147937	24147958	1	AGCATCTGTTCAAGGCAACATC	24147821	24147936	TTAGCAAGGATCATTGGCCAGATTTTGGAGAAATCGTTCCAGTTTCCTCAGGTTCTCTATCTTCCTGTGGAAATACCATTTTAATTGTATTCTTTAAAGACTTATGCAAGCCCCCA	AGCATCTGTTCAAGGCAACATCCTTCAGCTTCCCGATATCCGACGGTAGTGTNNNNNCAGGGCAAATCAGTATCC	24147543	24148288	+	0	DyslexiaSet2_0585
6:24147708-24147863/18,22/-	1.98465	6	24147846	24147863	1	ACTGGAACGATTTCTCCA	24147708	24147729	1	AGCCGGGGAAACATCAGAGCTT	24147730	24147845	AAATCTGGCCAATGATCCTTGCTAAGGATACTGATTTGCCCTGTGTTTTATGCTGGACTATGCAAAATAAACACTGTGCACAAAGAGTACTAATTGCTTCATTTATTCTTCCATTT	AGCCGGGGAAACATCAGAGCTTCTTCAGCTTCCCGATATCCGACGGTAGTGTNNNNNACTGGAACGATTTCTCCA	24147543	24148288	-	0	DyslexiaSet2_0584
6:24147918-24148073/19,21/+	1.99631	6	24147918	24147936	1	AGACTTATGCAAGCCCCCA	24148053	24148073	1	GGCTGGTGGGAACTTCTAGGT	24147937	24148052	AGCATCTGTTCAAGGCAACATCGTTTGAAGCTTTCCATGCTTGCTTCTGTCTTGCATACCAATGAATCTCTGAGGACGAGACCTGACTTGTAAAAGCTTCCAGAATGAAAAATGAT	GGCTGGTGGGAACTTCTAGGTCTTCAGCTTCCCGATATCCGACGGTAGTGTNNNNNAGACTTATGCAAGCCCCCA	24147543	24148288	+	0	DyslexiaSet2_0586
6:24148007-24148162/18,22/+	2.00565	6	24148007	24148024	1	TGAGGACGAGACCTGACT	24148141	24148162	1	CGGATAAAGTAGGAGCTGGGTT	24148025	24148140	TGTAAAAGCTTCCAGAATGAAAAATGATGGCTGGTGGGAACTTCTAGGTACAGACATAACAGCAACTATTTAAAAAGCACTCTATTCCTCAGATGAAGGCCTAAAATAAGCCGAGG	CGGATAAAGTAGGAGCTGGGTTCTTCAGCTTCCCGATATCCGACGGTAGTGTNNNNNTGAGGACGAGACCTGACT	24147543	24148288	+	10	DyslexiaSet2_0587
6:24148096-24148251/18,22/+	2.13155	6	24148096	24148113	1	AAAAAGCACTCTATTCCT	24148230	24148251	1	AGACCCTCCCAGCCCACGAGGC	24148114	24148229	CAGATGAAGGCCTAAAATAAGCCGAGGCGGATAAAGTAGGAGCTGGGTTTGCAAACAATTCAGCATGCCCTGTCTTTCCTGTTCAGCCCAGGCTTCGTGGAAGTGGGTACTTGTAA	AGACCCTCCCAGCCCACGAGGCCTTCAGCTTCCCGATATCCGACGGTAGTGTNNNNNAAAAAGCACTCTATTCCT	24147543	24148288	+	0	DyslexiaSet2_0588
6:24148185-24148340/22,18/+	2.01001	6	24148185	24148206	1	GTCTTTCCTGTTCAGCCCAGGC	24148323	24148340	1	TGGAAAGAATGCAGGCCG	24148207	24148322	TTCGTGGAAGTGGGTACTTGTAAAGACCCTCCCAGCCCACGAGGCAAGGATTGGGAGTTATTGTGGTAGAGCAGAGAAAGGTGGCTGGATTGGATTAGGAAATACAGTTTGATCTT	TGGAAAGAATGCAGGCCGCTTCAGCTTCCCGATATCCGACGGTAGTGTNNNNNGTCTTTCCTGTTCAGCCCAGGC	24147543	24148288	+	0	DyslexiaSet2_0589
6:24165657-24165812/18,22/-	1.92692	6	24165795	24165812	1	GGGGACATGCCTGGGAAT	24165657	24165678	1	GGCAAGTGATTATAGTCTTGTG	24165679	24165794	AGAAACAAAAGTTACTGTGACTGGTGTTTTTTCCATAAAGGATTTTGCAAATTTCGGTATTTAAGAGGAAAGAGCAAGCAGGAGGGGAAGAAAAAAGGGAGGGAGGGTAAGCATAA	GGCAAGTGATTATAGTCTTGTGCTTCAGCTTCCCGATATCCGACGGTAGTGTNNNNNGGGGACATGCCTGGGAAT	24165708	24166166	-	0	DyslexiaSet2_0590
6:24165765-24165920/19,21/-	2.12145	6	24165902	24165920	1	GGTTGAAAGGGATGCACTA	24165765	24165785	1	AGTTACTGTGACTGGTGTTTT	24165786	24165901	GCTAGTGCAATGCCTGTGGAGTTTGGAGTGTATTCCAAAAAGGGACTGAGACAGATCTCAGTCGCTTAGAGGTTTATTTTGCTAAGGTTGGGGACATGCCTGGGAATAGAAACAAA	AGTTACTGTGACTGGTGTTTTCTTCAGCTTCCCGATATCCGACGGTAGTGTNNNNNGGTTGAAAGGGATGCACTA	24165708	24166166	-	0	DyslexiaSet2_0591
6:24165880-24166035/18,22/-	2.2352	6	24166018	24166035	1	CTGACAGCAATGGATATC	24165880	24165901	1	GCTAGTGCAATGCCTGTGGAGT	24165902	24166017	TCATCACTGGAGGTAAATCGAGTTTTGATAGTCTCTGGCAGGTTGTAGCAGTGTGATTGCGAAGATTTTCATCTGTGGCAAACTGGGACAGTATATAGGTTGAAAGGGATGCACTA	GCTAGTGCAATGCCTGTGGAGTCTTCAGCTTCCCGATATCCGACGGTAGTGTNNNNNCTGACAGCAATGGATATC	24165708	24166166	-	0	DyslexiaSet2_0592
6:24166054-24166209/18,22/+	2.21837	6	24166054	24166071	1	CCCAGAATTCCATCCTGA	24166188	24166209	1	AGTGGGAGAAGCAGGACAGGGT	24166072	24166187	AAATCTATTTCCAAAGCCTAAGCTATTCTGATACCCTTTCTTAGGTTGGGCCCCCTAGATGCAGAACCTGAGATGGGGATTCTTCTATGATTTATTGAAGGATGGTTCATAAGAGG	AGTGGGAGAAGCAGGACAGGGTCTTCAGCTTCCCGATATCCGACGGTAGTGTNNNNNCCCAGAATTCCATCCTGA	24165708	24166166	+	0	DyslexiaSet2_0594
6:24165967-24166122/18,22/-	2.24257	6	24166105	24166122	1	GCCCAACCTAAGAAAGGG	24165967	24165988	1	AGTCTCTGGCAGGTTGTAGCAG	24165989	24166104	TATCAGAATAGCTTAGGCTTTGGAAATAGATTTTCAGGATGGAATTCTGGGAATGGATAACTTGCTGGCCTGACAGCAATGGATATCTCATCACTGGAGGTAAATCGAGTTTTGAT	AGTCTCTGGCAGGTTGTAGCAGCTTCAGCTTCCCGATATCCGACGGTAGTGTNNNNNGCCCAACCTAAGAAAGGG	24165708	24166166	-	0	DyslexiaSet2_0593
6:24172018-24172173/18,22/+	1.4642	6	24172018	24172035	1	AAACTCTTAATGCCCCAA	24172152	24172173	1	AGCATTATATTGGTTATCACAT	24172036	24172151	TTTTACTAACAAACCATTTGTTTACAAGTGTCTTAAAATCCAGATAAGTTTAACAAAGTGGTTTCATAAAACTATAAAAACTATGTATATAGCATCACAAAGAATTAACATATTAA	AGCATTATATTGGTTATCACATCTTCAGCTTCCCGATATCCGACGGTAGTGTNNNNNAAACTCTTAATGCCCCAA	24171963	24175082	+	0	DyslexiaSet2_0601
6:24171916-24172071/18,22/-	1.92136	6	24172054	24172071	1	TTAAGACACTTGTAAACA	24171916	24171937	1	AGCTATTGAGTGCCCATTGACT	24171938	24172053	AATGGTTTGTTAGTAAAATTGGGGCATTAAGAGTTTTACAGAGCAAATAAAGAAGATTTTGACAAAAGTCATTTTGAGGCTAAGGGTGTTTTACCTGGGTTAACTTCTGTTAAAAT	AGCTATTGAGTGCCCATTGACTCTTCAGCTTCCCGATATCCGACGGTAGTGTNNNNNTTAAGACACTTGTAAACA	24171963	24175082	-	0	DyslexiaSet2_0600
6:24172126-24172281/19,21/+	2.26012	6	24172126	24172144	1	AGCATCACAAAGAATTAAC	24172261	24172281	1	GGTCCCAGGTCTGTCAATGAG	24172145	24172260	ATATTAAAGCATTATATTGGTTATCACATAAAAGCATCATAAGTTTTTCGTAGCACTCTCTCTAGAAAACAGTACATGAAGCCAAACCAAGATCTTGTCTGTCCACTCACATAAAA	GGTCCCAGGTCTGTCAATGAGCTTCAGCTTCCCGATATCCGACGGTAGTGTNNNNNAGCATCACAAAGAATTAAC	24171963	24175082	+	0	DyslexiaSet2_0602
6:24172218-24172373/18,22/-	2.2773	6	24172356	24172373	2	TGCTGAAAGTTCATTCAC	24172218	24172239	1	AGATCTTGGTTTGGCTTCATGT	24172240	24172355	CTCACAAATGTGGCAGTTTTCTCTGTGGAGAATGGTGGTCTCCGTGGCAGACTGGCTCTCCAAATTAAATGAAACTCATTGACAGACCTGGGACCTTTTATGTGAGTGGACAGACA	AGATCTTGGTTTGGCTTCATGTCTTCAGCTTCCCGATATCCGACGGTAGTGTNNNNNTGCTGAAAGTTCATTCAC	24171963	24175082	-	0	DyslexiaSet2_0603
6:24172419-24172574/18,22/+	2.04136	6	24172419	24172436	2	CAAGTGAATGGTTTTTTC	24172553	24172574	1	GCACACACAAGGGATGAATATG	24172437	24172552	CTTGGCTAGGCACCTTTTTTTAGTAACATGTTTGCAAAGTGTCTTAAAGTGATAAGTCGTTATTCATCCCCTCAAAGTAGGTCACAATTGTATCTTGTCAACAAGTGGTAAAATAT	GCACACACAAGGGATGAATATGCTTCAGCTTCCCGATATCCGACGGTAGTGTNNNNNCAAGTGAATGGTTTTTTC	24171963	24175082	+	0	DyslexiaSet2_0605
6:24172308-24172463/18,22/-	2.21451	6	24172446	24172463	2	GTTACTAAAAAAAGGTGC	24172308	24172329	1	GGAGAATGGTGGTCTCCGTGGC	24172330	24172445	CTAGCCAAGGAAAAAACCATTCACTTGGAATTAAAATTGTGGATGTCACTTCAGAGATGACTTTAACATAAATGCTGAAAGTTCATTCACCTCACAAATGTGGCAGTTTTCTCTGT	GGAGAATGGTGGTCTCCGTGGCCTTCAGCTTCCCGATATCCGACGGTAGTGTNNNNNGTTACTAAAAAAAGGTGC	24171963	24175082	-	0	DyslexiaSet2_0604
6:24172504-24172659/21,19/-	1.70227	6	24172639	24172659	1	TGAATAATAACGTTTGGTATT	24172504	24172522	1	TGTGACCTACTTTGAGGGG	24172523	24172638	TTAAATATACTTCAAGGGGGTAATAAGCCACAATAACTGTACCAAAAAAACTTAAAAATGGGGACATATTCATCCCTTGTGTGTGCATATTTTACCACTTGTTGACAAGATACAAT	TGTGACCTACTTTGAGGGGCTTCAGCTTCCCGATATCCGACGGTAGTGTNNNNNTGAATAATAACGTTTGGTATT	24171963	24175082	-	0	DyslexiaSet2_0606
6:24172596-24172751/22,18/-	1.40759	6	24172730	24172751	1	TTCCTGTCCTTTTATTCATTAT	24172596	24172613	1	AGCCACAATAACTGTACC	24172614	24172729	ATTATGAAACTTAGGTTTTAGGAAACACCTTAAGCGTCATTTTAATGAAGCACAACATTGATATTTTACATGAATAATAACGTTTGGTATTTTAAATATACTTCAAGGGGGTAATA	AGCCACAATAACTGTACCCTTCAGCTTCCCGATATCCGACGGTAGTGTNNNNNTTCCTGTCCTTTTATTCATTAT	24171963	24175082	-	10	DyslexiaSet2_0607
6:24172683-24172838/18,22/-	1.42457	6	24172821	24172838	1	AACTAATTATCAAGGTGA	24172683	24172704	1	CACCTTAAGCGTCATTTTAATG	24172705	24172820	TTCTCTTTTGTTTCTTCAATGGAGAGTTTCTCTTTCTCTTTTCCTCCTCTAATAAAAATATTTCTTTTTTTCCTGTCCTTTTATTCATTATATTATGAAACTTAGGTTTTAGGAAA	CACCTTAAGCGTCATTTTAATGCTTCAGCTTCCCGATATCCGACGGTAGTGTNNNNNAACTAATTATCAAGGTGA	24171963	24175082	-	0	DyslexiaSet2_0608
6:24172899-24173054/18,22/+	0.751206	6	24172899	24172916	1	CCAGTAATAGTGCACAAA	24173033	24173054	2	CCAACATGGTGAAACATCTGTC	24172917	24173032	TTTAATATTAAAAGACCAACTGGGACCGGGTGCTGTGGCTCACACCTGTAATCCCAGCATTTTGGGATGCAAAGGCGGGCGGATCACCTGAGGTCAGGAGTTTGAGACCAGCCTGG	CCAACATGGTGAAACATCTGTCCTTCAGCTTCCCGATATCCGACGGTAGTGTNNNNNCCAGTAATAGTGCACAAA	24171963	24175082	+	0	DyslexiaSet2_688151
6:24172770-24172925/19,21/-	1.38888	6	24172907	24172925	1	AATATTAAATTTGTGCACT	24172770	24172790	1	TCTTTCTCTTTTCCTCCTCTA	24172791	24172906	ATTACTGGGTCTGGAGTTAATGATTTCAAATAGTTTCTAAAAATAACTGATTAAATGTAAGAAATTATAACTAATTATCAAGGTGATTCTCTTTTGTTTCTTCAATGGAGAGTTTC	TCTTTCTCTTTTCCTCCTCTACTTCAGCTTCCCGATATCCGACGGTAGTGTNNNNNAATATTAAATTTGTGCACT	24171963	24175082	-	0	DyslexiaSet2_0609
6:24172978-24173133/22,18/-	0.842519	6	24173112	24173133	1	CAAGCACCTGAGCCTCCCGAGT	24172978	24172995	3	CCCGCCTTTGCATCCCAA	24172996	24173111	AGCTGGGATTACAGGCATCTGCCACCACACCTGGCTAATTTTTGTATTTTTTGTAGAGACAGATGTTTCACCATGTTGGCCAGGCTGGTCTCAAACTCCTGACCTCAGGTGATCCG	CCCGCCTTTGCATCCCAACTTCAGCTTCCCGATATCCGACGGTAGTGTNNNNNCAAGCACCTGAGCCTCCCGAGT	24171963	24175082	-	0	DyslexiaSet2_688950
6:24173109-24173264/18,22/-	0.743756	6	24173247	24173264	1	TAGACCAATTGATCTTTA	24173109	24173130	2	GCACCTGAGCCTCCCGAGTAGC	24173131	24173246	TTATTATTATTATTATTATTATTATTATTTTTTGAGATGAAGTCTTGCTCTTGTCGCCCAGGCTGGGTGCAGTGGCATGATCTTGGCTTACTGCAACCTCTGCCTCCTGGGTTCAA	GCACCTGAGCCTCCCGAGTAGCCTTCAGCTTCCCGATATCCGACGGTAGTGTNNNNNTAGACCAATTGATCTTTA	24171963	24175082	-	0	DyslexiaSet2_690292
6:24173179-24173334/18,22/-	0.706386	6	24173317	24173334	1	GTTACTTTTTCAAATGGG	24173179	24173200	5	GCTCTTGTCGCCCAGGCTGGGT	24173201	24173316	ATGATATAAAGCACTGTGGGCTATAAGCAACAATCTTGGGTTGGTAGGCAAATAGACCAATTGATCTTTATTATTATTATTATTATTATTATTATTATTTTTTGAGATGAAGTCTT	GCTCTTGTCGCCCAGGCTGGGTCTTCAGCTTCCCGATATCCGACGGTAGTGTNNNNNGTTACTTTTTCAAATGGG	24171963	24175082	-	10	DyslexiaSet2_690992
6:24173290-24173445/18,22/-	0.707429	6	24173428	24173445	1	TAACAGTATTTGGAAGAG	24173290	24173311	1	ATAAAGCACTGTGGGCTATAAG	24173312	24173427	ATAATGACACAAGGATATAGTGATCTGGGAGCATGAATTAGAAACAGGGTACTATGTTTCTGGTGTAAAATCTAAATTGTGCTTTCTACTAGCGTTACTTTTTCAAATGGGATGAT	ATAAAGCACTGTGGGCTATAAGCTTCAGCTTCCCGATATCCGACGGTAGTGTNNNNNTAACAGTATTTGGAAGAG	24171963	24175082	-	0	DyslexiaSet2_692102
6:24173507-24173662/21,19/+	1.30505	6	24173507	24173527	1	CACATCTATTTTCTATAGTAT	24173644	24173662	1	GCTTACAACTTCCACATAA	24173528	24173643	TATTAAGTGCTTTATATAACTGCCAACTCTTTATTCCAAATGAAACCTGGAAGAGAAAAAATGTTTTAAACTTGTAATTGTGAATTTTAGAAAAGCACTAGAAGTTAAAATTTCAA	GCTTACAACTTCCACATAACTTCAGCTTCCCGATATCCGACGGTAGTGTNNNNNCACATCTATTTTCTATAGTAT	24171963	24175082	+	0	DyslexiaSet2_0596
6:24173395-24173550/18,22/-	0.759566	6	24173533	24173550	1	GCAGTTATATAAAGCACT	24173395	24173416	1	AGGATATAGTGATCTGGGAGCA	24173417	24173532	TAATAATACTATAGAAAATAGATGTGTTTTTTCTTAATATGATTTTGGTATTTTCCACAGATCAGAAGTGTAAACAGAGAGATAATGTAACAGTATTTGGAAGAGATAATGACACA	AGGATATAGTGATCTGGGAGCACTTCAGCTTCCCGATATCCGACGGTAGTGTNNNNNGCAGTTATATAAAGCACT	24171963	24175082	-	0	DyslexiaSet2_693152
6:24173622-24173777/20,20/-	0.988293	6	24173758	24173777	1	GGGGAAAACATAAAAACATA	24173622	24173641	1	GAAATTTTAACTTCTAGTGC	24173642	24173757	ATTAAAACATAATTTCGTCCTTTTTATGAATTCTTAAGAGATGTTCTTCCATAAATATAGAAATAATATATTTTTCTTAAAGGATATATTTTTAATTATGTGGAAGTTGTAAGCTT	GAAATTTTAACTTCTAGTGCCTTCAGCTTCCCGATATCCGACGGTAGTGTNNNNNGGGGAAAACATAAAAACATA	24171963	24175082	-	0	DyslexiaSet2_0595
6:24173761-24173916/19,21/+	1.05418	6	24173761	24173779	1	GTTTTTATGTTTTCCCCAT	24173896	24173916	1	ATTACAAAGAAATCTGCTTGA	24173780	24173895	ACATACCTCACAAGGCAACTATAAATCAATTTAGTCAGTCCATGAAGTTGTGATTCAGGAATTGGTTTCATTATAATAACTTCTAAAGTTTTACAATTTCTATCAGATGCCTTCTA	ATTACAAAGAAATCTGCTTGACTTCAGCTTCCCGATATCCGACGGTAGTGTNNNNNGTTTTTATGTTTTCCCCAT	24171963	24175082	+	0	DyslexiaSet2_0597
6:24173643-24173798/18,22/-	1.45041	6	24173781	24173798	1	GTTGCCTTGTGAGGTATG	24173643	24173664	1	AATTATGTGGAAGTTGTAAGCT	24173665	24173780	TATGGGGAAAACATAAAAACATAATTAAAACATAATTTCGTCCTTTTTATGAATTCTTAAGAGATGTTCTTCCATAAATATAGAAATAATATATTTTTCTTAAAGGATATATTTTT	AATTATGTGGAAGTTGTAAGCTCTTCAGCTTCCCGATATCCGACGGTAGTGTNNNNNGTTGCCTTGTGAGGTATG	24171963	24175082	-	0	DyslexiaSet2_0598
6:24173887-24174042/19,21/+	0.700251	6	24173887	24173905	1	TGCCTTCTAATTACAAAGA	24174022	24174042	1	TTGAGCAGTCACAAACTCTTC	24173906	24174021	AATCTGCTTGAAATTCTAACTATATCATGCTAGGAAAAATAAATATTTGCTGATATCCCTAGGGCAAAAACATAGTAAAACAGTCTTAATAGAAATAAGGCAAAAAACAAGTTAAA	TTGAGCAGTCACAAACTCTTCCTTCAGCTTCCCGATATCCGACGGTAGTGTNNNNNTGCCTTCTAATTACAAAGA	24171963	24175082	+	0	DyslexiaSet2_698043
6:24173825-24173980/18,22/-	0.744198	6	24173963	24173980	1	CTATGTTTTTGCCCTAGG	24173825	24173846	1	AACCAATTCCTGAATCACAACT	24173847	24173962	GATATCAGCAAATATTTATTTTTCCTAGCATGATATAGTTAGAATTTCAAGCAGATTTCTTTGTAATTAGAAGGCATCTGATAGAAATTGTAAAACTTTAGAAGTTATTATAATGA	AACCAATTCCTGAATCACAACTCTTCAGCTTCCCGATATCCGACGGTAGTGTNNNNNCTATGTTTTTGCCCTAGG	24171963	24175082	-	0	DyslexiaSet2_697452
6:24173996-24174151/19,21/+	1.45599	6	24173996	24174014	1	AGAAATAAGGCAAAAAACA	24174131	24174151	1	GGTTCTCTAATAACATAAGGG	24174015	24174130	AGTTAAATTGAGCAGTCACAAACTCTTCATATAGTCTACTTTTTTCTTCCTAATACACTTTTATTTTTGTTGAAAACTATTTGAAAATAATTTAATCTTTGGAATAGCCAATATCA	GGTTCTCTAATAACATAAGGGCTTCAGCTTCCCGATATCCGACGGTAGTGTNNNNNAGAAATAAGGCAAAAAACA	24171963	24175082	+	0	DyslexiaSet2_0599
6:24174213-24174368/18,22/+	0.748518	6	24174213	24174230	2	TTATCTGCAAACCATACA	24174347	24174368	1	CACTAACACTCTGAACCAATGC	24174231	24174346	TCCAGGCTTTATAATATAACTGGGTGCTCCTTTACAATTCCTTCCTGAGTGTGCGCCATTGGAGCCACAAGCATGCAAGCCTGAAAGCATTTAAGTGACGGCATGGCGATACTAGT	CACTAACACTCTGAACCAATGCCTTCAGCTTCCCGATATCCGACGGTAGTGTNNNNNTTATCTGCAAACCATACA	24171963	24175082	+	0	DyslexiaSet2_701291
6:24174108-24174263/18,22/-	0.69705	6	24174246	24174263	1	AAAGGAGCACCCAGTTAT	24174108	24174129	1	GATATTGGCTATTCCAAAGATT	24174130	24174245	ATTATAAAGCCTGGATGTATGGTTTGCAGATAATGGAAATCCTGTGGATTTTCACTGATCCAGTCTATCTTTACCAATAGTATCTCTCTCTTCTCCCTTATGTTATTAGAGAACCT	GATATTGGCTATTCCAAAGATTCTTCAGCTTCCCGATATCCGACGGTAGTGTNNNNNAAAGGAGCACCCAGTTAT	24171963	24175082	-	0	DyslexiaSet2_700282
6:24174310-24174465/18,22/+	0.73241	6	24174310	24174327	1	CCTGAAAGCATTTAAGTG	24174444	24174465	1	AAGGCATGTTAACAAGTCATGG	24174328	24174443	ACGGCATGGCGATACTAGTCACTAACACTCTGAACCAATGCTTCCTCCCACCAAAATGAACGCCTTGCTCTGTCTTTGTAGTTCAAAGGTGGATTTTGGCTAAGGAGGAAGAAAGA	AAGGCATGTTAACAAGTCATGGCTTCAGCTTCCCGATATCCGACGGTAGTGTNNNNNCCTGAAAGCATTTAAGTG	24171963	24175082	+	0	DyslexiaSet2_702261
6:24174550-24174705/21,19/+	0.706428	6	24174550	24174570	1	AATAGTACATGCTTTCCTATT	24174687	24174705	1	GGCAATTGTCTTCCAGTGC	24174571	24174686	ACCAGTTCTTTAAAATTCTACGCCTTCCTAGAGAAAAATTATTTAGAATAAACTGCCTTCTAAACTTATAATAAAGCGTACAATAAGAGTGATCCTATTTTTCATCCTTTACAAGT	GGCAATTGTCTTCCAGTGCCTTCAGCTTCCCGATATCCGACGGTAGTGTNNNNNAATAGTACATGCTTTCCTATT	24171963	24175082	+	0	DyslexiaSet2_704697
6:24174442-24174597/20,20/-	0.701943	6	24174578	24174597	1	GAAGGCGTAGAATTTTAAAG	24174442	24174461	1	GACTTGTTAACATGCCTTTC	24174462	24174577	AACTGGTAATAGGAAAGCATGTACTATTTTCTTAAAGCAATAAACTCTTGAATGAACAGATTGCGATTTACTTTCAGACATAATTTGGAGATGGCAGTAGATCAAAATGTGTCCAT	GACTTGTTAACATGCCTTTCCTTCAGCTTCCCGATATCCGACGGTAGTGTNNNNNGAAGGCGTAGAATTTTAAAG	24171963	24175082	-	0	DyslexiaSet2_703606
6:24174663-24174818/20,20/+	0.611158	6	24174663	24174682	1	TCCTATTTTTCATCCTTTAC	24174799	24174818	1	AGTTATCTGGTCTTTCCACT	24174683	24174798	AAGTGGCAATTGTCTTCCAGTGCAAATTCTCCTCTGTCCGTCTTATTTAATATTTCTATATGACTTTTAAAACACATGCAATAAAAGTAAGTAATTATCCTTTAGTAGCCATTTAA	AGTTATCTGGTCTTTCCACTCTTCAGCTTCCCGATATCCGACGGTAGTGTNNNNNTCCTATTTTTCATCCTTTAC	24171963	24175082	+	10	DyslexiaSet2_705815
6:24174714-24174869/22,18/+	0.636081	6	24174714	24174735	1	CTCTGTCCGTCTTATTTAATAT	24174852	24174869	1	CGACCATAGTGTCACATT	24174736	24174851	TTCTATATGACTTTTAAAACACATGCAATAAAAGTAAGTAATTATCCTTTAGTAGCCATTTAAAGTTATCTGGTCTTTCCACTAGGCTTCTAATGTTATAATTCGTAGGTAGTATT	CGACCATAGTGTCACATTCTTCAGCTTCCCGATATCCGACGGTAGTGTNNNNNCTCTGTCCGTCTTATTTAATAT	24171963	24175082	+	0	DyslexiaSet2_706349
6:24174817-24174972/22,18/+	0.774928	6	24174817	24174838	1	CTAGGCTTCTAATGTTATAATT	24174955	24174972	1	GTTCTAAGCCACGGCAGC	24174839	24174954	CGTAGGTAGTATTCGACCATAGTGTCACATTATATTCAGCAATAACTATGTGCTTATCTTTCAAGTATGATAACCCTTCATTTTTCTTGCGATCCATATACTCTCTTTTTAAAAAT	GTTCTAAGCCACGGCAGCCTTCAGCTTCCCGATATCCGACGGTAGTGTNNNNNCTAGGCTTCTAATGTTATAATT	24171963	24175082	+	10	DyslexiaSet2_707379
6:24174917-24175072/18,22/+	0.834286	6	24174917	24174934	2	CATTTTTCTTGCGATCCA	24175051	24175072	1	GTCTACATCAGCCTAGAAGAAA	24174935	24175050	TATACTCTCTTTTTAAAAATGTTCTAAGCCACGGCAGCATAGTCCTTGTTTTGTTGGTTGTTTTCATTTTCTTCTGGACTGGTAATTTTTACTTCTGGCCTTGGTGGTCTTTGAGG	GTCTACATCAGCCTAGAAGAAACTTCAGCTTCCCGATATCCGACGGTAGTGTNNNNNCATTTTTCTTGCGATCCA	24171963	24175082	+	0	DyslexiaSet2_708331
6:24174967-24175122/19,21/-	0.855111	6	24175104	24175122	1	TGTCATTACCTTTGTGAAC	24174967	24174987	1	CAAAACAAGGACTATGCTGCC	24174988	24175103	CAAACAGCTGAATACCTTTGTTTTGATCTATTTTCTTCTAGGCTGATGTAGACCCTCAAAGACCACCAAGGCCAGAAGTAAAAATTACCAGTCCAGAAGAAAATGAAAACAACCAA	CAAAACAAGGACTATGCTGCCCTTCAGCTTCCCGATATCCGACGGTAGTGTNNNNNTGTCATTACCTTTGTGAAC	24171963	24175082	-	0	DyslexiaSet2_708864
6:24178495-24178650/19,21/-	2.39884	6	24178632	24178650	1	AATGGTGAGGAGCTGCAGC	24178495	24178515	6	TGTGTGTGTGTACATGCGTGC	24178516	24178631	AGGTTAATAATGAGCTTCAACTGGTCCTAGACAAGGAAAGAAAGTCTCAAGGAGCTGGCAGTGGACAAGATGAGGTATTTCTATTGCTTTTGCTTGCTTATGTGAATGCATGAATA	TGTGTGTGTGTACATGCGTGCCTTCAGCTTCCCGATATCCGACGGTAGTGTNNNNNAATGGTGAGGAGCTGCAGC	24178538	24178880	-	0	DyslexiaSet2_0610_SNP_a
6:24178495-24178650/19,21/-	2.39884	6	24178632	24178650	1	AATGGTGAGGAGCTGCAGC	24178495	24178515	6	TGTGTGTGTGTACATGTGTGC	24178516	24178631	AGGTTAATAATGAGCTTCAACTGGTCCTAGACAAGGAAAGAAAGTCTCAAGGAGCTGGCAGTGGACAAGATGAGGTATTTCTATTGCTTTTGCTTGCTTATGTGAATGCATGAATA	TGTGTGTGTGTACATGTGTGCCTTCAGCTTCCCGATATCCGACGGTAGTGTNNNNNAATGGTGAGGAGCTGCAGC	24178538	24178880	-	0	DyslexiaSet2_0610_SNP_b
6:24178715-24178870/21,19/+	2.37313	6	24178715	24178735	1	TCCTCGACTTGCTCAGGGGCA	24178852	24178870	1	TGCTGGCCTCTGATGGATC	24178736	24178851	TCTGTAGCCTCCCTACCTCCTTCCTCTTCAAGGTCACCATTCATTCCTGAAAAGTCTTCTTTCTGTTCTGCATCCTTGTTTGCCTTCTCTCCATCTTCTTCCTCGTCTACTATTTC	TGCTGGCCTCTGATGGATCCTTCAGCTTCCCGATATCCGACGGTAGTGTNNNNNTCCTCGACTTGCTCAGGGGCA	24178538	24178880	+	0	DyslexiaSet2_0612
6:24178600-24178755/20,20/-	2.1787	6	24178736	24178755	1	GGAGGTAGGGAGGCTACAGA	24178600	24178619	1	AGCTTCAACTGGTCCTAGAC	24178620	24178735	TGCCCCTGAGCAAGTCGAGGAGATTCTGGATCACAGTGAGCAGCAGGCACGCCCTGCTCGTGTAAATGGAGGCACCGATGAGGAGAATGGTGAGGAGCTGCAGCAGGTTAATAATG	AGCTTCAACTGGTCCTAGACCTTCAGCTTCCCGATATCCGACGGTAGTGTNNNNNGGAGGTAGGGAGGCTACAGA	24178538	24178880	-	0	DyslexiaSet2_0611
6:24178767-24178922/19,21/+	2.13218	6	24178767	24178785	1	GGTCACCATTCATTCCTGA	24178902	24178922	1	AACAGAACATTTCCACTGCAC	24178786	24178901	AAAGTCTTCTTTCTGTTCTGCATCCTTGTTTGCCTTCTCTCCATCTTCTTCCTCGTCTACTATTTCTGCTGGCCTCTGATGGATCAAAAGGAATAATGGATAAAAGTAAGAAGCAT	AACAGAACATTTCCACTGCACCTTCAGCTTCCCGATATCCGACGGTAGTGTNNNNNGGTCACCATTCATTCCTGA	24178538	24178880	+	0	DyslexiaSet2_0613
6:24204703-24204858/18,22/+	1.32232	6	24204703	24204720	5	TGGGGCCTGTCAGGGTTT	24204837	24204858	6	GCCAGAACTTAAAGTATAATTT	24204721	24204836	GGGGAGCTAGGGGAGGGACAGCATTAGGAGAAATGCCTAATGTAAATGATGGGTTGATGAGTGCAGCAAACCACCATGGCACCTCTGTAACAAACCTGCACGTTCTGCACATGTAT	GCCAGAACTTAAAGTATAATTTCTTCAGCTTCCCGATATCCGACGGTAGTGTNNNNNTGGGGCCTGTCAGGGTTT	24204743	24204943	+	0	DyslexiaSet2_0614
6:24204786-24204941/19,21/-	1.78855	6	24204923	24204941	1	AAAGTTTGATATAAAAAAG	24204786	24204806	2	AGAGGTGCCATGGTGGTTTGC	24204807	24204922	AGTATTGGTTTGGGATTTTCATCTGGAATAAAAGTACTTACCCACTTAGAAAAGCATTTTTAAAAAATTATACTTTAAGTTCTGGCATACATGTGCAGAACGTGCAGGTTTGTTAC	AGAGGTGCCATGGTGGTTTGCCTTCAGCTTCCCGATATCCGACGGTAGTGTNNNNNAAAGTTTGATATAAAAAAG	24204743	24204943	-	0	DyslexiaSet2_0615
6:24204819-24204974/18,22/-	1.83555	6	24204957	24204974	1	GATGGGATGGGATTAGGT	24204819	24204840	11	TGGCATACATGTGCAGAACGTG	24204841	24204956	ATGAGATAAAGTGATAAAGTTTGATATAAAAAAGAGTATTGGTTTGGGATTTTCATCTGGAATAAAAGTACTTACCCACTTAGAAAAGCATTTTTAAAAAATTATACTTTAAGTTC	TGGCATACATGTGCAGAACGTGCTTCAGCTTCCCGATATCCGACGGTAGTGTNNNNNGATGGGATGGGATTAGGT	24204743	24204943	-	0	DyslexiaSet2_0616
6:24205100-24205255/19,21/+	2.15498	6	24205100	24205118	1	GATCAGCCACATAGTACCT	24205235	24205255	1	CGACTGGAACCTCAACCTGAG	24205119	24205234	TAGAGGGTTTAATTCATACAGGTATAGGAACAATTTGTAGGAGATAACACAAAACTTGGAAAAAAAACACTATAATTGTCTTACACATATTTTTTAAGGCATGGAGATTACCTGAT	CGACTGGAACCTCAACCTGAGCTTCAGCTTCCCGATATCCGACGGTAGTGTNNNNNGATCAGCCACATAGTACCT	24205137	24205723	+	0	DyslexiaSet2_0617_SNP_a
6:24205100-24205255/19,21/+	2.15498	6	24205100	24205118	1	GATCAGCCACATAGTACCT	24205235	24205255	1	CAACTGGAACCTCAACCTGAG	24205119	24205234	TAGAGGGTTTAATTCATACAGGTATAGGAACAATTTGTAGGAGATAACACAAAACTTGGAAAAAAAACACTATAATTGTCTTACACATATTTTTTAAGGCATGGAGATTACCTGAT	CAACTGGAACCTCAACCTGAGCTTCAGCTTCCCGATATCCGACGGTAGTGTNNNNNGATCAGCCACATAGTACCT	24205137	24205723	+	0	DyslexiaSet2_0617_SNP_b
6:24205198-24205353/21,19/+	2.03779	6	24205198	24205218	1	CTTACACATATTTTTTAAGGC	24205335	24205353	1	TGAGACAAACACACAGTGA	24205219	24205334	ATGGAGATTACCTGATCGACTGGAACCTCAACCTGAGTATCTTCATCTTCTTGGACTTCTGCTGCCCCCCGTGTTTCAGACCTCTCTGCTCCAGCTTTGAAAATGCCTTCATCTAT	TGAGACAAACACACAGTGACTTCAGCTTCCCGATATCCGACGGTAGTGTNNNNNCTTACACATATTTTTTAAGGC	24205137	24205723	+	0	DyslexiaSet2_0618_SNP_a
6:24205198-24205353/21,19/+	2.03779	6	24205198	24205218	1	CTTAGACATATTTTTTAAGGC	24205335	24205353	1	TGAGACAAACACACAGTGA	24205219	24205334	ATGGAGATTACCTGATCGACTGGAACCTCAACCTGAGTATCTTCATCTTCTTGGACTTCTGCTGCCCCCCGTGTTTCAGACCTCTCTGCTCCAGCTTTGAAAATGCCTTCATCTAT	TGAGACAAACACACAGTGACTTCAGCTTCCCGATATCCGACGGTAGTGTNNNNNCTTAGACATATTTTTTAAGGC	24205137	24205723	+	0	DyslexiaSet2_0618_SNP_b
6:24205390-24205545/18,22/+	1.88468	6	24205390	24205407	1	GCTGGAATTACAATCAAA	24205524	24205545	1	CAGTGGTCAAAACAAGGCTGAC	24205408	24205523	TGCTTATTTTTAATAGACATTTGGATTCCCTTTTTAGTTGATAGTATTTTTGTGCACCCCCTCCTCCGACCACCACACCACCCCCAGTTGTTCCACATTTTCATTGAGAAAACATT	CAGTGGTCAAAACAAGGCTGACCTTCAGCTTCCCGATATCCGACGGTAGTGTNNNNNGCTGGAATTACAATCAAA	24205137	24205723	+	0	DyslexiaSet2_0620
6:24205294-24205449/19,21/-	2.2612	6	24205431	24205449	1	ATCAACTAAAAAGGGAATC	24205294	24205314	1	AGCTGGAGCAGAGAGGTCTGA	24205315	24205430	CAAATGTCTATTAAAAATAAGCATTTGATTGTAATTCCAGCATTCAGCCACACGATGTCACAATTGGATTTTGATTTTCACTGTGTGTTTGTCTCAATAGATGAAGGCATTTTCAA	AGCTGGAGCAGAGAGGTCTGACTTCAGCTTCCCGATATCCGACGGTAGTGTNNNNNATCAACTAAAAAGGGAATC	24205137	24205723	-	0	DyslexiaSet2_0619
6:24205483-24205638/18,22/-	2.4685	6	24205621	24205638	1	TTCTTCTCATCTCAATGC	24205483	24205504	1	TGTGGAACAACTGGGGGTGGTG	24205505	24205620	CTGTACAAAGGGCTATGTTAGTAAATCAGTAGCCAAAGGGTGAACAGGAGCTTCGACAGAACTTTACCCTGCTGGGTCAGCCTTGTTTTGACCACTGAATGTTTTCTCAATGAAAA	TGTGGAACAACTGGGGGTGGTGCTTCAGCTTCCCGATATCCGACGGTAGTGTNNNNNTTCTTCTCATCTCAATGC	24205137	24205723	-	0	DyslexiaSet2_0621
6:24205588-24205743/18,22/-	1.76413	6	24205726	24205743	1	GCATTCTCTTGGGAAAGG	24205588	24205609	1	GCTATGTTAGTAAATCAGTAGC	24205610	24205725	TAAATTTCTAAAAGTAGTATTTTAAAGCAGCAAGCATTTTCACTGTTTTGTGAATAGGAGGGGAGAACTGGGATGATACTTGTGAATTTCTTCTCATCTCAATGCCTGTACAAAGG	GCTATGTTAGTAAATCAGTAGCCTTCAGCTTCCCGATATCCGACGGTAGTGTNNNNNGCATTCTCTTGGGAAAGG	24205137	24205723	-	0	DyslexiaSet2_0622
6:24207117-24207272/18,22/-	1.88213	6	24207255	24207272	1	GAAAATTCTAGTAGGCCT	24207117	24207138	1	TGGTTCACTGATAAACACATCC	24207139	24207254	ATCACAAAGGCCTTTCTAGCTGTTCTGCCTTTTTTTGATCACTGTTTATTCTTATGAATTCCTTTCTGATCTTCATTTCTTGCTCTGTGCTGTTAATGGCAATGGCTTAAACATTT	TGGTTCACTGATAAACACATCCCTTCAGCTTCCCGATATCCGACGGTAGTGTNNNNNGAAAATTCTAGTAGGCCT	24207150	24207250	-	0	DyslexiaSet2_0624_SNP_a
6:24207117-24207272/18,22/-	1.88213	6	24207255	24207272	1	GAAAATTCTAGTAGGCCT	24207117	24207138	1	TGGTTCACTGCTAAACACATCC	24207139	24207254	ATCACAAAGGCCTTTCTAGCTGTTCTGCCTTTTTTTGATCACTGTTTATTCTTATGAATTCCTTTCTGATCTTCATTTCTTGCTCTGTGCTGTTAATGGCAATGGCTTAAACATTT	TGGTTCACTGCTAAACACATCCCTTCAGCTTCCCGATATCCGACGGTAGTGTNNNNNGAAAATTCTAGTAGGCCT	24207150	24207250	-	0	DyslexiaSet2_0624_SNP_b
6:24207155-24207310/21,19/-	1.44565	6	24207290	24207310	1	TTCTGCCTTTAATTTTATATA	24207155	24207173	1	GCTCTGTGCTGTTAATGGC	24207174	24207289	ATGTTTATGGTAAAAATGAAAATTCTAGTAGGCCTATCACAAAGGCCTTTCTAGCTGTTCTGCCTTTTTTTGATCACTGTTTATTCTTATGAATTCCTTTCTGATCTTCATTTCTT	GCTCTGTGCTGTTAATGGCCTTCAGCTTCCCGATATCCGACGGTAGTGTNNNNNTTCTGCCTTTAATTTTATATA	24207150	24207250	-	0	DyslexiaSet2_0623
6:24223132-24223287/18,22/+	1.45731	6	24223132	24223149	1	CCTTTTTTAAGCAGTATA	24223266	24223287	1	GGCCAAATGAATTTAGCACACA	24223150	24223265	TTTCCTTTTTCAGCAAATAGCTGAACTTTTAAGAAAAAAAGACTGATTAAAGTGTATACTCTTATATGGGTATGTGTGTATAAAAAACCTGATTTTCTCCTTTTCAAAAAGTCAGT	GGCCAAATGAATTTAGCACACACTTCAGCTTCCCGATATCCGACGGTAGTGTNNNNNCCTTTTTTAAGCAGTATA	24223107	24223594	+	0	DyslexiaSet2_0626
6:24223015-24223170/18,22/-	0.981658	6	24223153	24223170	1	GCTATTTGCTGAAAAAGG	24223015	24223036	1	GTTTTTATTTTGTATTGTAGCG	24223037	24223152	AAATATACTGCTTAAAAAAGGAAAATATATTCAAATAAGCAAATATGATTGGAAATAATAATGGCTTTAATAATAGAACTTTGTAACTTCGCTGTTTAAACAGTTATTCAATTCTT	GTTTTTATTTTGTATTGTAGCGCTTCAGCTTCCCGATATCCGACGGTAGTGTNNNNNGCTATTTGCTGAAAAAGG	24223107	24223594	-	0	DyslexiaSet2_0625
6:24223246-24223401/18,22/+	1.99616	6	24223246	24223263	1	CTCCTTTTCAAAAAGTCA	24223380	24223401	1	CATTGAAACTGTGCCTGCCTGA	24223264	24223379	GTGGCCAAATGAATTTAGCACACAATAATGAATTCCACAGCTGGGTTTAAATGGAACATGGCAAACCTATATCAGAAAACTTTTGGAAAAAGCTATTAAGATGAAGCTCATAATAT	CATTGAAACTGTGCCTGCCTGACTTCAGCTTCCCGATATCCGACGGTAGTGTNNNNNCTCCTTTTCAAAAAGTCA	24223107	24223594	+	0	DyslexiaSet2_0627
6:24223329-24223484/21,19/+	1.66613	6	24223329	24223349	1	CCTATATCAGAAAACTTTTGG	24223466	24223484	1	TGACACATTGTTCTTAAGT	24223350	24223465	AAAAAGCTATTAAGATGAAGCTCATAATATCATTGAAACTGTGCCTGCCTGAATTGACTTCATTATGAATACAATTCTAAGAATATTCACACAGTCCAATTTTACATTTAAATGTA	TGACACATTGTTCTTAAGTCTTCAGCTTCCCGATATCCGACGGTAGTGTNNNNNCCTATATCAGAAAACTTTTGG	24223107	24223594	+	0	DyslexiaSet2_0628_SNP_a
6:24223329-24223484/21,19/+	1.66613	6	24223329	24223349	1	CCTATATCAGAAAACTTTTGG	24223466	24223484	1	TGACACATCGTTCTTAAGT	24223350	24223465	AAAAAGCTATTAAGATGAAGCTCATAATATCATTGAAACTGTGCCTGCCTGAATTGACTTCATTATGAATACAATTCTAAGAATATTCACACAGTCCAATTTTACATTTAAATGTA	TGACACATCGTTCTTAAGTCTTCAGCTTCCCGATATCCGACGGTAGTGTNNNNNCCTATATCAGAAAACTTTTGG	24223107	24223594	+	0	DyslexiaSet2_0628_SNP_b
6:24223416-24223571/20,20/+	1.89159	6	24223416	24223435	1	GAATACAATTCTAAGAATAT	24223552	24223571	1	AGGACACCTAGGAGAGGCTG	24223436	24223551	TCACACAGTCCAATTTTACATTTAAATGTATGACACATTGTTCTTAAGTACATTTTAAGCTGCACATTTTAGAACTAGATGATGAAACCACGTGCAATTTTATGGTGTGGTCACAA	AGGACACCTAGGAGAGGCTGCTTCAGCTTCCCGATATCCGACGGTAGTGTNNNNNGAATACAATTCTAAGAATAT	24223107	24223594	+	0	DyslexiaSet2_0629
6:24223533-24223688/18,22/+	2.19222	6	24223533	24223550	1	TTTTATGGTGTGGTCACA	24223667	24223688	1	TGTGTATCGAGCACTCTCTCTC	24223551	24223666	AAGGACACCTAGGAGAGGCTGACATTTCTGTACACGAGTGAGTGAGGCTAACTCTACGCAAACATGAAGAGCGCTTTGTGGTTCCTGCTTCAAATGGCATCCAGAAAGTCATATTT	TGTGTATCGAGCACTCTCTCTCCTTCAGCTTCCCGATATCCGACGGTAGTGTNNNNNTTTTATGGTGTGGTCACA	24223107	24223594	+	0	DyslexiaSet2_0630
6:24223855-24224010/19,21/+	1.81444	6	24223855	24223873	1	AACAATCCATGTAAATTTT	24223990	24224010	1	GCAGCTAACAACAGTTGCCAC	24223874	24223989	TTTGCATATCCGACTTACCTCTTTGAATTTCTTAGCTTATCAGAATAAGCCATAAATGGCATTGGATAAGGATCATGCCAACCAGTCTTTATAAATTACCATGTGTCTGAGGATCT	GCAGCTAACAACAGTTGCCACCTTCAGCTTCCCGATATCCGACGGTAGTGTNNNNNAACAATCCATGTAAATTTT	24223810	24224042	+	0	DyslexiaSet2_0632
6:24223769-24223924/22,18/-	1.86525	6	24223903	24223924	1	GGCTTATTCTGATAAGCTAAGA	24223769	24223786	1	AGAGTGTACCACCTCCAG	24223787	24223902	AATTCAAAGAGGTAAGTCGGATATGCAAAAAAATTTACATGGATTGTTTACTTAATGTAGAATTTTCTTTTGGGGATTATCTATCATTTATGCATTTATTCAGTTATTCATTTGCT	AGAGTGTACCACCTCCAGCTTCAGCTTCCCGATATCCGACGGTAGTGTNNNNNGGCTTATTCTGATAAGCTAAGA	24223810	24224042	-	0	DyslexiaSet2_0631
6:24223970-24224125/20,20/-	2.12768	6	24224106	24224125	1	AAGAACAGTTTGAACTGTTA	24223970	24223989	1	AGATCCTCAGACACATGGTA	24223990	24224105	AGCCCTTTCAGATATGTAATGGTCATAGACATCTGCTCTCTGCATCAATTGTACTTTTCTTTGTAAGTACCATTTTGGTGGTTACACTGGCCAAAGTGGCAACTGTTGTTAGCTGC	AGATCCTCAGACACATGGTACTTCAGCTTCCCGATATCCGACGGTAGTGTNNNNNAAGAACAGTTTGAACTGTTA	24223810	24224042	-	0	DyslexiaSet2_0633
6:24228326-24228481/18,22/+	2.09269	6	24228326	24228343	1	AGCAGCAGATGAGGTGTG	24228460	24228481	1	AGACAAGAGCAAAAGGTTACAG	24228344	24228459	AATTATCAGTATCTTAAATAACTGAAGCTAATGAACAAAAAGAGTTTAGCTCTTAAACAATTAGGTATAAATCAGCTCTGGCTTCTTTTTGGAATCTGGAAGGCTCTTCTTACTGC	AGACAAGAGCAAAAGGTTACAGCTTCAGCTTCCCGATATCCGACGGTAGTGTNNNNNAGCAGCAGATGAGGTGTG	24228364	24228905	+	0	DyslexiaSet2_0634
6:24228441-24228596/19,21/+	2.09232	6	24228441	24228459	1	GGAAGGCTCTTCTTACTGC	24228576	24228596	1	AGCAGCAGGTGGTAGGATTTC	24228460	24228575	AGACAAGAGCAAAAGGTTACAGCAAATTTGTAGAAATGTCTGCACCCAGCTTGCAGAAATTTACTCATTGGTTTTTTAAATGAAGGCACTGTTTACAGCATTAATTGGAGATTTTA	AGCAGCAGGTGGTAGGATTTCCTTCAGCTTCCCGATATCCGACGGTAGTGTNNNNNGGAAGGCTCTTCTTACTGC	24228364	24228905	+	0	DyslexiaSet2_0635
6:24228528-24228683/18,22/-	1.49444	6	24228666	24228683	2	TTCAGAGAGCTTGAGAAA	24228528	24228549	1	AGTGCCTTCATTTAAAAAACCA	24228550	24228665	AAACTCAAAATAATTCACTTCGACCCAGGCCATTTGACAACCGTTAGACTTAACTTTACAAAATAAAATGAAATCCTACCACCTGCTGCTTAAAATCTCCAATTAATGCTGTAAAC	AGTGCCTTCATTTAAAAAACCACTTCAGCTTCCCGATATCCGACGGTAGTGTNNNNNTTCAGAGAGCTTGAGAAA	24228364	24228905	-	0	DyslexiaSet2_0636
6:24228623-24228778/21,19/-	1.74388	6	24228758	24228778	1	AATGCATTAGAAAAATCTTTC	24228623	24228641	1	CCAGGCCATTTGACAACCG	24228642	24228757	TGTTTAAAACTAGATTGATCCCACATTTACATGGCAAAAGAAGGCCATTACTTGGCAGGCAGTAAAAGCTTCATTTCAGAGAGCTTGAGAAAAAACTCAAAATAATTCACTTCGAC	CCAGGCCATTTGACAACCGCTTCAGCTTCCCGATATCCGACGGTAGTGTNNNNNAATGCATTAGAAAAATCTTTC	24228364	24228905	-	0	DyslexiaSet2_0637_SNP_a
6:24228623-24228778/21,19/-	1.74388	6	24228758	24228778	1	AATGCATTAGAAAAATCTTTC	24228623	24228641	1	CCAGGTCATTTGACAACCG	24228642	24228757	TGTTTAAAACTAGATTGATCCCACATTTACATGGCAAAAGAAGGCCATTACTTGGCAGGCAGTAAAAGCTTCATTTCAGAGAGCTTGAGAAAAAACTCAAAATAATTCACTTCGAC	CCAGGTCATTTGACAACCGCTTCAGCTTCCCGATATCCGACGGTAGTGTNNNNNAATGCATTAGAAAAATCTTTC	24228364	24228905	-	0	DyslexiaSet2_0637_SNP_b
6:24228828-24228983/19,21/+	1.7879	6	24228828	24228846	1	GTGAATTACAGGAAATTCA	24228963	24228983	1	CCTTAACCCAGGCTCTGATGG	24228847	24228962	TATTTATAAGCATTTCCAAGTCATTTTAGAGCAGTGACTTTTAAACATCTGCTAATGAAGAATCCTGAAAGCAGCACTGTGTACTAACTTCGAATATTTCCTACCTCTGTTTCTTT	CCTTAACCCAGGCTCTGATGGCTTCAGCTTCCCGATATCCGACGGTAGTGTNNNNNGTGAATTACAGGAAATTCA	24228364	24228905	+	0	DyslexiaSet2_0639
6:24228723-24228878/20,20/-	1.74588	6	24228859	24228878	1	GCTCTAAAATGACTTGGAAA	24228723	24228742	1	TGATCCCACATTTACATGGC	24228743	24228858	TGCTTATAAATATGAATTTCCTGTAATTCACATTTTATCAGAACTCCTATCAGCTGTATCACAGCTTGAAAAATACCAAAAATGCATTAGAAAAATCTTTCTGTTTAAAACTAGAT	TGATCCCACATTTACATGGCCTTCAGCTTCCCGATATCCGACGGTAGTGTNNNNNGCTCTAAAATGACTTGGAAA	24228364	24228905	-	0	DyslexiaSet2_0638
6:24228942-24229097/18,22/+	2.21005	6	24228942	24228959	1	ATTTCCTACCTCTGTTTC	24229076	24229097	1	AGAGGTGGGAGTCATAGGTCAT	24228960	24229075	TTTCCTTAACCCAGGCTCTGATGGAATAATCACATCTTGGGTCTTGCCATCCTGAGTCTGGTTTTGTGAGCTCGTGGTCACTGTCCACAAAGAGGATGTGACTCAGAGTGGAGAGG	AGAGGTGGGAGTCATAGGTCATCTTCAGCTTCCCGATATCCGACGGTAGTGTNNNNNATTTCCTACCTCTGTTTC	24228987	24229193	+	0	DyslexiaSet2_0640_SNP_a
6:24228942-24229097/18,22/+	2.21005	6	24228942	24228959	1	ATTTCCTACCTCTGTTTC	24229076	24229097	1	AGAGATGGGAGTCATAGGTCAT	24228960	24229075	TTTCCTTAACCCAGGCTCTGATGGAATAATCACATCTTGGGTCTTGCCATCCTGAGTCTGGTTTTGTGAGCTCGTGGTCACTGTCCACAAAGAGGATGTGACTCAGAGTGGAGAGG	AGAGATGGGAGTCATAGGTCATCTTCAGCTTCCCGATATCCGACGGTAGTGTNNNNNATTTCCTACCTCTGTTTC	24228987	24229193	+	0	DyslexiaSet2_0640_SNP_b
6:24229039-24229194/18,22/+	2.20315	6	24229039	24229056	1	ACTGTCCACAAAGAGGAT	24229173	24229194	1	TCTGAAGTGCTTTCTGGTTCTG	24229057	24229172	GTGACTCAGAGTGGAGAGGAGAGGTGGGAGTCATAGGTCATAATCTCTTGAGGGGGCTGGTTGCCTAGTAGTTCTAGTTCTGTTGTGGCCACTGCTAGATTTCACAATCATACACT	TCTGAAGTGCTTTCTGGTTCTGCTTCAGCTTCCCGATATCCGACGGTAGTGTNNNNNACTGTCCACAAAGAGGAT	24228987	24229193	+	0	DyslexiaSet2_0641
6:24229133-24229288/20,20/-	2.35241	6	24229269	24229288	1	GCAAGGGGAGACCTGTCTAT	24229133	24229152	1	AGCAGTGGCCACAACAGAAC	24229153	24229268	ATGTTTTCACAACGCATCTACTTAGCAGTGCTATGATTTCTGGTATTCTTTGGGGGAAAATTAAAAGCCAAAAACAGAACCAGAAAGCACTTCAGAAGTGTATGATTGTGAAATCT	AGCAGTGGCCACAACAGAACCTTCAGCTTCCCGATATCCGACGGTAGTGTNNNNNGCAAGGGGAGACCTGTCTAT	24228987	24229193	-	0	DyslexiaSet2_0642
6:24261103-24261258/18,22/-	2.21158	6	24261241	24261258	1	CCATGTCAGACTAGACAA	24261103	24261124	1	CAGTGTGGGCTGTCATTGTTCT	24261125	24261240	AGAATGTATTAGGAGCAAAAGGGAACAATGACTGTTTCTCTTAAATAAAAGAATTCTGTCATTTACCCCACATTGGTACCAGAGTTCTCAATAATTCAATCCAATATTGGAATAAG	CAGTGTGGGCTGTCATTGTTCTCTTCAGCTTCCCGATATCCGACGGTAGTGTNNNNNCCATGTCAGACTAGACAA	24261135	24261483	-	0	DyslexiaSet2_0643
6:24261320-24261475/18,22/+	1.6114	6	24261320	24261337	1	TTCATTTTAAGATTGCAA	24261454	24261475	1	CAACTACTCTGCAGAATGTCTC	24261338	24261453	AATTTTCACCTCATACAAAAAGAGCAATTTTAGAATTCTCAGCTAACATCTTCTCCATATCCTTCATTAAGTACATTTTAAATCCATTTTCTTGCTTTTTTTTTTTTTTTGGTGTT	CAACTACTCTGCAGAATGTCTCCTTCAGCTTCCCGATATCCGACGGTAGTGTNNNNNTTCATTTTAAGATTGCAA	24261135	24261483	+	0	DyslexiaSet2_0645
6:24261200-24261355/18,22/-	1.92775	6	24261338	24261355	1	TTGTATGAGGTGAAAATT	24261200	24261221	1	AGGGAACAATGACTGTTTCTCT	24261222	24261337	TTGCAATCTTAAAATGAATTACTATTCTTCTGTAACTGCAGAATTGTTTAAAAGATTCAATTAAAAGCATAGACAGTTCCCATGTCAGACTAGACAAAGAATGTATTAGGAGCAAA	AGGGAACAATGACTGTTTCTCTCTTCAGCTTCCCGATATCCGACGGTAGTGTNNNNNTTGTATGAGGTGAAAATT	24261135	24261483	-	0	DyslexiaSet2_0644_SNP_a
6:24261200-24261355/18,22/-	1.92775	6	24261338	24261355	1	TTGTATGAGGTGAAAATT	24261200	24261221	1	AGGGAACAATGACTCTTTCTCT	24261222	24261337	TTGCAATCTTAAAATGAATTACTATTCTTCTGTAACTGCAGAATTGTTTAAAAGATTCAATTAAAAGCATAGACAGTTCCCATGTCAGACTAGACAAAGAATGTATTAGGAGCAAA	AGGGAACAATGACTCTTTCTCTCTTCAGCTTCCCGATATCCGACGGTAGTGTNNNNNTTGTATGAGGTGAAAATT	24261135	24261483	-	0	DyslexiaSet2_0644_SNP_b
6:24261417-24261572/18,22/-	1.48778	6	24261555	24261572	1	AGAACTTTGGCTTGGGCT	24261417	24261438	1	AAAAAAGCAAGAAAATGGATTT	24261439	24261554	AAGAAGTTACAAACCTTATGTGCATAACATTAGTAGCAACAAAAAAAAGCACTGACATCTCAGATCAGAAACAAAGGTAGAGACATTCTGCAGAGTAGTTGAACACCAAAAAAAAA	AAAAAAGCAAGAAAATGGATTTCTTCAGCTTCCCGATATCCGACGGTAGTGTNNNNNAGAACTTTGGCTTGGGCT	24261135	24261483	-	0	DyslexiaSet2_0646
6:24268949-24269104/18,22/-	1.60734	6	24269087	24269104	1	AAAGTGGCCTGGCACAGT	24268949	24268970	13	AAAATTAGCCGGGCATAGTGTC	24268971	24269086	GGCTCATGCCTGTAATCCCAGCACTTTGGGAGGCCGAGATGGGTGGATCACCTGAGGTCGGGGGTTCAAGACCAGCCTGGCCAGCATGGTGAAACCCTGTCTCTACTAAAAATACA	AAAATTAGCCGGGCATAGTGTCCTTCAGCTTCCCGATATCCGACGGTAGTGTNNNNNAAAGTGGCCTGGCACAGT	24268998	24269573	-	0	DyslexiaSet2_0647
6:24269122-24269277/20,20/+	0.728204	6	24269122	24269141	3	GAAATAAAATCTTGCCCAGT	24269258	24269277	1	GATAGCACACTGCATGGTGA	24269142	24269257	TTCAAAGAAACAATTTGGTATTATCATCCAATTGTATAAAATAAGAATAAATGGGTAGCTTTAAACCTACAAAGCTCAAAGGTATTTTACAGATATTTTATCTTTATCTCCACTGT	GATAGCACACTGCATGGTGACTTCAGCTTCCCGATATCCGACGGTAGTGTNNNNNGAAATAAAATCTTGCCCAGT	24268998	24269573	+	0	DyslexiaSet2_753165
6:24269231-24269386/22,18/+	0.716165	6	24269231	24269252	1	CAGATATTTTATCTTTATCTCC	24269369	24269386	1	ACAAAGGAGTCCCAGGGT	24269253	24269368	ACTGTGATAGCACACTGCATGGTGATTTGCAATAAAGGTTATATCTTATTTTGAAAATAACTAGGGCAATAGAGAAGAATAAAAATAGAGTTCATATACAAAATAGGCCACAGACT	ACAAAGGAGTCCCAGGGTCTTCAGCTTCCCGATATCCGACGGTAGTGTNNNNNCAGATATTTTATCTTTATCTCC	24268998	24269573	+	0	DyslexiaSet2_754279
6:24269340-24269495/18,22/-	0.736353	6	24269478	24269495	1	GAACATAGGCCATTTCTA	24269340	24269361	1	GGCCTATTTTGTATATGAACTC	24269362	24269477	CTTAAATGTATTTAGTCCAATGTCTGGGACAATTACTAAATACTGCTTGGCACTATGAGACAGGGAAGGAGTATTTCCTCACTTATGTGATACCCTGGGACTCCTTTGTAGTCTGT	GGCCTATTTTGTATATGAACTCCTTCAGCTTCCCGATATCCGACGGTAGTGTNNNNNGAACATAGGCCATTTCTA	24268998	24269573	-	0	DyslexiaSet2_755362
6:24269448-24269603/19,21/-	0.828514	6	24269585	24269603	1	GCCAAATTATGTTGCAAGC	24269448	24269468	1	ATTTAGTCCAATGTCTGGGAC	24269469	24269584	ATTGACATTTTTTCCTTCTGGGTATTGAGTCATTTCTTAGACCTCTGTATTAATTTTGTCCTTATAGAAAGTACCAGCACACTACTAAAGAACATAGGCCATTTCTACTTAAATGT	ATTTAGTCCAATGTCTGGGACCTTCAGCTTCCCGATATCCGACGGTAGTGTNNNNNGCCAAATTATGTTGCAAGC	24268998	24269573	-	10	DyslexiaSet2_756434
6:24270973-24271128/18,22/+	2.22898	6	24270973	24270990	1	GACATCAGACACCTCCCT	24271107	24271128	1	AACTCACCACTGGGGCGGATGC	24270991	24271106	AACCAAGCCCCCATGTGGCCCTTCCTCAGATTCCAGGATGAAATGCTCAGAGTGACCCAATTTCAGCTTCTTTCAGAAAAGCAGATAAATCATGCTTCAGTCTTTGGTATGCCAGA	AACTCACCACTGGGGCGGATGCCTTCAGCTTCCCGATATCCGACGGTAGTGTNNNNNGACATCAGACACCTCCCT	24270998	24271239	+	0	DyslexiaSet2_0649
6:24271085-24271240/22,18/-	1.10744	6	24271219	24271240	20	TAAGCTCAAGTGATCTGCCTGC	24271085	24271102	1	GCATACCAAAGACTGAAG	24271103	24271218	CTTGGCCTCCCAATGTGCTGGGATTACAGGTGTAAGCCACTGTGCCCTGCCAGGTCTGAACCTTTCTGTAGCTTACTACAGATAAAATATGCATCCGCCCCAGTGGTGAGTTTCTG	GCATACCAAAGACTGAAGCTTCAGCTTCCCGATATCCGACGGTAGTGTNNNNNTAAGCTCAAGTGATCTGCCTGC	24270998	24271239	-	0	DyslexiaSet2_0648
6:24271165-24271320/19,21/-	2.04665	6	24271302	24271320	1	GGTGCCACCACACAAGGCT	24271165	24271185	3	AAGCCACTGTGCCCTGCCAGG	24271186	24271301	AATTTTTGTATTTTTATAGAGACGGGGTTTCACCATGTTGCCCAGGCTGGTCTCAAACTCCTAAGCTCAAGTGATCTGCCTGCCTTGGCCTCCCAATGTGCTGGGATTACAGGTGT	AAGCCACTGTGCCCTGCCAGGCTTCAGCTTCCCGATATCCGACGGTAGTGTNNNNNGGTGCCACCACACAAGGCT	24270998	24271239	-	0	DyslexiaSet2_0650_SNP_a
6:24271165-24271320/19,21/-	2.04665	6	24271302	24271320	1	GGTGCCACCACCCAAGGCT	24271165	24271185	3	AAGCCACTGTGCCCTGCCAGG	24271186	24271301	AATTTTTGTATTTTTATAGAGACGGGGTTTCACCATGTTGCCCAGGCTGGTCTCAAACTCCTAAGCTCAAGTGATCTGCCTGCCTTGGCCTCCCAATGTGCTGGGATTACAGGTGT	AAGCCACTGTGCCCTGCCAGGCTTCAGCTTCCCGATATCCGACGGTAGTGTNNNNNGGTGCCACCACCCAAGGCT	24270998	24271239	-	0	DyslexiaSet2_0650_SNP_b
6:24272770-24272925/21,19/+	1.91546	6	24272770	24272790	3	AAGTGGGCAAAGGACATCAAT	24272907	24272925	1	AGTCAGAATGGCTGTTCTG	24272791	24272906	AGACATTTTTCAAAAGAAGACATAAAAATGGCCAACAAGCATTTGAAAAAATGCTCAATGTCACTAATCATCACAGAAATGCAAATTAAAACCACAGTGAGATATCAGCTTACACC	AGTCAGAATGGCTGTTCTGCTTCAGCTTCCCGATATCCGACGGTAGTGTNNNNNAAGTGGGCAAAGGACATCAAT	24272796	24273279	+	0	DyslexiaSet2_0652
6:24272880-24273035/20,20/+	1.95915	6	24272880	24272899	3	AACCACAGTGAGATATCAGC	24273016	24273035	2	CCATGGAAAACAGCATGCAG	24272900	24273015	TTACACCAGTCAGAATGGCTGTTCTGAAAAAGTCAAAAAACAACAGATGTTAGCAAGGATGCAGAGAAAGGGCAATACCAATACACTGTGGGTGGGAATGTACATTAGTACAGTCT	CCATGGAAAACAGCATGCAGCTTCAGCTTCCCGATATCCGACGGTAGTGTNNNNNAACCACAGTGAGATATCAGC	24272796	24273279	+	0	DyslexiaSet2_0653
6:24272986-24273141/22,18/-	2.05061	6	24273120	24273141	1	AATACAAGTGCAGGTGTCTTTT	24272986	24273003	4	TGTACATTCCCACCCACA	24273004	24273119	TGGTATAATGATTTGTTTTCTTTTGATATCCAGTAATGAAATTGTTGGATAGAATGAAAATTCTATTTTCAGTCTTTGAGGAATCTGCATGCTGTTTTCCATGGAGACTGTACTAA	TGTACATTCCCACCCACACTTCAGCTTCCCGATATCCGACGGTAGTGTNNNNNAATACAAGTGCAGGTGTCTTTT	24272796	24273279	-	0	DyslexiaSet2_0654
6:24273196-24273351/18,22/+	1.58843	6	24273196	24273213	2	TCAATGGATAACTGGAAA	24273330	24273351	2	AGTCATAAAAATGAAATCATGT	24273214	24273329	AAGAAAATGTGTGTATAAAGACATACACACACACACACACACACACACTTTGTGGGTATGTGTATATAGATGTAGATATACACATACATATAAACACACACAGTAAAATACTATTC	AGTCATAAAAATGAAATCATGTCTTCAGCTTCCCGATATCCGACGGTAGTGTNNNNNTCAATGGATAACTGGAAA	24272796	24273279	+	0	DyslexiaSet2_0655
6:24273085-24273240/19,21/-	0.417584	6	24273222	24273240	1	TGTATGTCTTTATACACAC	24273085	24273105	1	GTTTTCTTTTGATATCCAGTA	24273106	24273221	ATTTTCTTTTTCCAGTTATCCATTGATGGACACTTAGGTTGATTCCATATCTTTGCTGTTGTGAATAGTGCTGTGATAAAAATACAAGTGCAGGTGTCTTTTTGGTATAATGATTT	GTTTTCTTTTGATATCCAGTACTTCAGCTTCCCGATATCCGACGGTAGTGTNNNNNTGTATGTCTTTATACACAC	24272796	24273279	-	0	DyslexiaSet2_765284
6:24273712-24273867/19,21/+	2.14021	6	24273712	24273730	1	AAGAGACACCAATGAATCA	24273847	24273867	1	AGAGCACATTTTCCTCATGTG	24273731	24273846	TAAATCTTACCTTAGCTTATTAAACAACACTAGTGTGCCACTTGGTGATGTCACCTTGGTGCCTTCTTACATATTTGCTTCCCAGATTTGATATCCCTTAGGAGGTAACACGTGAG	AGAGCACATTTTCCTCATGTGCTTCAGCTTCCCGATATCCGACGGTAGTGTNNNNNAAGAGACACCAATGAATCA	24273741	24273841	+	0	DyslexiaSet2_0656_SNP_a
6:24273712-24273867/19,21/+	2.14021	6	24273712	24273730	1	AAGAGACACCAATGAGTCA	24273847	24273867	1	AGAGCACATTTTCCTCATGTG	24273731	24273846	TAAATCTTACCTTAGCTTATTAAACAACACTAGTGTGCCACTTGGTGATGTCACCTTGGTGCCTTCTTACATATTTGCTTCCCAGATTTGATATCCCTTAGGAGGTAACACGTGAG	AGAGCACATTTTCCTCATGTGCTTCAGCTTCCCGATATCCGACGGTAGTGTNNNNNAAGAGACACCAATGAGTCA	24273741	24273841	+	0	DyslexiaSet2_0656_SNP_b
6:24274816-24274971/21,19/-	1.78045	6	24274951	24274971	1	TATCTGATATTTACTGATTCA	24274816	24274834	1	TGACTCTGTTTCTCCCTGT	24274835	24274950	GTTACCAAATGCTGTATGAATGTGCAATGCTTCTATCAGTCTGTAGATGGCAACCTGGGTCTAATTTTGTTCCTTTTTTCTTTTCTTTTCTTCTTTTTTTTTTTTTTTTTTTTTTT	TGACTCTGTTTCTCCCTGTCTTCAGCTTCCCGATATCCGACGGTAGTGTNNNNNTATCTGATATTTACTGATTCA	24274838	24275245	-	0	DyslexiaSet2_0660
6:24274997-24275152/19,21/+	1.22982	6	24274997	24275015	1	GTGACTACAATTTTAATTA	24275132	24275152	1	TCATAGCTATTCACCCTAACC	24275016	24275131	TTAAAAAATCAAGATAACCTATGAAGTCTCTTTTTTTCTAATTCAAATGAAAATACTATATAGGTAAAGAACACTAGATCAAACATTTGCACAAGTTAACATATGCTAGAAAATAA	TCATAGCTATTCACCCTAACCCTTCAGCTTCCCGATATCCGACGGTAGTGTNNNNNGTGACTACAATTTTAATTA	24274838	24275245	+	0	DyslexiaSet2_0658
6:24274901-24275056/18,22/-	1.73654	6	24275039	24275056	1	TTAGAAAAAAAGAGACTT	24274901	24274922	1	GCTTCTATCAGTCTGTAGATGG	24274923	24275038	CATAGGTTATCTTGATTTTTTAATAATTAAAATTGTAGTCACATATTTTTTCGTTATTTTTTAAAAATATCTGATATTTACTGATTCAGTTACCAAATGCTGTATGAATGTGCAAT	GCTTCTATCAGTCTGTAGATGGCTTCAGCTTCCCGATATCCGACGGTAGTGTNNNNNTTAGAAAAAAAGAGACTT	24274838	24275245	-	0	DyslexiaSet2_0661
6:24275078-24275233/18,22/-	1.27266	6	24275216	24275233	1	ATGGCTTTTTCTACTTAC	24275078	24275099	1	GTTTGATCTAGTGTTCTTTACC	24275100	24275215	AATGTATTTTAAATTTGATATTAAATAAGCTATTTAGTTTTATTTCAAAGTGATAAATTTTAGGGTTAGGGTGAATAGCTATGATTATTTTCTAGCATATGTTAACTTGTGCAAAT	GTTTGATCTAGTGTTCTTTACCCTTCAGCTTCCCGATATCCGACGGTAGTGTNNNNNATGGCTTTTTCTACTTAC	24274838	24275245	-	0	DyslexiaSet2_0657
6:24275145-24275300/18,22/-	1.18897	6	24275283	24275300	1	TGAAGGGTGTAAGAACTC	24275145	24275166	1	GTGATAAATTTTAGGGTTAGGG	24275167	24275282	ATAATAATGTAAAAAAATGCAAAAATTTGGTTTTAGAGATAAAATTTACATGGCTTTTTCTACTTACAATGTATTTTAAATTTGATATTAAATAAGCTATTTAGTTTTATTTCAAA	GTGATAAATTTTAGGGTTAGGGCTTCAGCTTCCCGATATCCGACGGTAGTGTNNNNNTGAAGGGTGTAAGAACTC	24274838	24275245	-	0	DyslexiaSet2_0659
6:24278236-24278391/18,22/+	1.78734	6	24278236	24278253	1	AAAATTGTATCACAGCCT	24278370	24278391	1	TCCTCTTCAGGGGCTGAGGAGA	24278254	24278369	TAAGATAATAATAACACACTTACCACTATTTGGAATGGTTTCTTGTGAATTCTTTAATTTTACATTTTGTTTCAATTTCGTCAGTTTTTCTGAATTCACGTCTTCTTTTTTCCCTT	TCCTCTTCAGGGGCTGAGGAGACTTCAGCTTCCCGATATCCGACGGTAGTGTNNNNNAAAATTGTATCACAGCCT	24278257	24278459	+	0	DyslexiaSet2_0662
6:24278345-24278500/18,22/-	1.59469	6	24278483	24278500	1	ACTGGGAATGTTTTTGAG	24278345	24278366	1	GGAAAAAAGAAGACGTGAATTC	24278367	24278482	AGTTCATTAGCTAATAATAAGGGTCTAATACTTTGCCATTTAGGGAAATGATCGCCACTCTAAGTCAACAGTTGGATCCAGTGACAACTCATCTCCTCAGCCCCTGAAGAGGAAAG	GGAAAAAAGAAGACGTGAATTCCTTCAGCTTCCCGATATCCGACGGTAGTGTNNNNNACTGGGAATGTTTTTGAG	24278257	24278459	-	0	DyslexiaSet2_0663
6:24278788-24278943/18,22/+	1.99269	6	24278788	24278805	1	AGATCAGCAAGTGGGGTT	24278922	24278943	1	ACCAGCCAGTGTCTATTGGATG	24278806	24278921	TAGAGGATAAATCTTGTGTAAGATCCTGTAGCCAGTCAGGGGCAGAGCAGCTGCCTCCAAAACCACTGTAAATCCACTGCCTTAACAATCCTCTCACTCCTGCACCTTTCTGCAGA	ACCAGCCAGTGTCTATTGGATGCTTCAGCTTCCCGATATCCGACGGTAGTGTNNNNNAGATCAGCAAGTGGGGTT	24278819	24278919	+	0	DyslexiaSet2_0664
6:24283073-24283228/19,21/-	1.21185	6	24283210	24283228	1	GATTTCTACGGTTTTGACA	24283073	24283093	1	GGTATAGGTAAAAGGGCTTCT	24283094	24283209	AAAAAATTTCGTTATTATTCAAGTATCACAATGTCACTGTGAAGCAAGTTATACACATATTAAGATGAATTCCTTATACTCCAAAACTCCATTTTGCCATGGGGGAAACTGAGGCT	GGTATAGGTAAAAGGGCTTCTCTTCAGCTTCCCGATATCCGACGGTAGTGTNNNNNGATTTCTACGGTTTTGACA	24283168	24283874	-	0	DyslexiaSet2_0665
6:24283285-24283440/18,22/+	1.71965	6	24283285	24283302	1	AGGACAACAAAAGATCAT	24283419	24283440	1	GGTTTATTCTTCAAGCTCAGCG	24283303	24283418	TTAGTCGTTGGCTTTCACTTTCAAATACTTTCCTAATTTTTTCGTCTTTTCCGATAGAGGGTGCTATGATTCTACATGGTGTCACCTTGTCACTAGAAAACAGCCTTCTGCAGATG	GGTTTATTCTTCAAGCTCAGCGCTTCAGCTTCCCGATATCCGACGGTAGTGTNNNNNAGGACAACAAAAGATCAT	24283168	24283874	+	0	DyslexiaSet2_0667
6:24283169-24283324/20,20/-	1.91733	6	24283305	24283324	1	GAAAGTGAAAGCCAACGACT	24283169	24283188	1	AGTATCACAATGTCACTGTG	24283189	24283304	AAATGATCTTTTGTTGTCCTTATTACCATTTGGCTTATACATCTTATGGTCAGTAGTTTACAGGATCAAATATTATGATTTCTACGGTTTTGACAAAAAAATTTCGTTATTATTCA	AGTATCACAATGTCACTGTGCTTCAGCTTCCCGATATCCGACGGTAGTGTNNNNNGAAAGTGAAAGCCAACGACT	24283168	24283874	-	0	DyslexiaSet2_0666
6:24283486-24283641/18,22/+	2.15941	6	24283486	24283503	1	GAATCACAACTTAAAATT	24283620	24283641	1	CGCACCAGCAGGGGTCCCTGTG	24283504	24283619	TTTCTCAACATGCTAATTTCTGTGACTCCCGCAGCACTGAGGCTATAAAAGGAATGACTTCTGGTCTGTCTTGCTTTGCACAAGGCATTCCCCAGGCTCCCTGACCAACTCAGTTA	CGCACCAGCAGGGGTCCCTGTGCTTCAGCTTCCCGATATCCGACGGTAGTGTNNNNNGAATCACAACTTAAAATT	24283168	24283874	+	0	DyslexiaSet2_0669
6:24283377-24283532/22,18/-	2.06283	6	24283511	24283532	1	GGAGTCACAGAAATTAGCATGT	24283377	24283394	1	TGACAAGGTGACACCATG	24283395	24283510	TGAGAAAAATTTTAAGTTGTGATTCTAGCCTTAAAAACAAAAGGAAGATGTAAATAAATTATCTTAAATTCGCTGAGCTTGAAGAATAAACCCATCTGCAGAAGGCTGTTTTCTAG	TGACAAGGTGACACCATGCTTCAGCTTCCCGATATCCGACGGTAGTGTNNNNNGGAGTCACAGAAATTAGCATGT	24283168	24283874	-	0	DyslexiaSet2_0668
6:24283584-24283739/18,22/-	2.06007	6	24283722	24283739	1	GGCTTTCTAGGAATTGCT	24283584	24283605	1	AGGGAGCCTGGGGAATGCCTTG	24283606	24283721	CTTTTGCATATAGAAGGGAGTGTGGATGAGGGACTGGTAGAGCTTGAGAGAGAAAGAGAGAAAGCAGCTGCCATAGTGTACACAGGGACCCCTGCTGGTGCGTAACTGAGTTGGTC	AGGGAGCCTGGGGAATGCCTTGCTTCAGCTTCCCGATATCCGACGGTAGTGTNNNNNGGCTTTCTAGGAATTGCT	24283168	24283874	-	0	DyslexiaSet2_0670
6:24283684-24283839/18,22/-	2.1521	6	24283822	24283839	1	AGGAACCACTGCAAAATC	24283684	24283705	1	GGAGTGTGGATGAGGGACTGGT	24283706	24283821	CATGGGGAAAGCACCCTAAATTCATGATGCAAATCAAAGGGGACACAGAACTAGAGTTTTAGAAATTTATTTTTCCCTACATGGCTTTCTAGGAATTGCTCTTTTGCATATAGAAG	GGAGTGTGGATGAGGGACTGGTCTTCAGCTTCCCGATATCCGACGGTAGTGTNNNNNAGGAACCACTGCAAAATC	24283168	24283874	-	0	DyslexiaSet2_0671
6:24283763-24283918/18,22/-	1.94599	6	24283901	24283918	1	TAGATCATTAGCTGCCTG	24283763	24283784	1	AGGGGACACAGAACTAGAGTTT	24283785	24283900	GCACTGCGAGGAGGGGTGTGAGTGAAGGGGACTGTGTGGGGAGAGCTTAGCTTCTGGCTGTAGGAACCACTGCAAAATCCATGGGGAAAGCACCCTAAATTCATGATGCAAATCAA	AGGGGACACAGAACTAGAGTTTCTTCAGCTTCCCGATATCCGACGGTAGTGTNNNNNTAGATCATTAGCTGCCTG	24283168	24283874	-	0	DyslexiaSet2_0672
6:24289022-24289177/19,21/+	1.61784	6	24289022	24289040	1	GTCTCTTTGTATCATATAA	24289157	24289177	1	AGAAATCTGAATGTTGTTTAC	24289041	24289156	AAATATAGAACATCAACGAGGAAAGCATCTGATACTTACACTCCCTTTAGACTTTCTGGATCCTACAATAGGAGGTAGTGAAGAAGCTTTCTGACTGTGGAAACAAATTGCAATTT	AGAAATCTGAATGTTGTTTACCTTCAGCTTCCCGATATCCGACGGTAGTGTNNNNNGTCTCTTTGTATCATATAA	24289060	24289154	+	0	DyslexiaSet2_0673
6:24291089-24291244/18,22/-	2.13203	6	24291227	24291244	1	ATGTGGCTGTTGGCAGAG	24291089	24291110	1	AGCATTGGGTCTTTTGCTGACC	24291111	24291226	ATAAGTTTAAGAAACTGCCTTACAGTGAGTTACTTTTTGACAAGTCAACGATGAGAAGGCCTTTTGGGTAAGTCTTACTCCTTACCACTCCTCATGCTTTAGTTACCACTTGAAAT	AGCATTGGGTCTTTTGCTGACCCTTCAGCTTCCCGATATCCGACGGTAGTGTNNNNNATGTGGCTGTTGGCAGAG	24291140	24291326	-	0	DyslexiaSet2_0674
6:24291196-24291351/18,22/-	1.71328	6	24291334	24291351	2	AATGTTGGTTAAAATTCT	24291196	24291217	1	AGAAACTGCCTTACAGTGAGTT	24291218	24291333	AATTGTTGGTGTTCATATTTTCGACAGGCTTTATACTTTAGAAGGAAAACTTGTTGAGAGTGGAGCAGAGTTGGAGAATGGGCAGTTTTATGTGGCTGTTGGCAGAGATAAGTTTA	AGAAACTGCCTTACAGTGAGTTCTTCAGCTTCCCGATATCCGACGGTAGTGTNNNNNAATGTTGGTTAAAATTCT	24291140	24291326	-	0	DyslexiaSet2_0675_SNP_a
6:24291196-24291351/18,22/-	1.71328	6	24291334	24291351	2	AATGTTGGTTAAAATTCT	24291196	24291217	1	AGAAACTGCCTTACGGTGAGTT	24291218	24291333	AATTGTTGGTGTTCATATTTTCGACAGGCTTTATACTTTAGAAGGAAAACTTGTTGAGAGTGGAGCAGAGTTGGAGAATGGGCAGTTTTATGTGGCTGTTGGCAGAGATAAGTTTA	AGAAACTGCCTTACGGTGAGTTCTTCAGCTTCCCGATATCCGACGGTAGTGTNNNNNAATGTTGGTTAAAATTCT	24291140	24291326	-	0	DyslexiaSet2_0675_SNP_b
6:24300676-24300831/21,19/+	1.78934	6	24300676	24300696	1	GCTGAAAAGTACTAGGGAGAA	24300813	24300831	1	TGACTATGAGACTGTGGAT	24300697	24300812	GGACTGGACATGCCTAAGATAGGAGAAATGCTCTTTACTTATATCGTATTTGAATTTTTTGCCACATGTAAAGTATTCCTTTCAATTAAAACACCTAATTATATTTAAAATCTCAA	TGACTATGAGACTGTGGATCTTCAGCTTCCCGATATCCGACGGTAGTGTNNNNNGCTGAAAAGTACTAGGGAGAA	24300722	24301052	+	0	DyslexiaSet2_0677
6:24300774-24300929/18,22/+	1.2912	6	24300774	24300791	1	CCTTTCAATTAAAACACC	24300908	24300929	1	ACTATTTTATCACGTGTGTATG	24300792	24300907	TAATTATATTTAAAATCTCAATGACTATGAGACTGTGGATATTAATATGTGTAAATATACAAACATTAATCTGCATACACATTTACCTGAAAGACGTAATATGCAATCATTTGAGA	ACTATTTTATCACGTGTGTATGCTTCAGCTTCCCGATATCCGACGGTAGTGTNNNNNCCTTTCAATTAAAACACC	24300722	24301052	+	0	DyslexiaSet2_0676
6:24300859-24301014/19,21/-	1.55195	6	24300996	24301014	1	ACATATACATGTGCACAAC	24300859	24300879	1	AGGTAAATGTGTATGCAGATT	24300880	24300995	ATATTAAAAGTATGTATATGTATATACTGCTTTAGCAGAGTACACTGTTTCAAGTGTTTGTGTTTTCATACACACGTGATAAAATAGTTCTCAAATGATTGCATATTACGTCTTTC	AGGTAAATGTGTATGCAGATTCTTCAGCTTCCCGATATCCGACGGTAGTGTNNNNNACATATACATGTGCACAAC	24300722	24301052	-	0	DyslexiaSet2_0678
6:24300933-24301088/18,22/-	1.77235	6	24301071	24301088	1	ATTGTGAAGCCTATGAAA	24300933	24300954	1	ACACTGTTTCAAGTGTTTGTGT	24300955	24301070	TTATCCCTTGATGGAGGCTGACATTTATTTTCCGTCAGATGGGAGGGTTACAAATAACATATACATGTGCACAACATATTAAAAGTATGTATATGTATATACTGCTTTAGCAGAGT	ACACTGTTTCAAGTGTTTGTGTCTTCAGCTTCCCGATATCCGACGGTAGTGTNNNNNATTGTGAAGCCTATGAAA	24300722	24301052	-	0	DyslexiaSet2_0679
6:24301974-24302129/20,20/+	1.67592	6	24301974	24301993	1	TTTCTGTGACCATTTGTAGT	24302110	24302129	1	TGCCTTGAAAACTACAACAC	24301994	24302109	ACATGATCCCACTGATTCAAGGTTTTTCTGGGGATAAGGAGGCGAGAAGCTGGGTTTATGAGGTCTCCATTTGCAATCAAGCTGGAAAACAGGGGGCAAACCTTCTGAAACAGTTA	TGCCTTGAAAACTACAACACCTTCAGCTTCCCGATATCCGACGGTAGTGTNNNNNTTTCTGTGACCATTTGTAGT	24301923	24302094	+	0	DyslexiaSet2_0681
6:24301875-24302030/18,22/-	1.85175	6	24302013	24302030	1	TTATCCCCAGAAAAACCT	24301875	24301896	1	AGATATTCTCAGGAGGCTCCGG	24301897	24302012	TGAATCAGTGGGATCATGTACTACAAATGGTCACAGAAAAAATCACTCTGAGGAGCGGGGCTGTTCACAGGTATGTCAAAACAATCTTGTAAGTGGAGGAGTTTTTGAATTGTTGA	AGATATTCTCAGGAGGCTCCGGCTTCAGCTTCCCGATATCCGACGGTAGTGTNNNNNTTATCCCCAGAAAAACCT	24301923	24302094	-	0	DyslexiaSet2_0680
6:24302138-24302293/18,22/-	1.0189	6	24302276	24302293	12	TTTTTTCCTTTGCTTTTA	24302138	24302159	1	GCTTGGTGGTTTCCTTTTGGTT	24302160	24302275	AAGGTAAAACCAGTAATCCATAGCAGGATCAACGTGTCAGCTCGCTTTAGAAAACCGCTTCAGGAGCCGTGCACTATCTTGTAAGTTGAAACCCTTTATACTTCAAGTTAAAATTG	GCTTGGTGGTTTCCTTTTGGTTCTTCAGCTTCCCGATATCCGACGGTAGTGTNNNNNTTTTTTCCTTTGCTTTTA	24302176	24302292	-	0	DyslexiaSet2_0682
6:24302231-24302386/19,21/-	1.9973	6	24302368	24302386	1	ACAAAGGCACAGGAAGTCT	24302231	24302251	1	AGGATCAACGTGTCAGCTCGC	24302252	24302367	CAGGCAGTTCCCTAGAAACTGTAGATTTTCCTCATAGGAAAAAAAAAGCTAATATAAGCTTAGTGGTTTATATTTTTTTTCCTTTGCTTTTAAAGGTAAAACCAGTAATCCATAGC	AGGATCAACGTGTCAGCTCGCCTTCAGCTTCCCGATATCCGACGGTAGTGTNNNNNACAAAGGCACAGGAAGTCT	24302176	24302292	-	0	DyslexiaSet2_0683
6:24313723-24313878/22,18/+	2.21492	6	24313723	24313744	1	CCAAATGGGATTTTGGTTATCA	24313861	24313878	1	TGTGGGCGGGTGCAGCTT	24313745	24313860	AACATATCTAGGCAGTGGAATGTAAATTTTCCACTAGGAATGCAGAGCAGCTGACAGTGTGTACATAACAATGCAAGATAAAAGTGAGCAATGCTGAGTATGCAGCGGGCAGCCCG	TGTGGGCGGGTGCAGCTTCTTCAGCTTCCCGATATCCGACGGTAGTGTNNNNNCCAAATGGGATTTTGGTTATCA	24313648	24314383	+	0	DyslexiaSet2_0685
6:24313627-24313782/18,22/-	1.5843	6	24313765	24313782	1	CCTAGTGGAAAATTTACA	24313627	24313648	1	AGAAAAGACAAACAATCCCCAA	24313649	24313764	TTCCACTGCCTAGATATGTTTGATAACCAAAATCCCATTTGGGAAAATAAAACAAAAACAAAAAATGGCAATGGTGAAATCTAAGTATGGTGTAGTAAGTTAAGAAAGAATACAAA	AGAAAAGACAAACAATCCCCAACTTCAGCTTCCCGATATCCGACGGTAGTGTNNNNNCCTAGTGGAAAATTTACA	24313648	24314383	-	0	DyslexiaSet2_0684
6:24313957-24314112/20,20/+	2.29896	6	24313957	24313976	1	GTCCTTCAGAAATACTATGA	24314093	24314112	1	AGGACAGACGGGGTCCCCAC	24313977	24314092	AAGCTGTGAACCCACCAACAGATGGCAAGAAAAGGGAAGCTAACATTTTTGGCAAATATTAGTTTTTCACCCACAATGTGCTGGCTTTATGATCTCTTCAGAGGATTCAGCAGAGG	AGGACAGACGGGGTCCCCACCTTCAGCTTCCCGATATCCGACGGTAGTGTNNNNNGTCCTTCAGAAATACTATGA	24313648	24314383	+	0	DyslexiaSet2_0687
6:24313841-24313996/20,20/-	2.2439	6	24313977	24313996	1	TGTTGGTGGGTTCACAGCTT	24313841	24313860	1	CGGGCTGCCCGCTGCATACT	24313861	24313976	TCATAGTATTTCTGAAGGACTGAATGTAGATCATGTACAGTTGGCACATTCTCCAGTGGGAATCCTGGGGGCTAAATGACTTATTTCCTTGCAGGTGGAAGCTGCACCCGCCCACA	CGGGCTGCCCGCTGCATACTCTTCAGCTTCCCGATATCCGACGGTAGTGTNNNNNTGTTGGTGGGTTCACAGCTT	24313648	24314383	-	0	DyslexiaSet2_0686
6:24314047-24314202/18,22/+	2.42684	6	24314047	24314064	1	CCACAATGTGCTGGCTTT	24314181	24314202	1	TCAGGAGCACTGGACTGGGAGT	24314065	24314180	ATGATCTCTTCAGAGGATTCAGCAGAGGAGGACAGACGGGGTCCCCACTCTCACTGAGCTTACAGGGATGGCAGACAGTAAAGGGGTAAAGGGAAGAATAAGGTGGTGCAGCTTAT	TCAGGAGCACTGGACTGGGAGTCTTCAGCTTCCCGATATCCGACGGTAGTGTNNNNNCCACAATGTGCTGGCTTT	24313648	24314383	+	0	DyslexiaSet2_0688
6:24314159-24314314/19,21/+	2.20598	6	24314159	24314177	1	AGAATAAGGTGGTGCAGCT	24314294	24314314	1	TGAGGGCACTGCATTTCAGCA	24314178	24314293	TATTCAGGAGCACTGGACTGGGAGTCAGCTCCTAGCCCTAGAAGCGCAGCTCCTCACTGAGTTTCCGGAGGCAGTCACTTCACCAATATGGGTGACTTGCATACTCAGCTACAGGA	TGAGGGCACTGCATTTCAGCACTTCAGCTTCCCGATATCCGACGGTAGTGTNNNNNAGAATAAGGTGGTGCAGCT	24313648	24314383	+	0	DyslexiaSet2_0689
6:24314276-24314431/18,22/+	1.69929	6	24314276	24314293	1	GCATACTCAGCTACAGGA	24314410	24314431	1	AAAAATATGAGCCAGGCATGGT	24314294	24314409	TGAGGGCACTGCATTTCAGCAATCTCTCCAAGTTCTCACATTCTCCAAAAATACTAAAGTGTTATTAAAATACAAGTTATTTCAAACAAAAATAGAGCTTTTAAAATTAAACTATT	AAAAATATGAGCCAGGCATGGTCTTCAGCTTCCCGATATCCGACGGTAGTGTNNNNNGCATACTCAGCTACAGGA	24313648	24314383	+	0	DyslexiaSet2_0690
6:24317182-24317337/18,22/-	1.51881	6	24317320	24317337	2	CATACATCTGTAAATACA	24317182	24317203	1	CACATATGTATATACAGAGTTG	24317204	24317319	GATGTATGCATGTATGTGTGCATATATGTAGTGTTTTTGCCATGGAAAAATAGCTTTTTGTTTTTACGAAGTCAAATTTGTCTCTCTCTCTCTCTCTCTACATATATATGTATATA	CACATATGTATATACAGAGTTGCTTCAGCTTCCCGATATCCGACGGTAGTGTNNNNNCATACATCTGTAAATACA	24317233	24317496	-	0	DyslexiaSet2_0693
6:24317275-24317430/22,18/-	1.23116	6	24317409	24317430	1	GTTTTTAAAAAATGAAAAATAT	24317275	24317292	1	GTAGTGTTTTTGCCATGG	24317293	24317408	ATTGTCCCTGAGTCTAACATTCAAACAATTGGATTTCATATTTTAAAATTATCTTTCAGTTTTTCTCCATACATACATCTGTAAATACAGATGTATGCATGTATGTGTGCATATAT	GTAGTGTTTTTGCCATGGCTTCAGCTTCCCGATATCCGACGGTAGTGTNNNNNGTTTTTAAAAAATGAAAAATAT	24317233	24317496	-	0	DyslexiaSet2_0691
6:24317376-24317531/18,22/-	1.49959	6	24317514	24317531	1	TCCTCTGGTCTATTTGTC	24317376	24317397	1	GTCTAACATTCAAACAATTGGA	24317398	24317513	TATGCACAAGTACCACCCTGCTAAAATTAATTTTTAAAATTATGGTTTAAAAATTATCAAAATTGTAGTTTAGAATAAGTATAGTTTTTAAAAAATGAAAAATATATTGTCCCTGA	GTCTAACATTCAAACAATTGGACTTCAGCTTCCCGATATCCGACGGTAGTGTNNNNNTCCTCTGGTCTATTTGTC	24317233	24317496	-	0	DyslexiaSet2_0692
6:24326286-24326441/18,22/+	1.77145	6	24326286	24326303	1	ATGCAAAGTTCCAAAACC	24326420	24326441	7	AGAAAGGAAGGAAGGAAAGAAT	24326304	24326419	AAAGAAAGAAAGAAAGGAAGAGAGGAAAAAAGAGAGAAAGACAGGGAGAAAAATAAAAAGAAGGAAAGAGAGGAAGGAAAGAGAGGAAGGAAAGGAAGGAAGGAAGGAAGGAAGGA	AGAAAGGAAGGAAGGAAAGAATCTTCAGCTTCCCGATATCCGACGGTAGTGTNNNNNATGCAAAGTTCCAAAACC	24326198	24326498	+	0	DyslexiaSet2_0696
6:24326176-24326331/22,18/-	1.86302	6	24326310	24326331	3	TTTCCTCTCTTCCTTTCTTTCT	24326176	24326193	1	TGTGGGGAAGGAAGAACT	24326194	24326309	TTCTTTGGTTTTGGAACTTTGCATGAAACTTGATCAATAATTTTAATTCTGCATTCCTACATATGTTGATAATAAAGAAAAATTACAGTAGTTTGTGGTCTGGGATTCAACATGGG	TGTGGGGAAGGAAGAACTCTTCAGCTTCCCGATATCCGACGGTAGTGTNNNNNTTTCCTCTCTTCCTTTCTTTCT	24326198	24326498	-	0	DyslexiaSet2_0695
6:24326385-24326540/18,22/-	1.29403	6	24326523	24326540	3	AACATTTAACATTAGCTT	24326385	24326406	9	CCTTCCTTCCTTTCCTTCCTCT	24326407	24326522	GAGTCAAAAAGAGAGGTGGTAGGTATCCCGATGAAATGAAAAGGTCTGATTTCCTCCCTCCCTTCCTTCCTTCCTTCCTTCATTCTTTCCTTCCTTCCTTTCTTCCTTCCTTCCTT	CCTTCCTTCCTTTCCTTCCTCTCTTCAGCTTCCCGATATCCGACGGTAGTGTNNNNNAACATTTAACATTAGCTT	24326198	24326498	-	10	DyslexiaSet2_0697
6:24326420-24326575/18,22/-	1.10097	6	24326558	24326575	1	TTGGTTGGTGTATTCTAA	24326420	24326441	7	ATTCTTTCCTTCCTTCCTTTCT	24326442	24326557	AAATGGAGACTCTTTTTAACATTTAACATTAGCTTGAGTCAAAAAGAGAGGTGGTAGGTATCCCGATGAAATGAAAAGGTCTGATTTCCTCCCTCCCTTCCTTCCTTCCTTCCTTC	ATTCTTTCCTTCCTTCCTTTCTCTTCAGCTTCCCGATATCCGACGGTAGTGTNNNNNTTGGTTGGTGTATTCTAA	24326198	24326498	-	0	DyslexiaSet2_0694
6:24330767-24330922/20,20/+	2.25852	6	24330767	24330786	1	CACCACAAAGAACACTTGAA	24330903	24330922	1	GGGGGACAGAGAGAACTTAG	24330787	24330902	AGAATTTCTCTCTTGTAAATTTGCTTTGCTAGTGTGCAAGGCAGGCTATCTTTGCCATTCAATACTCTTTCATCTCTTTCAAGATTAGTATGTTCACACAGGATCCCACAGCTCAA	GGGGGACAGAGAGAACTTAGCTTCAGCTTCCCGATATCCGACGGTAGTGTNNNNNCACCACAAAGAACACTTGAA	24330786	24331091	+	0	DyslexiaSet2_0698
6:24330884-24331039/18,22/+	2.45849	6	24330884	24330901	1	ACAGGATCCCACAGCTCA	24331018	24331039	1	AGAAGTCTAGGTAGGCTGTGGT	24330902	24331017	AGGGGGACAGAGAGAACTTAGAAAGGAAAGAGTGGGCAGCCATAGCAACTGAGGGATGGAGAAACAGGATCCACAGGGAATGATGTTTGAAACTGAAATTATTCTATCTGAATAAG	AGAAGTCTAGGTAGGCTGTGGTCTTCAGCTTCCCGATATCCGACGGTAGTGTNNNNNACAGGATCCCACAGCTCA	24330786	24331091	+	0	DyslexiaSet2_0699
6:24330959-24331114/19,21/-	1.97262	6	24331096	24331114	1	AAAACTGCAATTTAAGCCT	24330959	24330979	1	CCCTGTGGATCCTGTTTCTCC	24330980	24331095	TTTTGGCACTACTCTGCTGCGTAAGGGTTCATCGCAGTATTGAAAAATATGATTAAACCACAGCCTACCTAGACTTCTCTTATTCAGATAGAATAATTTCAGTTTCAAACATCATT	CCCTGTGGATCCTGTTTCTCCCTTCAGCTTCCCGATATCCGACGGTAGTGTNNNNNAAAACTGCAATTTAAGCCT	24330786	24331091	-	0	DyslexiaSet2_0700
6:24332164-24332319/18,22/+	1.65006	6	24332164	24332181	1	GTGTATTTAATTCTGAAA	24332298	24332319	1	GGCATGCGGTAGCTACATATCT	24332182	24332297	GCAATTAGGTGAAAAATCAGTTCTTCATTTCAGGAGGCTAAAAAATAAGAGATTTGGAAAGGAAGAGACCCTGTGTGAAATTCACAAAGTAACCATCAAATATACTGACATCTAAA	GGCATGCGGTAGCTACATATCTCTTCAGCTTCCCGATATCCGACGGTAGTGTNNNNNGTGTATTTAATTCTGAAA	24332211	24332895	+	0	DyslexiaSet2_0702
6:24332250-24332405/18,22/-	2.00549	6	24332388	24332405	1	AGAATGTGAGCCAGAAAT	24332250	24332271	1	ACTTTGTGAATTTCACACAGGG	24332272	24332387	ATTGCTGTGGCCATTTTTGGAAAATACAGTCTCCCACACTGGGAATGTATTTCAATTACAATTCATTTAGATATGTAGCTACCGCATGCCTTTAGATGTCAGTATATTTGATGGTT	ACTTTGTGAATTTCACACAGGGCTTCAGCTTCCCGATATCCGACGGTAGTGTNNNNNAGAATGTGAGCCAGAAAT	24332211	24332895	-	0	DyslexiaSet2_0703
6:24332340-24332495/18,22/-	2.25034	6	24332478	24332495	1	ATTCTTCCAGGCAGTCCG	24332340	24332361	1	CAGTCTCCCACACTGGGAATGT	24332362	24332477	AAGTCATATCCCGGTTTTCGGGGAGGGGAAATAGATTCCATCTCTTGATGGGAAGTGGCAAAATTATAAAAAAGAATGTGAGCCAGAAATATTGCTGTGGCCATTTTTGGAAAATA	CAGTCTCCCACACTGGGAATGTCTTCAGCTTCCCGATATCCGACGGTAGTGTNNNNNATTCTTCCAGGCAGTCCG	24332211	24332895	-	0	DyslexiaSet2_0704
6:24332438-24332593/18,22/-	2.19889	6	24332576	24332593	1	AGAATGGTGGTGGAGTTC	24332438	24332459	1	CGGGGAGGGGAAATAGATTCCA	24332460	24332575	TAAGCTGGGAGCAGGAAAAAAGAGGGAGACTGCGAGGAAAAGATGCTTGGACATCACGCAGCATCACTCCTATTGCATTTATTCTTCCAGGCAGTCCGAAGTCATATCCCGGTTTT	CGGGGAGGGGAAATAGATTCCACTTCAGCTTCCCGATATCCGACGGTAGTGTNNNNNAGAATGGTGGTGGAGTTC	24332211	24332895	-	0	DyslexiaSet2_0705
6:24332548-24332703/18,22/-	2.24449	6	24332686	24332703	1	ACACATGCATGAGTGGTG	24332548	24332569	1	GGGAGCAGGAAAAAAGAGGGAG	24332570	24332685	ACTAATGTTGGCTGTCATTGGGCCCTGGTTCCTCCTCTTCACCTGACTTTTCCATGTGGTCTCTTCTTGTGGGCTAGATTTTCCTTCCTTACAGAATGGTGGTGGAGTTCTAAGCT	GGGAGCAGGAAAAAAGAGGGAGCTTCAGCTTCCCGATATCCGACGGTAGTGTNNNNNACACATGCATGAGTGGTG	24332211	24332895	-	0	DyslexiaSet2_0706
6:24332662-24332817/19,21/-	2.35802	6	24332799	24332817	1	GTGTGTCAGGAATTCAGGG	24332662	24332682	1	AATGTTGGCTGTCATTGGGCC	24332683	24332798	AGGGTGCAGCAGAGATGCCTTTTCTTTGCTTCACGATGTCTGGAGCCTTAGCTGGAGATCTAAAAGCTGTAGGCTGGAACCATCTGAGGGCTGTTACACATGCATGAGTGGTGACT	AATGTTGGCTGTCATTGGGCCCTTCAGCTTCCCGATATCCGACGGTAGTGTNNNNNGTGTGTCAGGAATTCAGGG	24332211	24332895	-	0	DyslexiaSet2_0707
6:24332777-24332932/18,22/-	1.78286	6	24332915	24332932	1	TAAATTGCTTAGTTTAAA	24332777	24332798	1	AGGGTGCAGCAGAGATGCCTTT	24332799	24332914	AAAAACAAACAAACTGTTCCAATTATTAAGACAACATAGTGAGTCACCCCAAAACTTAGTACCGTAAAACTATGACTTATTCTGCACCTGGATTCCTGTGTGTCAGGAATTCAGGG	AGGGTGCAGCAGAGATGCCTTTCTTCAGCTTCCCGATATCCGACGGTAGTGTNNNNNTAAATTGCTTAGTTTAAA	24332211	24332895	-	0	DyslexiaSet2_0708_SNP_a
6:24332777-24332932/18,22/-	1.78286	6	24332915	24332932	1	TAAATTGCTTAGTTTAAA	24332777	24332798	1	AGGGTGCAGCAGAGATGCCTCT	24332799	24332914	AAAAACAAACAAACTGTTCCAATTATTAAGACAACATAGTGAGTCACCCCAAAACTTAGTACCGTAAAACTATGACTTATTCTGCACCTGGATTCCTGTGTGTCAGGAATTCAGGG	AGGGTGCAGCAGAGATGCCTCTCTTCAGCTTCCCGATATCCGACGGTAGTGTNNNNNTAAATTGCTTAGTTTAAA	24332211	24332895	-	0	DyslexiaSet2_0708_SNP_b
6:24332824-24332979/22,18/-	1.42476	6	24332958	24332979	1	TGGCTGTAATGAGTTTTTGCTT	24332824	24332841	1	GACTTATTCTGCACCTGG	24332842	24332957	TAAATACTACTGTTCTTTTATGTTTTAAATTGCTTAGTTTAAAAAAAACAAACAAACTGTTCCAATTATTAAGACAACATAGTGAGTCACCCCAAAACTTAGTACCGTAAAACTAT	GACTTATTCTGCACCTGGCTTCAGCTTCCCGATATCCGACGGTAGTGTNNNNNTGGCTGTAATGAGTTTTTGCTT	24332211	24332895	-	0	DyslexiaSet2_0701
6:24341280-24341435/20,20/-	2.07986	6	24341416	24341435	1	GGAACTGTTCTCTCTAGGAA	24341280	24341299	1	AGCCATATGTAACTGGGCTG	24341300	24341415	ATCTCAAATGGCAATCTCTGCTGCTTTGTATTTTTTCCCTCTTTCTAGCAGTGAGTATGTTTGTGTTTCAAAGATCTGTGAACCTCTATGGCCATCTTTGCTATTTCAAATTACAT	AGCCATATGTAACTGGGCTGCTTCAGCTTCCCGATATCCGACGGTAGTGTNNNNNGGAACTGTTCTCTCTAGGAA	24341307	24341407	-	0	DyslexiaSet2_0709
6:24353401-24353556/22,18/-	2.32622	6	24353535	24353556	1	CTTTTCTAGCTACATGTTCTCT	24353401	24353418	1	TGTAGCCAGGGTCACCCT	24353419	24353534	GATTGAAATCCATGGGAAGGTTCCCTGTCAAGTGAGAAGATTCTGAGCGTTGTTAAATAAATCTTTACCAAAGCTACATCCTCATCCTAATGTGCCTCTGATAACTCAGTGTTTGA	TGTAGCCAGGGTCACCCTCTTCAGCTTCCCGATATCCGACGGTAGTGTNNNNNCTTTTCTAGCTACATGTTCTCT	24353422	24353675	-	0	DyslexiaSet2_0710
6:24353492-24353647/19,21/-	2.16466	6	24353629	24353647	1	CTTTCTTTGAATCATTGTC	24353492	24353512	1	CCCTGTCAAGTGAGAAGATTC	24353513	24353628	AGAAATGAAAAGACTGAGTAGATGTTCTAAGATGTGCAGGATATGTCAAGATTAGACAAAACATATTTTTCTCTTTTCTAGCTACATGTTCTCTGATTGAAATCCATGGGAAGGTT	CCCTGTCAAGTGAGAAGATTCCTTCAGCTTCCCGATATCCGACGGTAGTGTNNNNNCTTTCTTTGAATCATTGTC	24353422	24353675	-	0	DyslexiaSet2_0711
6:24353607-24353762/18,22/-	1.79792	6	24353745	24353762	1	TAACGGTGCCATTTGTTT	24353607	24353628	1	AGAAATGAAAAGACTGAGTAGA	24353629	24353744	CTTATGGTGTGTCTTAGAGATTTGGACGGCATTCTACTTTGATGAGTTCTCTAATGTAAAGAAATGGAACATTATATGTTTTAAGGCAAAGATAATTCTTTCTTTGAATCATTGTC	AGAAATGAAAAGACTGAGTAGACTTCAGCTTCCCGATATCCGACGGTAGTGTNNNNNTAACGGTGCCATTTGTTT	24353422	24353675	-	0	DyslexiaSet2_0712_SNP_a
6:24353607-24353762/18,22/-	1.79792	6	24353745	24353762	1	TAACGGTGCCATTTGTTT	24353607	24353628	1	AGAAATGAAAAGACTGAGTAGG	24353629	24353744	CTTATGGTGTGTCTTAGAGATTTGGACGGCATTCTACTTTGATGAGTTCTCTAATGTAAAGAAATGGAACATTATATGTTTTAAGGCAAAGATAATTCTTTCTTTGAATCATTGTC	AGAAATGAAAAGACTGAGTAGGCTTCAGCTTCCCGATATCCGACGGTAGTGTNNNNNTAACGGTGCCATTTGTTT	24353422	24353675	-	0	DyslexiaSet2_0712_SNP_b
6:24353745-24353900/18,22/+	1.36262	6	24353745	24353762	1	AAACAAATGGCACCGTTA	24353879	24353900	1	AGTTGCTTTTATAGACTTTAAG	24353763	24353878	TTTATTTGAATTTTCAAAATAATATTTGCATTACCTCTGTATTAACAACTTCCATTGGTCTTTTCTTGATTTCTCCTATGTCCAAGTAACTGAGGAAAAAACAAACAAACAATAAG	AGTTGCTTTTATAGACTTTAAGCTTCAGCTTCCCGATATCCGACGGTAGTGTNNNNNAAACAAATGGCACCGTTA	24353777	24353871	+	0	DyslexiaSet2_0714
6:24353812-24353967/19,21/+	1.38248	6	24353812	24353830	2	TTCCATTGGTCTTTTCTTG	24353947	24353967	1	GGAAATTCTCAACCTTAAAGC	24353831	24353946	ATTTCTCCTATGTCCAAGTAACTGAGGAAAAAACAAACAAACAATAAGAGTTGCTTTTATAGACTTTAAGTCAGTAATTTATTTTTAAAAATCATAAAAAAATAAAGCAACTCATA	GGAAATTCTCAACCTTAAAGCCTTCAGCTTCCCGATATCCGACGGTAGTGTNNNNNTTCCATTGGTCTTTTCTTG	24353777	24353871	+	0	DyslexiaSet2_0713
6:24353960-24354115/18,22/-	1.67606	6	24354098	24354115	1	GAGGGAAAAATGTTCTCT	24353960	24353981	1	AGCTATTTGTTTTTGCTTTAAG	24353982	24354097	AATAGATGTATGTATTTCTAAGACTTTCCTTCTCTTGAAGTTTAGGGTAGACATATGTCAGCTCTGGTTGGTGACACTGCAAACAGTTTTTACTATTGTAATTGCTTTTCATTAGT	AGCTATTTGTTTTTGCTTTAAGCTTCAGCTTCCCGATATCCGACGGTAGTGTNNNNNGAGGGAAAAATGTTCTCT	24353995	24354095	-	0	DyslexiaSet2_0715
6:24357627-24357782/18,22/+	2.02318	6	24357627	24357644	1	ATATCAACCCCACACTAT	24357761	24357782	1	CGGTGGCCAGTCCGCGGGGTGT	24357645	24357760	AGGGCACCTAAATGGGTGGGCGGTGGGGGAGACCGACTCACTTGAGTTTCTTGAAGGCTTCCTGGCCTCCAGCCACGTAATTGCCCCCGCTCTGGATCTGGTCTAGCTTCCGGATT	CGGTGGCCAGTCCGCGGGGTGTCTTCAGCTTCCCGATATCCGACGGTAGTGTNNNNNATATCAACCCCACACTAT	24357666	24358800	+	0	DyslexiaSet2_0716
6:24357735-24357890/22,18/+	2.28945	6	24357735	24357756	1	TCTGGATCTGGTCTAGCTTCCG	24357873	24357890	1	TGACGACGCGGCGCCCCG	24357757	24357872	GATTCGGTGGCCAGTCCGCGGGGTGTAGATGTTCCTGACGGCCCCAAAGGGTGCCTGAACGCCGCCGGTCACCTCCTTCAGGAAGACTTCGAAGCTGGACACCTTCTTCTCATGGA	TGACGACGCGGCGCCCCGCTTCAGCTTCCCGATATCCGACGGTAGTGTNNNNNTCTGGATCTGGTCTAGCTTCCG	24357666	24358800	+	0	DyslexiaSet2_0717
6:24357850-24358005/22,18/+	2.20652	6	24357850	24357871	1	GCTGGACACCTTCTTCTCATGG	24357988	24358005	1	TGGCCGCCGCCTCAGCTC	24357872	24357987	ATGACGACGCGGCGCCCCGCGTAGAAGGGGTCCCCGTTGCGGTACACAAGCACGCTCTTCACGACGGGCTGAGACAGGTGGCTGGACCTGGCGCTGCTGCCGCTCATCTTCCCCGC	TGGCCGCCGCCTCAGCTCCTTCAGCTTCCCGATATCCGACGGTAGTGTNNNNNGCTGGACACCTTCTTCTCATGG	24357666	24358800	+	0	DyslexiaSet2_0718
6:24358072-24358227/18,22/+	2.33401	6	24358072	24358089	1	CCTCCTGAAACGAACGAG	24358206	24358227	1	CGTGCACAGCCAATCAGGACCC	24358090	24358205	AAACTGACGAATCCACAGGTGAAAGAGAAGTAACGGCCGTGCGCCTAGGCGTCCACCCAGAGGAGACACTAGGAGCTTGCAGGACTCGGAGTAGACGCTCAAGTTTTTCACCGTGG	CGTGCACAGCCAATCAGGACCCCTTCAGCTTCCCGATATCCGACGGTAGTGTNNNNNCCTCCTGAAACGAACGAG	24357666	24358800	+	0	DyslexiaSet2_0720
6:24357960-24358115/22,18/-	2.21822	6	24358094	24358115	1	TCTTTCACCTGTGGATTCGTCA	24357960	24357977	1	TGAGCGGCAGCAGCGCCA	24357978	24358093	GTTTCTCGTTCGTTTCAGGAGGCGATCCCGCGCCCTGGGTGCGGTGAGGCCGCTGGGACAGCGGAGGTGCCTCCCGACGCGAAGCAGCGAGCTGAGGCGGCGGCCAGCGGGGAAGA	TGAGCGGCAGCAGCGCCACTTCAGCTTCCCGATATCCGACGGTAGTGTNNNNNTCTTTCACCTGTGGATTCGTCA	24357666	24358800	-	0	DyslexiaSet2_0719
6:24358155-24358310/22,18/+	2.10524	6	24358155	24358176	1	ACACTAGGAGCTTGCAGGACTC	24358293	24358310	1	GGAGCCGGAAACGCGCGG	24358177	24358292	GGAGTAGACGCTCAAGTTTTTCACCGTGGCGTGCACAGCCAATCAGGACCCGCAGTGCGCGCACCACACCAGGTTCACCTGCTACGGGCAGAATCAAGGTGGACAGCTTCTGAGCA	GGAGCCGGAAACGCGCGGCTTCAGCTTCCCGATATCCGACGGTAGTGTNNNNNACACTAGGAGCTTGCAGGACTC	24357666	24358800	+	0	DyslexiaSet2_0721
6:24358270-24358425/18,22/-	1.98514	6	24358408	24358425	2	TGGAAAGGGTAGCACAGA	24358270	24358291	1	GCTCAGAAGCTGTCCACCTTGA	24358292	24358407	TATGATGTAAGAAATTGGGTTTCACCATATTTGTGTGTGTGTGTGTGTGTGCGTCCTCCTCTCTCCTGCCCTCACTAGGCGTGCCTGTTTGAAGGCCCCGCGCGTTTCCGGCTCCT	GCTCAGAAGCTGTCCACCTTGACTTCAGCTTCCCGATATCCGACGGTAGTGTNNNNNTGGAAAGGGTAGCACAGA	24357666	24358800	-	0	DyslexiaSet2_0722
6:24358464-24358619/19,21/+	2.01387	6	24358464	24358482	1	ACCCCTCAATCTCCTGCTT	24358599	24358619	1	AGGGGCCCAGGCGGGAGGGCT	24358483	24358598	GCTCCCAAATTAAAGCAATTAAGTTCCTGGATGTAGTTGCCCAGGTTTTTCTTTGCTGGAAGATAAATGTGCAAAGCCAGATGCGGTGGCTTACGCCTGCAAATTCCAGTACTTTG	AGGGGCCCAGGCGGGAGGGCTCTTCAGCTTCCCGATATCCGACGGTAGTGTNNNNNACCCCTCAATCTCCTGCTT	24357666	24358800	+	0	DyslexiaSet2_0724
6:24358369-24358524/18,22/-	1.96753	6	24358507	24358524	1	GGGCAACTACATCCAGGA	24358369	24358390	1	GGTTTCACCATATTTGTGTGTG	24358391	24358506	ACTTAATTGCTTTAATTTGGGAGCAAGCAGGAGATTGAGGGGTAAAGGTGCAAGAAGAGAGAAAAGAAAAATTAGGCTGTTTGGAAAGGGTAGCACAGATATGATGTAAGAAATTG	GGTTTCACCATATTTGTGTGTGCTTCAGCTTCCCGATATCCGACGGTAGTGTNNNNNGGGCAACTACATCCAGGA	24357666	24358800	-	0	DyslexiaSet2_0723_SNP_a
6:24358369-24358524/18,22/-	1.96753	6	24358507	24358524	1	GGGCAACTGCATCCAGGA	24358369	24358390	1	GGTTTCACCATATTTGTGTGTG	24358391	24358506	ACTTAATTGCTTTAATTTGGGAGCAAGCAGGAGATTGAGGGGTAAAGGTGCAAGAAGAGAGAAAAGAAAAATTAGGCTGTTTGGAAAGGGTAGCACAGATATGATGTAAGAAATTG	GGTTTCACCATATTTGTGTGTGCTTCAGCTTCCCGATATCCGACGGTAGTGTNNNNNGGGCAACTGCATCCAGGA	24357666	24358800	-	0	DyslexiaSet2_0723_SNP_b
6:24358646-24358801/20,20/+	1.8442	6	24358646	24358665	1	CCTGGGAAACACAGGGAAAG	24358782	24358801	1	CGCCTGTGGACCCAGCTATC	24358666	24358781	CCCCCGTCTCTATAACGCGCCTGTGATCCCCTGAGGCAAGGAGTTTGAGACCAGCCTGACCCGGTCTCTACAATTAAAAAAAAAAAAAAAAAAAAAAAGTAGGTGGGCAGGGTATT	CGCCTGTGGACCCAGCTATCCTTCAGCTTCCCGATATCCGACGGTAGTGTNNNNNCCTGGGAAACACAGGGAAAG	24357666	24358800	+	0	DyslexiaSet2_0726
6:24358551-24358706/22,18/-	1.98869	6	24358685	24358706	1	CCTTGCCTCAGGGGATCACAGG	24358551	24358568	1	CCGCATCTGGCTTTGCAC	24358569	24358684	CGCGTTATAGAGACGGGGGCTTTCCCTGTGTTTCCCAGGCTGGTCTAGAACTCCTGGTCTTAGGCAGCCCTCCCGCCTGGGCCCCTCAAAGTACTGGAATTTGCAGGCGTAAGCCA	CCGCATCTGGCTTTGCACCTTCAGCTTCCCGATATCCGACGGTAGTGTNNNNNCCTTGCCTCAGGGGATCACAGG	24357666	24358800	-	0	DyslexiaSet2_0725
6:24358712-24358867/22,18/-	1.798	6	24358846	24358867	1	CAAAATCATAGGTTACTGCAGC	24358712	24358729	1	CCGGGTCAGGCTGGTCTC	24358730	24358845	CTCGACCTCCTGGGCTCAAACAATCCTCCCGCCTCAGCCTCCGAGATAGCTGGGTCCACAGGCGAATACCCTGCCCACCTACTTTTTTTTTTTTTTTTTTTTTTTAATTGTAGAGA	CCGGGTCAGGCTGGTCTCCTTCAGCTTCCCGATATCCGACGGTAGTGTNNNNNCAAAATCATAGGTTACTGCAGC	24357666	24358800	-	0	DyslexiaSet2_0727
6:24360015-24360170/18,22/+	2.09158	6	24360015	24360032	1	GAATGAGAAACAGAGCGA	24360149	24360170	1	GGGGAGGCGGGCCCAGGAGGTG	24360033	24360148	AGACTCGCGTGTCTAGGACCCCTAACCCCCTCCCCGATGATCAGCGCCGCCTGGCGGCGAAGCTCGGGTGCGCATCACGTGAAGACAGCAGGCAGCGCGCAAGCGGGGCCCTGGTT	GGGGAGGCGGGCCCAGGAGGTGCTTCAGCTTCCCGATATCCGACGGTAGTGTNNNNNGAATGAGAAACAGAGCGA	24359952	24361029	+	10	DyslexiaSet2_0729
6:24359925-24360080/19,21/-	2.25697	6	24360062	24360080	1	GGCGCTGATCATCGGGGAG	24359925	24359945	1	GCTGTGCTGCTCAGGTTGGTC	24359946	24360061	GGGGTTAGGGGTCCTAGACACGCGAGTCTTCGCTCTGTTTCTCATTCATTCATTCATTCACTTAAATGTTATTTTTCCCTTCCTTCCTTCCCTCCCTCCTTCCGGGATGGGGTCTT	GCTGTGCTGCTCAGGTTGGTCCTTCAGCTTCCCGATATCCGACGGTAGTGTNNNNNGGCGCTGATCATCGGGGAG	24359952	24361029	-	0	DyslexiaSet2_0728
6:24360098-24360253/21,19/+	2.17368	6	24360098	24360118	1	GGGTGCGCATCACGTGAAGAC	24360235	24360253	1	CGCGCGGGGGCGGGGCGGT	24360119	24360234	AGCAGGCAGCGCGCAAGCGGGGCCCTGGTTGGGGAGGCGGGCCCAGGAGGTGCCCTCCGCCGTAGTACCTACCGACACTCGCGTGCTGGAGAGGGGAGGGGAGCTCGGGCGCCGGC	CGCGCGGGGGCGGGGCGGTCTTCAGCTTCCCGATATCCGACGGTAGTGTNNNNNGGGTGCGCATCACGTGAAGAC	24359952	24361029	+	0	DyslexiaSet2_0730
6:24360199-24360354/18,22/+	2.23886	6	24360199	24360216	2	GCGTGCTGGAGAGGGGAG	24360333	24360354	1	CGGGCCTCTCTCACCCAAGGGG	24360217	24360332	GGGAGCTCGGGCGCCGGCCGCGCGGGGGCGGGGCGGTGCGGCTCGGGTGGCACAGTGGTGAACTCTGCGGCGGCTGCGCGCCGCTCACGCTGTTCCTCCAGCTGCTGTTACCTCTG	CGGGCCTCTCTCACCCAAGGGGCTTCAGCTTCCCGATATCCGACGGTAGTGTNNNNNGCGTGCTGGAGAGGGGAG	24359952	24361029	+	0	DyslexiaSet2_0731
6:24360394-24360549/18,22/+	2.15468	6	24360394	24360411	1	AGCCTCGCGCGGGGAGCG	24360528	24360549	1	CGCTCATTCATCATGCGCTCAT	24360412	24360527	AGTCAGTGAACCAGGCCTGGCTTGCGCCTGGCTCCTTGGGATATGCTGGCTGCGTGGGGCAGAGGCGGAAGAACAGGGGTTTGGAGGAAGAGGGAGAAACAGGTGACATGATCATG	CGCTCATTCATCATGCGCTCATCTTCAGCTTCCCGATATCCGACGGTAGTGTNNNNNAGCCTCGCGCGGGGAGCG	24359952	24361029	+	0	DyslexiaSet2_0733
6:24360285-24360440/19,21/-	2.11545	6	24360422	24360440	1	AGGCGCAAGCCAGGCCTGG	24360285	24360305	1	CGTGAGCGGCGCGCAGCCGCC	24360306	24360421	TTCACTGACTCGCTCCCCGCGCGAGGCTGCGGTTGCTATGGAAACAGCGGGAAATAACAACTCCGTTCCCCTTGGGTGAGAGAGGCCCGCAGAGGTAACAGCAGCTGGAGGAACAG	CGTGAGCGGCGCGCAGCCGCCCTTCAGCTTCCCGATATCCGACGGTAGTGTNNNNNAGGCGCAAGCCAGGCCTGG	24359952	24361029	-	0	DyslexiaSet2_0732_SNP_a
6:24360285-24360440/19,21/-	2.11545	6	24360422	24360440	1	AGGCGCAAGCCAGGCCTGT	24360285	24360305	1	CGTGAGCGGCGCGCAGCCGCC	24360306	24360421	TTCACTGACTCGCTCCCCGCGCGAGGCTGCGGTTGCTATGGAAACAGCGGGAAATAACAACTCCGTTCCCCTTGGGTGAGAGAGGCCCGCAGAGGTAACAGCAGCTGGAGGAACAG	CGTGAGCGGCGCGCAGCCGCCCTTCAGCTTCCCGATATCCGACGGTAGTGTNNNNNAGGCGCAAGCCAGGCCTGT	24359952	24361029	-	0	DyslexiaSet2_0732_SNP_b
6:24360482-24360637/18,22/+	1.76568	6	24360482	24360499	1	GAACAGGGGTTTGGAGGA	24360616	24360637	1	AACCTACAAAATTTTGAGTGCC	24360500	24360615	AGAGGGAGAAACAGGTGACATGATCATGCGCTCATTCATCATGCGCTCATTCAGTAAATGGACGCCTGCTGTGTGCAAGGCCCTGTGCTAGTTGGGGCCACGGCGGTGAAAAGGAA	AACCTACAAAATTTTGAGTGCCCTTCAGCTTCCCGATATCCGACGGTAGTGTNNNNNGAACAGGGGTTTGGAGGA	24359952	24361029	+	0	DyslexiaSet2_0734
6:24360683-24360838/22,18/+	2.33479	6	24360683	24360704	1	CGCAAGAAGGCTAAATGTCTGA	24360821	24360838	1	CCAGTCCAGTCTGGGACA	24360705	24360820	CTGGCTGTCCAAGAGCCCACATCTGTGCTATTTGTGTAGATTGTTAGCTCTGTCTGAGGAATAACAGGGAGAGGAGTTGTGAGAATAGTAACAGCCCCAGTAAAGAGTCGCTTTGT	CCAGTCCAGTCTGGGACACTTCAGCTTCCCGATATCCGACGGTAGTGTNNNNNCGCAAGAAGGCTAAATGTCTGA	24359952	24361029	+	0	DyslexiaSet2_0736
6:24360570-24360725/21,19/-	2.28968	6	24360705	24360725	1	TGTGGGCTCTTGGACAGCCAG	24360570	24360588	1	AGCACAGGGCCTTGCACAC	24360589	24360704	TCAGACATTTAGCCTTCTTGCGGCAGTGAAAAAATCCTTTCCCTGGCGTAAAGCTTGGCACAGGGTAGGCACTCAAAATTTTGTAGGTTTTCCTTTTCACCGCCGTGGCCCCAACT	AGCACAGGGCCTTGCACACCTTCAGCTTCCCGATATCCGACGGTAGTGTNNNNNTGTGGGCTCTTGGACAGCCAG	24359952	24361029	-	0	DyslexiaSet2_0735
6:24360796-24360951/19,21/-	2.01016	6	24360933	24360951	1	AATTTGGACATGACACATG	24360796	24360816	1	AGCGACTCTTTACTGGGGCTG	24360817	24360932	GTAGAAAAGTCTTAGGAGGAATGAAGGAAACACTGGCAGAGATGAGCTGCAAAATTTCAACTCTTTAAACATTTTCCTGGTGCCACAATATGTATGTCCCAGACTGGACTGGACAA	AGCGACTCTTTACTGGGGCTGCTTCAGCTTCCCGATATCCGACGGTAGTGTNNNNNAATTTGGACATGACACATG	24359952	24361029	-	0	DyslexiaSet2_0737
6:24360897-24361052/18,22/-	1.83138	6	24361035	24361052	1	AATCTACATAAAGTGCCT	24360897	24360918	1	GGAGGAATGAAGGAAACACTGG	24360919	24361034	TACATAATGCCTGGTCCATGGTTATAGTGTTCAATTAATGGCAGTTCTTTTTATTCGTACATGATGAGTTAGGAACACCCAGTAATTTGGACATGACACATGGTAGAAAAGTCTTA	GGAGGAATGAAGGAAACACTGGCTTCAGCTTCCCGATATCCGACGGTAGTGTNNNNNAATCTACATAAAGTGCCT	24359952	24361029	-	0	DyslexiaSet2_0738
6:24388772-24388927/19,21/+	0.54535	6	24388772	24388790	20	GTAATCCCAGCTACTCCGC	24388907	24388927	1	GAAAAAGAAAAAAATGCTACC	24388791	24388906	AGGCTGAGGCAGGAGAACTGCTTGAACCTGGGAGGCAGAGGTTGCAGTGAGCCGAGATTGCGCCACTGCACTCCAGCCTGGGTGACAAGAGAGAAACTCCGTTTCAAAAAAAAAAA	GAAAAAGAAAAAAATGCTACCCTTCAGCTTCCCGATATCCGACGGTAGTGTNNNNNGTAATCCCAGCTACTCCGC	24388760	24389830	+	0	DyslexiaSet2_0739_SNP_a
6:24388772-24388927/19,21/+	0.54535	6	24388772	24388790	20	GTAATCCTAGCTACTCCGC	24388907	24388927	1	GAAAAAGAAAAAAATGCTACC	24388791	24388906	AGGCTGAGGCAGGAGAACTGCTTGAACCTGGGAGGCAGAGGTTGCAGTGAGCCGAGATTGCGCCACTGCACTCCAGCCTGGGTGACAAGAGAGAAACTCCGTTTCAAAAAAAAAAA	GAAAAAGAAAAAAATGCTACCCTTCAGCTTCCCGATATCCGACGGTAGTGTNNNNNGTAATCCTAGCTACTCCGC	24388760	24389830	+	0	DyslexiaSet2_0739_SNP_b
6:24388644-24388799/19,21/-	0.851444	6	24388781	24388799	48	CCTCAGCCTGCGGAGTAGC	24388644	24388664	1	ACCTCAGCCTCAGAAAGTGCC	24388665	24388780	TGGGATTACAGGTGCCCACCACCATGCCCAGCTAATTTTTTGTATTTTTAGTAGAGACGGGTTTTCACCATGTTGGCCAGGCTGGCCTTAAGCTCCTGACCTCAGGTGATCCACCC	ACCTCAGCCTCAGAAAGTGCCCTTCAGCTTCCCGATATCCGACGGTAGTGTNNNNNCCTCAGCCTGCGGAGTAGC	24388760	24389830	-	0	DyslexiaSet2_865934
6:24388870-24389025/22,18/+	1.21308	6	24388870	24388891	16	GGGTGACAAGAGAGAAACTCCG	24389008	24389025	1	GCCACGCATTTTCTTCAA	24388892	24389007	TTTCAAAAAAAAAAAGAAAAAGAAAAAAATGCTACCTTACATTCAACACCTTCTCAATATACCCATCAATCTCATATAAAGGTAGAGGCTGCACCAATTATCAACTGTCACCATAT	GCCACGCATTTTCTTCAACTTCAGCTTCCCGATATCCGACGGTAGTGTNNNNNGGGTGACAAGAGAGAAACTCCG	24388760	24389830	+	0	DyslexiaSet2_0743
6:24388982-24389137/18,22/-	1.71963	6	24389120	24389137	1	TTTTTGAAATCAGTACTG	24388982	24389003	1	GGTGACAGTTGATAATTGGTGC	24389004	24389119	TAAGATAGTACCTCAAGGTGAAAGATTGCTGCATCACATAGCTATTTTAAAATAATTTCTCAGAATAAGAGTATTAAAACTAACATTCTCTACTTTGAAGAAAATGCGTGGCATAT	GGTGACAGTTGATAATTGGTGCCTTCAGCTTCCCGATATCCGACGGTAGTGTNNNNNTTTTTGAAATCAGTACTG	24388760	24389830	-	0	DyslexiaSet2_0745
6:24389176-24389331/18,22/+	1.43704	6	24389176	24389193	1	GAGCTTAGATTATAAGAA	24389310	24389331	6	GAATAGCCGGGCGCGGTGGCTC	24389194	24389309	AGGAGATGTGTTCAGAGTACTGATGTAAAATCTAGTTATATTTCTGATTTCTAGATAGGAATTAACTCTCTCTGACAATCTTATATTAAAATACAAGCACGTATTAAAATAGGTAA	GAATAGCCGGGCGCGGTGGCTCCTTCAGCTTCCCGATATCCGACGGTAGTGTNNNNNGAGCTTAGATTATAAGAA	24388760	24389830	+	0	DyslexiaSet2_0741
6:24389089-24389244/19,21/-	1.48502	6	24389226	24389244	1	GAAATCAGAAATATAACTA	24389089	24389109	1	CCTCAAGGTGAAAGATTGCTG	24389110	24389225	GATTTTACATCAGTACTCTGAACACATCTCCTTTCTTATAATCTAAGCTCATGCTGCCTGACACTGAATTTCTTTTTTTTAGTTACCATTTTTGAAATCAGTACTGTAAGATAGTA	CCTCAAGGTGAAAGATTGCTGCTTCAGCTTCCCGATATCCGACGGTAGTGTNNNNNGAAATCAGAAATATAACTA	24388760	24389830	-	0	DyslexiaSet2_0740
6:24389309-24389464/22,18/-	0.803917	6	24389443	24389464	30	GCGCCGCCACGCCCGGCTAATT	24389309	24389326	4	ACCGCGCCCGGCTATTCT	24389327	24389442	TTTGTATTTTTAGTAGAGACGGGGTTTCACCGTGTTAGCCAGGATGGTCTCGATCTCCTGACCTTGTGATCCGCCCGCCTCGGCCTCCCAAAGTGCTAGGATTACAGGCGTGAGCC	ACCGCGCCCGGCTATTCTCTTCAGCTTCCCGATATCCGACGGTAGTGTNNNNNGCGCCGCCACGCCCGGCTAATT	24388760	24389830	-	0	DyslexiaSet2_872560
6:24389530-24389685/22,18/+	1.02435	6	24389530	24389551	20	CTTGCCGTGAGCTGAGATCGCG	24389668	24389685	2	TGGCCAAACTTCTTGAAA	24389552	24389667	CCACTGCACTCCAGCCTGGGTAACAGAGCGACACTCCGTCTCAAAAAAAAAAAAAAAAAAAAAAAAAAAAATAGTTAAGAATAAACAAGCAAGCTTAGGAATAGTGCTCCCTCCTG	TGGCCAAACTTCTTGAAACTTCAGCTTCCCGATATCCGACGGTAGTGTNNNNNCTTGCCGTGAGCTGAGATCGCG	24388760	24389830	+	0	DyslexiaSet2_0742
6:24389627-24389782/18,22/+	0.746141	6	24389627	24389644	3	TAAGAATAAACAAGCAAG	24389761	24389782	1	GTAGGTGCTGTTTTTAAAAAGG	24389645	24389760	CTTAGGAATAGTGCTCCCTCCTGTGGCCAAACTTCTTGAAAATCATGGGAAAAGGCATCTCCTGGAATCCTCAGATAGGTCATGGACACAGACCTCAGAGAAGCCCACCTGCCATT	GTAGGTGCTGTTTTTAAAAAGGCTTCAGCTTCCCGATATCCGACGGTAGTGTNNNNNTAAGAATAAACAAGCAAG	24388760	24389830	+	0	DyslexiaSet2_875731
6:24389656-24389811/18,22/+	0.927075	6	24389656	24389673	1	TGCTCCCTCCTGTGGCCA	24389790	24389811	1	GCCAGGGGACTCATGCCTGCAG	24389674	24389789	AACTTCTTGAAAATCATGGGAAAAGGCATCTCCTGGAATCCTCAGATAGGTCATGGACACAGACCTCAGAGAAGCCCACCTGCCATTGTAGGTGCTGTTTTTAAAAAGGAAAATGG	GCCAGGGGACTCATGCCTGCAGCTTCAGCTTCCCGATATCCGACGGTAGTGTNNNNNTGCTCCCTCCTGTGGCCA	24388760	24389830	+	0	DyslexiaSet2_876021
6:24395025-24395180/18,22/-	2.03413	6	24395163	24395180	1	GGTGGGTGAGGAGCTGGA	24395025	24395046	1	GGGTTTTAAACCAGGGGCAAAG	24395047	24395162	GTGATTCTAGATAAGGCCAGAGGGGTAGGCAGGGACTAGGTCATGCTGGTCTCGTGCTTTGTCAGCCATGGCAAGGAGATTTGATTTCATTCTTTGAGACATGGGGAACTCTTGAA	GGGTTTTAAACCAGGGGCAAAGCTTCAGCTTCCCGATATCCGACGGTAGTGTNNNNNGGTGGGTGAGGAGCTGGA	24395051	24395678	-	0	DyslexiaSet2_0746
6:24395128-24395283/18,22/-	2.3301	6	24395266	24395283	1	GCACACTGAGCCAGATGA	24395128	24395149	1	AGGCCAGAGGGGTAGGCAGGGA	24395150	24395265	AGAGGAGAAACTAAGAAAAATTTCCAGCCAGGGGAAAAATGTGTGGGCAGACTAGTGCTTTTGGAGGTAGTTGTGCCTGGAGCAAGGTGGGTGAGGAGCTGGAGTGATTCTAGATA	AGGCCAGAGGGGTAGGCAGGGACTTCAGCTTCCCGATATCCGACGGTAGTGTNNNNNGCACACTGAGCCAGATGA	24395051	24395678	-	0	DyslexiaSet2_0747
6:24395214-24395369/18,22/-	2.1545	6	24395352	24395369	1	GGAGACTATGGTCAGAGT	24395214	24395235	1	GGGGAAAAATGTGTGGGCAGAC	24395236	24395351	AGGATATTCATACTGCAACATTTCTGAGATGAAACGGTTCTGGATGGGAACCTAATCCACAGTGTGAGGCACACTGAGCCAGATGAAGAGGAGAAACTAAGAAAAATTTCCAGCCA	GGGGAAAAATGTGTGGGCAGACCTTCAGCTTCCCGATATCCGACGGTAGTGTNNNNNGGAGACTATGGTCAGAGT	24395051	24395678	-	0	DyslexiaSet2_0748
6:24395304-24395459/21,19/-	2.00342	6	24395439	24395459	1	CAGTTACACAATCTTGATTGC	24395304	24395322	1	TGAAACGGTTCTGGATGGG	24395323	24395438	GTAGAGAAGGAAGAGCAGCCAGGAGGAGTCTGCTGGGAGAATATAATCATCGTGGGTGTAAAGCCTTAAGGAGACTATGGTCAGAGTAGGATATTCATACTGCAACATTTCTGAGA	TGAAACGGTTCTGGATGGGCTTCAGCTTCCCGATATCCGACGGTAGTGTNNNNNCAGTTACACAATCTTGATTGC	24395051	24395678	-	0	DyslexiaSet2_0749
6:24395401-24395556/18,22/-	2.29084	6	24395539	24395556	1	TAAAGAGACTGCAAGTGA	24395401	24395422	1	AGCCAGGAGGAGTCTGCTGGGA	24395423	24395538	CAAAAATAAAGTGGCTTCTATGATTACACCCCATGAGTCCTGCATGTTCCAAGTCCTAGTCATAGTGGTTTCAGATGATCAGTTACACAATCTTGATTGCGTAGAGAAGGAAGAGC	AGCCAGGAGGAGTCTGCTGGGACTTCAGCTTCCCGATATCCGACGGTAGTGTNNNNNTAAAGAGACTGCAAGTGA	24395051	24395678	-	0	DyslexiaSet2_0750
6:24395489-24395644/20,20/-	2.17405	6	24395625	24395644	1	AGAACACAGGACTGAAGGAC	24395489	24395508	1	CCATGAGTCCTGCATGTTCC	24395509	24395624	CAGAAAAGTCATGGAACCTGCCCAAGTTATCAAGAAGCAGGAGAAGGACTAGCCCCACTCAGCAAGATTAAAGAGACTGCAAGTGACAAAAATAAAGTGGCTTCTATGATTACACC	CCATGAGTCCTGCATGTTCCCTTCAGCTTCCCGATATCCGACGGTAGTGTNNNNNAGAACACAGGACTGAAGGAC	24395051	24395678	-	0	DyslexiaSet2_0751
6:24395558-24395713/18,22/-	1.88914	6	24395696	24395713	1	ACTGAATTGAAATTACCA	24395558	24395579	1	GGACTAGCCCCACTCAGCAAGA	24395580	24395695	TATGGACTGGACGTTTTAAGTTAGTGAGTTGAGTAACTTAGTTACTAGAGTAGAACACAGGACTGAAGGACCAGAAAAGTCATGGAACCTGCCCAAGTTATCAAGAAGCAGGAGAA	GGACTAGCCCCACTCAGCAAGACTTCAGCTTCCCGATATCCGACGGTAGTGTNNNNNACTGAATTGAAATTACCA	24395051	24395678	-	0	DyslexiaSet2_0752
6:24421356-24421511/21,19/+	1.52338	6	24421356	24421376	1	CATGTTTATGTATATATACTC	24421493	24421511	1	CCTAGGTACAGCACAGCCC	24421377	24421492	AATCTACAAGCTAACTCCATTTTATACTTTGATATTTTTCTCTCACTTAATTGCCAACTTTTCAAAACAATGGAAGATTTTTCAAATTCCTTTCTTATAGTTTTAGTATGTGCAAT	CCTAGGTACAGCACAGCCCCTTCAGCTTCCCGATATCCGACGGTAGTGTNNNNNCATGTTTATGTATATATACTC	24421285	24421871	+	0	DyslexiaSet2_0755
6:24421248-24421403/21,19/-	1.86818	6	24421383	24421403	1	GTATAAAATGGAGTTAGCTTG	24421248	24421266	1	TGAGAATGTCAATGGCTGG	24421267	24421382	TAGATTGAGTATATATACATAAACATGATTATGTATTTAGAGAAAAGACAGGGACTTGTAGAGAAAGTCCTGTAGTCACACTTAGGGAATCTGTAAAGGTCTTTGGATGTATCTTT	TGAGAATGTCAATGGCTGGCTTCAGCTTCCCGATATCCGACGGTAGTGTNNNNNGTATAAAATGGAGTTAGCTTG	24421285	24421871	-	0	DyslexiaSet2_0754
6:24421444-24421599/19,21/+	1.31866	6	24421444	24421462	1	CAATGGAAGATTTTTCAAA	24421579	24421599	1	TCAAATTAATGTCTTATCAGA	24421463	24421578	TTCCTTTCTTATAGTTTTAGTATGTGCAATCCTAGGTACAGCACAGCCCATTTGTAATGAGATAAGAGTGGTAGGTGGTAGTGAGCTACGCTTGCTCAGTAGTAGGCTGAAAAGAT	TCAAATTAATGTCTTATCAGACTTCAGCTTCCCGATATCCGACGGTAGTGTNNNNNCAATGGAAGATTTTTCAAA	24421285	24421871	+	0	DyslexiaSet2_0756_SNP_a
6:24421444-24421599/19,21/+	1.31866	6	24421444	24421462	1	CAATGGAAGATTTTTCAAA	24421579	24421599	1	TCACATTAATGTCTTATCAGA	24421463	24421578	TTCCTTTCTTATAGTTTTAGTATGTGCAATCCTAGGTACAGCACAGCCCATTTGTAATGAGATAAGAGTGGTAGGTGGTAGTGAGCTACGCTTGCTCAGTAGTAGGCTGAAAAGAT	TCACATTAATGTCTTATCAGACTTCAGCTTCCCGATATCCGACGGTAGTGTNNNNNCAATGGAAGATTTTTCAAA	24421285	24421871	+	0	DyslexiaSet2_0756_SNP_b
6:24421608-24421763/18,22/+	1.32227	6	24421608	24421625	1	TTACACATCTTTGTAGGT	24421742	24421763	1	ATTTCAGACTTCTGGAAAAGTT	24421626	24421741	GTCCTGAAGAATAGTTGAAAACATTAAATCCATGGATGTCAAATGTCTTTATTTCGATATAGTTAAAATTAATATTTGCCATGGTGAATCTGAGATAGGAAAAATATTTTAAGATA	ATTTCAGACTTCTGGAAAAGTTCTTCAGCTTCCCGATATCCGACGGTAGTGTNNNNNTTACACATCTTTGTAGGT	24421285	24421871	+	0	DyslexiaSet2_0753
6:24421528-24421683/19,21/-	1.95453	6	24421665	24421683	1	ATCGAAATAAAGACATTTG	24421528	24421548	1	GCTCACTACCACCTACCACTC	24421549	24421664	ACATCCATGGATTTAATGTTTTCAACTATTCTTCAGGACACCTACAAAGATGTGTAATTTGTAATTCTGATAAGACATTAATTTGAATCTTTTCAGCCTACTACTGAGCAAGCGTA	GCTCACTACCACCTACCACTCCTTCAGCTTCCCGATATCCGACGGTAGTGTNNNNNATCGAAATAAAGACATTTG	24421285	24421871	-	0	DyslexiaSet2_0757_SNP_a
6:24421528-24421683/19,21/-	1.95453	6	24421665	24421683	1	ATCGAAATAAAGACATTTG	24421528	24421548	1	GCTCACTGCCACCTACCACTC	24421549	24421664	ACATCCATGGATTTAATGTTTTCAACTATTCTTCAGGACACCTACAAAGATGTGTAATTTGTAATTCTGATAAGACATTAATTTGAATCTTTTCAGCCTACTACTGAGCAAGCGTA	GCTCACTGCCACCTACCACTCCTTCAGCTTCCCGATATCCGACGGTAGTGTNNNNNATCGAAATAAAGACATTTG	24421285	24421871	-	0	DyslexiaSet2_0757_SNP_b
6:24421790-24421945/18,22/+	1.62186	6	24421790	24421807	1	TTCTTAAACCAGATTCCA	24421924	24421945	1	CGTATTTCCTAAAACATGGACA	24421808	24421923	AATATCAACATTTTATCACATTTGCTTTATCATTTCTTTGCTAGCATACTTTATTCTCTAAATTATTTGAGACTAAGAACAAATGTGATGTTCCTTTACTCCTAAATGTCTTAATA	CGTATTTCCTAAAACATGGACACTTCAGCTTCCCGATATCCGACGGTAGTGTNNNNNTTCTTAAACCAGATTCCA	24421285	24421871	+	0	DyslexiaSet2_0759
6:24421703-24421858/18,22/-	1.7542	6	24421841	24421858	2	AAGTATGCTAGCAAAGAA	24421703	24421724	1	CCTATCTCAGATTCACCATGGC	24421725	24421840	ATGATAAAGCAAATGTGATAAAATGTTGATATTTGGAATCTGGTTTAAGAAAATGGAAATTCTTTGACTATTCTTGGAACTTTTCCAGAAGTCTGAAATTATCTTAAAATATTTTT	CCTATCTCAGATTCACCATGGCCTTCAGCTTCCCGATATCCGACGGTAGTGTNNNNNAAGTATGCTAGCAAAGAA	24421285	24421871	-	10	DyslexiaSet2_0758_SNP_a
6:24503234-24503389/19,21/+	1.14519	6	24503234	24503252	1	TGAAAGGAGGAAAAAATTA	24503369	24503389	1	CTCTATGGGTATCGTTATAGG	24503253	24503368	GATGTTTCCTAATTTGTAAACATATTGAGAATGCAATGACTTGTGGTTTAGGGTGATACATTCATCATTGTAATTCTGCTTTTTAAAACTCACACCAAAGTCAGAAATTTTCCCCA	CTCTATGGGTATCGTTATAGGCTTCAGCTTCCCGATATCCGACGGTAGTGTNNNNNTGAAAGGAGGAAAAAATTA	24503277	24503753	+	0	DyslexiaSet2_0760
6:24503328-24503483/20,20/+	1.76044	6	24503328	24503347	1	CTGCTTTTTAAAACTCACAC	24503464	24503483	1	CGTGGGTTCTTTTCTGATTT	24503348	24503463	CAAAGTCAGAAATTTTCCCCACTCTATGGGTATCGTTATAGGAGACTTTTCTACTCTTGTTGCATCTTGAAGAATTTAGGAACACAGAGCCATGCTTTTATTATTAGAAGGTAATA	CGTGGGTTCTTTTCTGATTTCTTCAGCTTCCCGATATCCGACGGTAGTGTNNNNNCTGCTTTTTAAAACTCACAC	24503277	24503753	+	0	DyslexiaSet2_0761
6:24503426-24503581/20,20/+	2.00513	6	24503426	24503445	1	GGAACACAGAGCCATGCTTT	24503562	24503581	1	AGCCCGCCGTGTTTACGGAG	24503446	24503561	TATTATTAGAAGGTAATACGTGGGTTCTTTTCTGATTTAATTTAGGGAAAGCCACTGAAGGAGGCACATGGAGAAATTCTCTATTCCGCCTTTTTCCTAGAGTGGTTCTCTGAGGA	AGCCCGCCGTGTTTACGGAGCTTCAGCTTCCCGATATCCGACGGTAGTGTNNNNNGGAACACAGAGCCATGCTTT	24503277	24503753	+	0	DyslexiaSet2_0762
6:24503542-24503697/19,21/+	2.06434	6	24503542	24503560	1	CTAGAGTGGTTCTCTGAGG	24503677	24503697	1	AGCAAGATCCTAGGGTGGGAG	24503561	24503676	AAGCCCGCCGTGTTTACGGAGACATTATCCACACCCCGGCAAAGGACAGGCGGGCCCTGGTCCTCAAGCAGCCCATAGGCGTGGCTGCAGTCATCACCCCGGTAGGTGACAGGATC	AGCAAGATCCTAGGGTGGGAGCTTCAGCTTCCCGATATCCGACGGTAGTGTNNNNNCTAGAGTGGTTCTCTGAGG	24503277	24503753	+	0	DyslexiaSet2_0763
6:24503638-24503793/21,19/-	2.22582	6	24503773	24503793	1	AAAGCATCAGGAAACCAGGAA	24503638	24503656	1	TGATGACTGCAGCCACGCC	24503657	24503772	CAGGTGACAAAACTAACAGGATGAGCACACCTGCTCACGAGGAAGAATGAATTGTTTCCCAACTCCCTATCCAATCTCCCACCCTAGGATCTTGCTGATCCTGTCACCTACCGGGG	TGATGACTGCAGCCACGCCCTTCAGCTTCCCGATATCCGACGGTAGTGTNNNNNAAAGCATCAGGAAACCAGGAA	24503277	24503753	-	0	DyslexiaSet2_0764
6:24519920-24520075/18,22/+	0.903033	6	24519920	24519937	1	TGTGATTCATTGGGAAGA	24520054	24520075	1	GTTATCAGTGTAAGCTGTGGGT	24519938	24520053	TAAAGCAGGTTACGAAACGGTATAATTATATAATTATACCATCCTGTTTTTTTTTTTTTAAATGTACATGTACCTGAATCTGCATGGCTACATTCTAAATGGATGTACTTTAAAAT	GTTATCAGTGTAAGCTGTGGGTCTTCAGCTTCCCGATATCCGACGGTAGTGTNNNNNTGTGATTCATTGGGAAGA	24519829	24520041	+	0	DyslexiaSet2_900161
6:24519923-24520078/19,21/+	1.64262	6	24519923	24519941	1	GATTCATTGGGAAGATAAA	24520058	24520078	1	TCAGTGTAAGCTGTGGGTTGT	24519942	24520057	GCAGGTTACGAAACGGTATAATTATATAATTATACCATCCTGTTTTTTTTTTTTTAAATGTACATGTACCTGAATCTGCATGGCTACATTCTAAATGGATGTACTTTAAAATGTTA	TCAGTGTAAGCTGTGGGTTGTCTTCAGCTTCCCGATATCCGACGGTAGTGTNNNNNGATTCATTGGGAAGATAAA	24519829	24520041	+	0	DyslexiaSet2_0767
6:24519921-24520076/18,22/-	1.28692	6	24520059	24520076	1	AACCCACAGCTTACACTG	24519921	24519942	1	CTTTATCTTCCCAATGAATCAC	24519943	24520058	ATAACATTTTAAAGTACATCCATTTAGAATGTAGCCATGCAGATTCAGGTACATGTACATTTAAAAAAAAAAAAACAGGATGGTATAATTATATAATTATACCGTTTCGTAACCTG	CTTTATCTTCCCAATGAATCACCTTCAGCTTCCCGATATCCGACGGTAGTGTNNNNNAACCCACAGCTTACACTG	24519829	24520041	-	0	DyslexiaSet2_0766
6:24522586-24522741/22,18/+	2.31204	6	24522586	24522607	1	GCTGTTGCTGCAGCATCACAGT	24522724	24522741	1	TGTGTGTGTACAGGTGCT	24522608	24522723	CTCCTAGGAGAATTGCACTCTTTCCCCACCCCCCAGGGAAACAAAATAAAAGCCATTTGAAAAAAACATGGATTGGGTGGCTTTTTTTTCTTTTCTTTCGTGTGTGTGTGTGTGTG	TGTGTGTGTACAGGTGCTCTTCAGCTTCCCGATATCCGACGGTAGTGTNNNNNGCTGTTGCTGCAGCATCACAGT	24522533	24522986	+	0	DyslexiaSet2_0769
6:24522486-24522641/18,22/-	2.33375	6	24522624	24522641	1	GGGGGGTGGGGAAAGAGT	24522486	24522507	2	GGCTGGAGTGCAGTAGTGATGA	24522508	24522623	GCAATTCTCCTAGGAGACTGTGATGCTGCAGCAACAGCAGAGGCTAAGAGGAATGTGGTCCAACACCAACTTATAGTCTTTTGTTTTGCTGACACAGGGTCTCGCTCTGTCGCCCA	GGCTGGAGTGCAGTAGTGATGACTTCAGCTTCCCGATATCCGACGGTAGTGTNNNNNGGGGGGTGGGGAAAGAGT	24522533	24522986	-	10	DyslexiaSet2_0768
6:24522817-24522972/20,20/+	2.21211	6	24522817	24522836	1	CTGACTCAGTGCTTTTATCT	24522953	24522972	1	CTTCTGACAGACTGTGTGGG	24522837	24522952	TTGGGGCCAAGCCCACGTGAGGAGGAAAATGGCAGTTTGAGCACATGACAACCACCGAGGGAAGTGTTTTCACAGAGAGGCGGTAGCAGCCACACGTTCACTGGTCAGGTCTGCAG	CTTCTGACAGACTGTGTGGGCTTCAGCTTCCCGATATCCGACGGTAGTGTNNNNNCTGACTCAGTGCTTTTATCT	24522533	24522986	+	0	DyslexiaSet2_0771
6:24522702-24522857/18,22/-	2.34991	6	24522840	24522857	1	CTCACGTGGGCTTGGCCC	24522702	24522723	64	CACACACACACACACACGAAAG	24522724	24522839	CAAAGATAAAAGCACTGAGTCAGTGCATGTTCCCCTCCAGTTCCCTCCACAGCTGCTATGCTACACAGCTGCTATGCATCAGTGATTAGTTGGCAATAAGCACCTGTACACACACA	CACACACACACACACACGAAAGCTTCAGCTTCCCGATATCCGACGGTAGTGTNNNNNCTCACGTGGGCTTGGCCC	24522533	24522986	-	0	DyslexiaSet2_0770
6:24522853-24523008/22,18/+	2.24408	6	24522853	24522874	1	GTGAGGAGGAAAATGGCAGTTT	24522991	24523008	1	CCAGACTTGTGTTTGCTC	24522875	24522990	GAGCACATGACAACCACCGAGGGAAGTGTTTTCACAGAGAGGCGGTAGCAGCCACACGTTCACTGGTCAGGTCTGCAGCTTCTGACAGACTGTGTGGGTTTGTTTTTGTCTCCTGT	CCAGACTTGTGTTTGCTCCTTCAGCTTCCCGATATCCGACGGTAGTGTNNNNNGTGAGGAGGAAAATGGCAGTTT	24522533	24522986	+	0	DyslexiaSet2_0772
6:24524626-24524781/19,21/-	2.22977	6	24524763	24524781	1	AGTTGACTGCCCACGGGGT	24524626	24524646	1	TCAGTTGCATCCAGGGGCTGG	24524647	24524762	GGAGGCAGCCATGGAGTCAGGGCTTGGTTCTCAGGCTCTGAGGAGGTTGAGGAACAGCGGTGGGGCTGTGCTTCCCATGATGAGTACTGACTTGGCTGTCACTTGCTTCTGGTTCT	TCAGTTGCATCCAGGGGCTGGCTTCAGCTTCCCGATATCCGACGGTAGTGTNNNNNAGTTGACTGCCCACGGGGT	24524646	24525410	-	0	DyslexiaSet2_0773
6:24524817-24524972/19,21/+	1.97344	6	24524817	24524835	1	GGGAAGCCTCGAGGTTTGA	24524952	24524972	1	AGGCAGGGGTATTCACTTGTC	24524836	24524951	CAGAGCTCTGATAAATTTCTAGTTACTGTCTTGGGATTACTCTAGATAAAGAAAATACATTAAAATTTACATTGGAACCACCTGCATTTTAGAGGTGACTTTGGACCTTGGGGACA	AGGCAGGGGTATTCACTTGTCCTTCAGCTTCCCGATATCCGACGGTAGTGTNNNNNGGGAAGCCTCGAGGTTTGA	24524646	24525410	+	0	DyslexiaSet2_0775
6:24524723-24524878/18,22/-	2.04404	6	24524861	24524878	1	AGAGTAATCCCAAGACAG	24524723	24524744	1	AGGGCTTGGTTCTCAGGCTCTG	24524745	24524860	TAACTAGAAATTTATCAGAGCTCTGTCAAACCTCGAGGCTTCCCTGGGTTTCCCAAGGCAATGGATGTGGGTTCAGCTGAGTTGACTGCCCACGGGGTGGAGGCAGCCATGGAGTC	AGGGCTTGGTTCTCAGGCTCTGCTTCAGCTTCCCGATATCCGACGGTAGTGTNNNNNAGAGTAATCCCAAGACAG	24524646	24525410	-	0	DyslexiaSet2_0774
6:24524930-24525085/20,20/+	2.10583	6	24524930	24524949	1	GTGACTTTGGACCTTGGGGA	24525066	24525085	1	TGGGACCCATCCAAGAAGAC	24524950	24525065	CAAGGCAGGGGTATTCACTTGTCTAGTGAAGGCAATTTGGGTCTAGGCCAGCTGTGGTTCAAGTCCTAGAGTGGTGGTCCTTAACTCACACCGTGCCTTTATCGACTACAGTTGCC	TGGGACCCATCCAAGAAGACCTTCAGCTTCCCGATATCCGACGGTAGTGTNNNNNGTGACTTTGGACCTTGGGGA	24524646	24525410	+	0	DyslexiaSet2_0776
6:24525020-24525175/18,22/-	2.07444	6	24525158	24525175	1	TGGTTTCCCAGACTGGCT	24525020	24525041	1	GGTGTGAGTTAAGGACCACCAC	24525042	24525157	GCAAACTAGCATCATACTGGGGCACTTAGAAAATGCCAATGCCTAGGCTGACTACACATAAATTAACACCTAGTCTTCTTGGATGGGTCCCAGGCAACTGTAGTCGATAAAGGCAC	GGTGTGAGTTAAGGACCACCACCTTCAGCTTCCCGATATCCGACGGTAGTGTNNNNNTGGTTTCCCAGACTGGCT	24524646	24525410	-	0	DyslexiaSet2_0777
6:24525129-24525284/18,22/-	1.92723	6	24525267	24525284	1	AGCAAAAAAGAAATCTCG	24525129	24525150	1	AGCATCATACTGGGGCACTTAG	24525151	24525266	CTGTCTGCTTGTTTGAAGTCCTGGCGTACAGCACCATCTGGAGGACAATGTCTGCGTCTTCCCTTTGGGGAAAAAAATCTTCAAGACAGAGTGGTTTCCCAGACTGGCTGCAAACT	AGCATCATACTGGGGCACTTAGCTTCAGCTTCCCGATATCCGACGGTAGTGTNNNNNAGCAAAAAAGAAATCTCG	24524646	24525410	-	0	DyslexiaSet2_0778
6:24525297-24525452/18,22/+	1.73258	6	24525297	24525314	1	GGTGGAAACCACCTTGTT	24525431	24525452	1	GGGGAGGAAGGGGGTATTTTTG	24525315	24525430	TAAAAACACTTCATTGTGTTGGCTTTAGTGTACATACTGTCATAGAGTGGGTTCTAGGAAAAAAACACTGCATCTCACATTAATATGACAAGAAAAGGGCAGAGCAGATTATATTT	GGGGAGGAAGGGGGTATTTTTGCTTCAGCTTCCCGATATCCGACGGTAGTGTNNNNNGGTGGAAACCACCTTGTT	24524646	24525410	+	0	DyslexiaSet2_0780
6:24525215-24525370/18,22/-	2.06366	6	24525353	24525370	1	TAGAACCCACTCTATGAC	24525215	24525236	1	GCACCATCTGGAGGACAATGTC	24525237	24525352	AGTATGTACACTAAAGCCAACACAATGAAGTGTTTTTAAACAAGGTGGTTTCCACCAAATTTCTCTCCAGCAAAAAAGAAATCTCGCTGTCTGCTTGTTTGAAGTCCTGGCGTACA	GCACCATCTGGAGGACAATGTCCTTCAGCTTCCCGATATCCGACGGTAGTGTNNNNNTAGAACCCACTCTATGAC	24524646	24525410	-	0	DyslexiaSet2_0779
6:24527925-24528080/18,22/+	1.92136	6	24527925	24527942	1	GCAAATCCAAGCAAACGG	24528059	24528080	1	TCTCTGCAAATGTGGTTCCTTC	24527943	24528058	CTGAGCCGCAGGCCTAGAAAGAAGCGAATATATATTAGACCATTCAACAAATAGGAAGATCAAACAGCTAGAAGATATCAAAGACCAAGGAGGAAGGTGGCACTCTTGCTTCTGAA	TCTCTGCAAATGTGGTTCCTTCCTTCAGCTTCCCGATATCCGACGGTAGTGTNNNNNGCAAATCCAAGCAAACGG	24527862	24528610	+	0	DyslexiaSet2_0782
6:24527837-24527992/22,18/-	1.80889	6	24527971	24527992	1	TTGTTGAATGGTCTAATATATA	24527837	24527854	1	TGTTGCTTTCTGACACAC	24527855	24527970	TTCGCTTCTTTCTAGGCCTGCGGCTCAGCCGTTTGCTTGGATTTGCTTTCATTGCATTCTGCGGTTATTTCTAGCTTCTTGGATCCCATGTTGTCCTATTTCCTGAACTGAGTTTT	TGTTGCTTTCTGACACACCTTCAGCTTCCCGATATCCGACGGTAGTGTNNNNNTTGTTGAATGGTCTAATATATA	24527862	24528610	-	0	DyslexiaSet2_0781
6:24528124-24528279/22,18/+	2.10632	6	24528124	24528145	1	TGAAAAAGAAAAAAAAATGGAA	24528262	24528279	1	CCACCGTTGTGACAGGTG	24528146	24528261	CTAGTTATAGTTTTCTGCAGTTTAAACATTCTAAAAGATTGTATCATGTGGAAAGCTTTTTTTCTTCCTCATTACACAGGTGGAGAAACAGGTGAATGATGCCGTTTCTAAAGGTG	CCACCGTTGTGACAGGTGCTTCAGCTTCCCGATATCCGACGGTAGTGTNNNNNTGAAAAAGAAAAAAAAATGGAA	24527862	24528610	+	0	DyslexiaSet2_0784
6:24528021-24528176/18,22/-	1.84066	6	24528159	24528176	1	GAATGTTTAAACTGCAGA	24528021	24528042	1	CCACCTTCCTCCTTGGTCTTTG	24528043	24528158	AAACTATAACTAGTTCCATTTTTTTTTCTTTTTCAAAAAAAGTAGGTTAACAATAAAGCATGCTGGTTTCCTTTTGTAGAAGGAACCACATTTGCAGAGATTCAGAAGCAAGAGTG	CCACCTTCCTCCTTGGTCTTTGCTTCAGCTTCCCGATATCCGACGGTAGTGTNNNNNGAATGTTTAAACTGCAGA	24527862	24528610	-	0	DyslexiaSet2_0783
6:24528212-24528367/21,19/+	2.21716	6	24528212	24528232	1	CCTCATTACACAGGTGGAGAA	24528349	24528367	1	TGTGCACTCATGAAGAGAC	24528233	24528348	ACAGGTGAATGATGCCGTTTCTAAAGGTGCCACCGTTGTGACAGGTGGAAAACGACACCAACTTGGAAAAAATTTCTTTGAGCCTACCCTGCTGTGCAATGTCACCCAGGACATGC	TGTGCACTCATGAAGAGACCTTCAGCTTCCCGATATCCGACGGTAGTGTNNNNNCCTCATTACACAGGTGGAGAA	24527862	24528610	+	0	DyslexiaSet2_0785
6:24528417-24528572/19,21/+	1.47382	6	24528417	24528435	1	GAGATGGGAGGAAGAATAG	24528552	24528572	1	AAATCATAACTTATTTGGACC	24528436	24528551	AAGAGAACATAGGAAACCCTGAAAGAGATTCCTGGGCTGCTTTGAGGTCTGGCCAGGAGGCAGACAGTTGTGTTGAGTCCATTGAAGAGCAGAGTGCAATTTATGGGTTTTTAAAA	AAATCATAACTTATTTGGACCCTTCAGCTTCCCGATATCCGACGGTAGTGTNNNNNGAGATGGGAGGAAGAATAG	24527862	24528610	+	0	DyslexiaSet2_0787
6:24528328-24528483/19,21/-	2.27009	6	24528465	24528483	1	ACCTCAAAGCAGCCCAGGA	24528328	24528348	1	GCATGTCCTGGGTGACATTGC	24528349	24528464	ATCTCTTTCAGGGTTTCCTATGTTCTCTTCTATTCTTCCTCCCATCTCCCCGCTGGCTGGAGGATCTTACTTGATAACTGGTGCCAGAGGCCCGAAAGTCTCTTCATGAGTGCACA	GCATGTCCTGGGTGACATTGCCTTCAGCTTCCCGATATCCGACGGTAGTGTNNNNNACCTCAAAGCAGCCCAGGA	24527862	24528610	-	0	DyslexiaSet2_0786
6:24528486-24528641/18,22/+	2.11796	6	24528486	24528503	1	GGCCAGGAGGCAGACAGT	24528620	24528641	35	TCACTGTGTTGCCCAGGCTGCA	24528504	24528619	TGTGTTGAGTCCATTGAAGAGCAGAGTGCAATTTATGGGTTTTTAAAAAAATCATAACTTATTTGGACCATAAAATTTATCAAATTCTATTTTTTTTTTCTTTTTGAGATGGAGTT	TCACTGTGTTGCCCAGGCTGCACTTCAGCTTCCCGATATCCGACGGTAGTGTNNNNNGGCCAGGAGGCAGACAGT	24527862	24528610	+	0	DyslexiaSet2_0788
6:24531458-24531613/18,22/-	1.8933	6	24531596	24531613	1	CTAGAGCTACATCATAGT	24531458	24531479	1	GGGTCCATTTCCCCAACAGTGG	24531480	24531595	CAACTGCAAAGCCTGCATTCTCAACCAATGCCTTCCGTTGGTTTCCTGTGAAAATGTCCAGTTCACATTTTATGTAAAAAGTTTTTATTAAAACAAAGAAGATGAAAGTTCTTCAA	GGGTCCATTTCCCCAACAGTGGCTTCAGCTTCCCGATATCCGACGGTAGTGTNNNNNCTAGAGCTACATCATAGT	24531506	24532259	-	0	DyslexiaSet2_0790_SNP_a
6:24531458-24531613/18,22/-	1.8933	6	24531596	24531613	1	CTAGAGCTACATCACAGT	24531458	24531479	1	GGGTCCATTTCCCCAACAGTGG	24531480	24531595	CAACTGCAAAGCCTGCATTCTCAACCAATGCCTTCCGTTGGTTTCCTGTGAAAATGTCCAGTTCACATTTTATGTAAAAAGTTTTTATTAAAACAAAGAAGATGAAAGTTCTTCAA	GGGTCCATTTCCCCAACAGTGGCTTCAGCTTCCCGATATCCGACGGTAGTGTNNNNNCTAGAGCTACATCACAGT	24531506	24532259	-	0	DyslexiaSet2_0790_SNP_b
6:24531565-24531720/18,22/-	2.15082	6	24531703	24531720	1	CAGTTGGAACCAGCTGTC	24531565	24531586	1	AGCCTGCATTCTCAACCAATGC	24531587	24531702	TCTCTGCAGGGCTTGCAAAGGGGGACTGGGTAGAGCCAGCTCCGAAAAGTCAATTTGTCCAAGGGTACACAGTTATGAAGTAGCAAAGTCTAGAGCTACATCATAGTCAACTGCAA	AGCCTGCATTCTCAACCAATGCCTTCAGCTTCCCGATATCCGACGGTAGTGTNNNNNCAGTTGGAACCAGCTGTC	24531506	24532259	-	0	DyslexiaSet2_0791
6:24531766-24531921/18,22/+	1.84997	6	24531766	24531783	1	GCCCCAGTTACAATTCTG	24531900	24531921	1	CGTGCCATTGTTAAGCAGTGGT	24531784	24531899	GAACAACAGAAAAATATCACTGACATCTTATTCCTGAAATAAAATTTTAAAGCTAGAAGAGATGGCCTGGGCTTTGGTGCATTCCTTCATTTCAGAGAGGAGGAGACTCCAAGCAT	CGTGCCATTGTTAAGCAGTGGTCTTCAGCTTCCCGATATCCGACGGTAGTGTNNNNNGCCCCAGTTACAATTCTG	24531506	24532259	+	0	DyslexiaSet2_0793_SNP_a
6:24531766-24531921/18,22/+	1.84997	6	24531766	24531783	1	ACCCCAGTTACAATTCTG	24531900	24531921	1	CGTGCCATTGTTAAGCAGTGGT	24531784	24531899	GAACAACAGAAAAATATCACTGACATCTTATTCCTGAAATAAAATTTTAAAGCTAGAAGAGATGGCCTGGGCTTTGGTGCATTCCTTCATTTCAGAGAGGAGGAGACTCCAAGCAT	CGTGCCATTGTTAAGCAGTGGTCTTCAGCTTCCCGATATCCGACGGTAGTGTNNNNNACCCCAGTTACAATTCTG	24531506	24532259	+	0	DyslexiaSet2_0793_SNP_b
6:24531664-24531819/19,21/-	2.10274	6	24531801	24531819	1	CAGGAATAAGATGTCAGTG	24531664	24531684	1	AGGGGGACTGGGTAGAGCCAG	24531685	24531800	ATATTTTTCTGTTGTTCCAGAATTGTAACTGGGGCAAAAAGTTCTAAGCACCCCAATTTCTAAATTCAGAGATCTACCAGCAGTTGGAACCAGCTGTCTCTCTGCAGGGCTTGCAA	AGGGGGACTGGGTAGAGCCAGCTTCAGCTTCCCGATATCCGACGGTAGTGTNNNNNCAGGAATAAGATGTCAGTG	24531506	24532259	-	0	DyslexiaSet2_0792
6:24531848-24532003/18,22/-	1.95844	6	24531986	24532003	1	AACAACTACTTTAGAAGC	24531848	24531869	1	AGGAATGCACCAAAGCCCAGGC	24531870	24531985	AAGCCTGATGTAGCAGAAAGAAAACGTTCAGAAGGGGTTGGGGCCAGGTTCTAATGTGTCCTCCACCACTGCTTAACAATGGCACGATGCTTGGAGTCTCCTCCTCTCTGAAATGA	AGGAATGCACCAAAGCCCAGGCCTTCAGCTTCCCGATATCCGACGGTAGTGTNNNNNAACAACTACTTTAGAAGC	24531506	24532259	-	0	DyslexiaSet2_0794
6:24532026-24532181/19,21/+	1.20707	6	24532026	24532044	1	GGGTACCAAGAATAGTAAT	24532161	24532181	1	GCTAGCCTTAATCGCTGAGTT	24532045	24532160	CCTTTTTTTTTAAAGGGATTTTGTTTGATATTCTGGATATGCCACAGTTCCCTACATGTTGGTCTGCTTTTTTCTTGTTCTCTTAGGAGAGATGAAGCCAGTATTGATTTGAGCAT	GCTAGCCTTAATCGCTGAGTTCTTCAGCTTCCCGATATCCGACGGTAGTGTNNNNNGGGTACCAAGAATAGTAAT	24531506	24532259	+	0	DyslexiaSet2_0789
6:24531941-24532096/19,21/-	1.9792	6	24532078	24532096	1	GGGAACTGTGGCATATCCA	24531941	24531961	1	CGTTCAGAAGGGGTTGGGGCC	24531962	24532077	GAATATCAAACAAAATCCCTTTAAAAAAAAAGGATTACTATTCTTGGTACCCACTGGGAATATATAACAATCATAACAACTACTTTAGAAGCAAGCCTGATGTAGCAGAAAGAAAA	CGTTCAGAAGGGGTTGGGGCCCTTCAGCTTCCCGATATCCGACGGTAGTGTNNNNNGGGAACTGTGGCATATCCA	24531506	24532259	-	0	DyslexiaSet2_0795
6:24532131-24532286/18,22/+	1.57116	6	24532131	24532148	2	GAGAGATGAAGCCAGTAT	24532265	24532286	1	GGGAAACAAATCAGAAGAAAAC	24532149	24532264	TGATTTGAGCATGCTAGCCTTAATCGCTGAGTTATATCGGGGAATGGTGCTGCTTTCTTCTGCAATCTGCTCTTGGATCTCTTTGCAAAACTCTGATTTACTCCTTGTGATTATTT	GGGAAACAAATCAGAAGAAAACCTTCAGCTTCCCGATATCCGACGGTAGTGTNNNNNGAGAGATGAAGCCAGTAT	24531506	24532259	+	0	DyslexiaSet2_0796
6:24532482-24532637/19,21/-	2.12576	6	24532619	24532637	1	CTCTTCTTCCCACAGCTGT	24532482	24532502	1	TCTGTCTCAAAACCCAGGGTG	24532503	24532618	AATTAGAGAGCTCCCAAATGTGTATCATGGGGACAAGGGAAAAGTACACATACTTGCACAAATCCAAATCCATTCCACCACTTGGAAAGCAACAAAACACATACCTCATTGAAGTT	TCTGTCTCAAAACCCAGGGTGCTTCAGCTTCCCGATATCCGACGGTAGTGTNNNNNCTCTTCTTCCCACAGCTGT	24532528	24532731	-	0	DyslexiaSet2_0797
6:24532677-24532832/19,21/+	2.29709	6	24532677	24532695	1	ACACATCTCAAAGTCCCAC	24532812	24532832	1	AGGAGTGAAGATGGTGTGTGC	24532696	24532811	ATTCTCAGAGGCTTAATCCCCAGAAATTCCAAATGCTTTTTCTTCCCTTTTGCGTGGCTCCTGTAAGCCTGAACAGAAGAGGAAGGGCATCAGCAAGGAGTGTCAGGGACAATGAA	AGGAGTGAAGATGGTGTGTGCCTTCAGCTTCCCGATATCCGACGGTAGTGTNNNNNACACATCTCAAAGTCCCAC	24532528	24532731	+	0	DyslexiaSet2_0799
6:24532570-24532725/19,21/-	1.95679	6	24532707	24532725	1	GGAATTTCTGGGGATTAAG	24532570	24532590	1	GGGGACAAGGGAAAAGTACAC	24532591	24532706	CCTCTGAGAATGTGGGACTTTGAGATGTGTGCAGTTCTCCACCTAGAAAAGTAGAATAATGTGCACCTTCTCTTCTTCCCACAGCTGTAATTAGAGAGCTCCCAAATGTGTATCAT	GGGGACAAGGGAAAAGTACACCTTCAGCTTCCCGATATCCGACGGTAGTGTNNNNNGGAATTTCTGGGGATTAAG	24532528	24532731	-	0	DyslexiaSet2_0798
6:24536725-24536880/18,22/+	1.87143	6	24536725	24536742	1	TGTCTCCTTAAAGAAAAA	24536859	24536880	1	TCTCAGCAGGAACTTCCCAGCG	24536743	24536858	GTTTGCCAGCTCCTGATCTAGACCAAGAGGGAGATATTGACCTTACTTGCATTTATCCGGCATTATTTCAACACCTCCTGTGAAGAAAGTACTTTTCTGGCATAGCTACCGTGAGT	TCTCAGCAGGAACTTCCCAGCGCTTCAGCTTCCCGATATCCGACGGTAGTGTNNNNNTGTCTCCTTAAAGAAAAA	24536675	24536891	+	0	DyslexiaSet2_0801
6:24536638-24536793/21,19/-	1.84162	6	24536773	24536793	1	TGCAAGTAAGGTCAATATCTC	24536638	24536656	1	GCAGTCCCAGACAATACCA	24536657	24536772	CCTCTTGGTCTAGATCAGGAGCTGGCAAACTTTTTCTTTAAGGAGACAAGTAGTAAATCTTTTAGGCTTTGCAGGCTATACTGTCCCTGTCCCAACTATTCAACTCTGCCAAGAAA	GCAGTCCCAGACAATACCACTTCAGCTTCCCGATATCCGACGGTAGTGTNNNNNTGCAAGTAAGGTCAATATCTC	24536675	24536891	-	0	DyslexiaSet2_0800
6:24536814-24536969/18,22/-	2.1728	6	24536952	24536969	1	CCCTGCATAGCTGGAGGA	24536814	24536835	1	AGTACTTTCTTCACAGGAGGTG	24536836	24536951	AGTTCAAGGATAATTGTTTTTTCAAGGCAAATAGACTCTTGTTACGTGGCTAATTTCATGTACATTATCATCGCTGGGAAGTTCCTGCTGAGAACTCACGGTAGCTATGCCAGAAA	AGTACTTTCTTCACAGGAGGTGCTTCAGCTTCCCGATATCCGACGGTAGTGTNNNNNCCCTGCATAGCTGGAGGA	24536675	24536891	-	0	DyslexiaSet2_0802
6:24543955-24544110/21,19/+	1.97191	6	24543955	24543975	1	CGGCCCTCATTTTAAAAATGG	24544092	24544110	1	TGCAGAGAACCACCCACAC	24543976	24544091	CTTTATTACTGATAAGAGCTAGATTAGAGGATGCAGTGTAAGTATACTCTCTCCAGAATCTAATCACCCTACCATGCTGTGGGCCTTCTGGCACGAGGGACAGACTGCCTGTTAAT	TGCAGAGAACCACCCACACCTTCAGCTTCCCGATATCCGACGGTAGTGTNNNNNCGGCCCTCATTTTAAAAATGG	24543874	24547895	+	0	DyslexiaSet2_0811_SNP_a
6:24543955-24544110/21,19/+	1.97191	6	24543955	24543975	1	TGGCCCTCATTTTAAAAATGG	24544092	24544110	1	TGCAGAGAACCACCCACAC	24543976	24544091	CTTTATTACTGATAAGAGCTAGATTAGAGGATGCAGTGTAAGTATACTCTCTCCAGAATCTAATCACCCTACCATGCTGTGGGCCTTCTGGCACGAGGGACAGACTGCCTGTTAAT	TGCAGAGAACCACCCACACCTTCAGCTTCCCGATATCCGACGGTAGTGTNNNNNTGGCCCTCATTTTAAAAATGG	24543874	24547895	+	0	DyslexiaSet2_0811_SNP_b
6:24543843-24543998/22,18/-	1.71942	6	24543977	24543998	1	TCTAGCTCTTATCAGTAATAAA	24543843	24543860	1	TGGCCAAATCCTGTCTCA	24543861	24543976	GCCATTTTTAAAATGAGGGCCGGGCATGGTAGCTCATGCCTGTAATCCCAGCACTTTGGAAGGCCAAGGCAGGTGGATCACTTGAGTCCAGGAGTTCGAGACCAGCCTAGGCAACA	TGGCCAAATCCTGTCTCACTTCAGCTTCCCGATATCCGACGGTAGTGTNNNNNTCTAGCTCTTATCAGTAATAAA	24543874	24547895	-	0	DyslexiaSet2_0810
6:24544046-24544201/18,22/-	2.22337	6	24544184	24544201	1	AGAAGGCTGGACTAACAT	24544046	24544067	1	GCCAGAAGGCCCACAGCATGGT	24544068	24544183	CCCCTGCTCCTTCCCTGTGGGAAGACAAGTGTTCCGGAAGAACTGAGCATGCTCAGTCAGCTCGCCTTCCTCTGTGTGGGTGGTTCTCTGCAATTAACAGGCAGTCTGTCCCTCGT	GCCAGAAGGCCCACAGCATGGTCTTCAGCTTCCCGATATCCGACGGTAGTGTNNNNNAGAAGGCTGGACTAACAT	24543874	24547895	-	0	DyslexiaSet2_0812
6:24544225-24544380/19,21/+	1.09509	6	24544225	24544243	6	AGGCCAGATAGTAAATAGT	24544360	24544380	1	GAACACAAATCTGAATGTCAT	24544244	24544359	TTAGGCTTTGCAGACAGTCCCTGTCAAAACTCCTCAACTTTGTTGTAACATAAGAACAGCCATAGATAATACATAAATCAGTGAATGTGGATATGTTCCAATAAAACTTTATTTAT	GAACACAAATCTGAATGTCATCTTCAGCTTCCCGATATCCGACGGTAGTGTNNNNNAGGCCAGATAGTAAATAGT	24543874	24547895	+	0	DyslexiaSet2_0803
6:24544135-24544290/18,22/-	1.95085	6	24544273	24544290	1	TACAACAAAGTTGAGGAG	24544135	24544156	1	AGTGTTCCGGAAGAACTGAGCA	24544157	24544272	TTTTGACAGGGACTGTCTGCAAAGCCTAAACTATTTACTATCTGGCCTTTTACAGAAAGAAAAAAATTTGCAGAAGGCTGGACTAACATCCCCTGCTCCTTCCCTGTGGGAAGACA	AGTGTTCCGGAAGAACTGAGCACTTCAGCTTCCCGATATCCGACGGTAGTGTNNNNNTACAACAAAGTTGAGGAG	24543874	24547895	-	0	DyslexiaSet2_0813_SNP_a
6:24544135-24544290/18,22/-	1.95085	6	24544273	24544290	1	TACAACAAAGTTGAGGAG	24544135	24544156	1	AGTGTTCCGGAAGAACCGAGCA	24544157	24544272	TTTTGACAGGGACTGTCTGCAAAGCCTAAACTATTTACTATCTGGCCTTTTACAGAAAGAAAAAAATTTGCAGAAGGCTGGACTAACATCCCCTGCTCCTTCCCTGTGGGAAGACA	AGTGTTCCGGAAGAACCGAGCACTTCAGCTTCCCGATATCCGACGGTAGTGTNNNNNTACAACAAAGTTGAGGAG	24543874	24547895	-	0	DyslexiaSet2_0813_SNP_b
6:24544314-24544469/18,22/+	2.08124	6	24544314	24544331	1	ACATAAATCAGTGAATGT	24544448	24544469	1	GCTCATGGGGCGTGCACACACA	24544332	24544447	GGATATGTTCCAATAAAACTTTATTTATGAACACAAATCTGAATGTCATATAGTTCACATGTTTCAAATTTTTTTATTTATTTTTAACCATTTGAAAACATAAGACCCACTTTTCG	GCTCATGGGGCGTGCACACACACTTCAGCTTCCCGATATCCGACGGTAGTGTNNNNNACATAAATCAGTGAATGT	24543874	24547895	+	0	DyslexiaSet2_0814_SNP_a
6:24544314-24544469/18,22/+	2.08124	6	24544314	24544331	1	ACATAAATCAGTGAATGT	24544448	24544469	1	GCTCATGGGGTGTGCACACACA	24544332	24544447	GGATATGTTCCAATAAAACTTTATTTATGAACACAAATCTGAATGTCATATAGTTCACATGTTTCAAATTTTTTTATTTATTTTTAACCATTTGAAAACATAAGACCCACTTTTCG	GCTCATGGGGTGTGCACACACACTTCAGCTTCCCGATATCCGACGGTAGTGTNNNNNACATAAATCAGTGAATGT	24543874	24547895	+	0	DyslexiaSet2_0814_SNP_b
6:24544487-24544642/18,22/+	1.32866	6	24544487	24544504	1	TGCTGACCTATACTCAAG	24544621	24544642	1	GAAATACCTTGTCAACACATAG	24544505	24544620	GGAAATCCCTCTACCCTGAAGCATAAAGAAAACAAATTTCCCCCTAAAAATAAGCATTACAGAAAATACAGACACCTTTATTTAGATTAGTGCATATATTTAATAGTGTGATATTA	GAAATACCTTGTCAACACATAGCTTCAGCTTCCCGATATCCGACGGTAGTGTNNNNNTGCTGACCTATACTCAAG	24543874	24547895	+	0	DyslexiaSet2_0804
6:24544370-24544525/20,20/-	1.37901	6	24544506	24544525	1	CTTCAGGGTAGAGGGATTTC	24544370	24544389	1	GTGAACTATATGACATTCAG	24544390	24544505	CCTTGAGTATAGGTCAGCAAACTGTGGCCTACAGCCTGTGTGTGCACGCCCCATGAGCCGAAAAGTGGGTCTTATGTTTTCAAATGGTTAAAAATAAATAAAAAAATTTGAAACAT	GTGAACTATATGACATTCAGCTTCAGCTTCCCGATATCCGACGGTAGTGTNNNNNCTTCAGGGTAGAGGGATTTC	24543874	24547895	-	0	DyslexiaSet2_0806
6:24544576-24544731/18,22/-	1.232	6	24544714	24544731	2	GGAGAGTGACTACCATTG	24544576	24544597	1	GCACTAATCTAAATAAAGGTGT	24544598	24544713	TTTTTTGTGTGACAAAGCTATCATGGACTATTTTAATCTTGGTTTTATTGCTTAAAATATATTATTTTTCCCTATGTGTTGACAAGGTATTTCTAATATCACACTATTAAATATAT	GCACTAATCTAAATAAAGGTGTCTTCAGCTTCCCGATATCCGACGGTAGTGTNNNNNGGAGAGTGACTACCATTG	24543874	24547895	-	0	DyslexiaSet2_0805
6:24544688-24544843/19,21/-	1.74264	6	24544825	24544843	1	GCATTACAAGGCTAAGCAT	24544688	24544708	1	TGTGTGACAAAGCTATCATGG	24544709	24544824	GTGTATGACTAAGGAACTATCTGAAAAACATGCAGCAAGGTAAGAAAATGTACCACTCAACAAGCCAGTGATGCCACCTTTTGTGCGCGGGGAGGAGAGTGACTACCATTGTTTTT	TGTGTGACAAAGCTATCATGGCTTCAGCTTCCCGATATCCGACGGTAGTGTNNNNNGCATTACAAGGCTAAGCAT	24543874	24547895	-	0	DyslexiaSet2_0815
6:24544802-24544957/22,18/-	1.7815	6	24544936	24544957	1	CTGGACAGAGAAAAACAGGCCC	24544802	24544819	1	TGACTAAGGAACTATCTG	24544820	24544935	TAGAATATGGGAGTGGGTGTTTGTAGGGCTCACAGGCTAACAAGCACTTTAGTTGCTGGTTTACATTCAATGAAGGAGGATTCATACCCATGGCATTACAAGGCTAAGCATGTGTA	TGACTAAGGAACTATCTGCTTCAGCTTCCCGATATCCGACGGTAGTGTNNNNNCTGGACAGAGAAAAACAGGCCC	24543874	24547895	-	0	DyslexiaSet2_0816
6:24544904-24545059/19,21/-	2.23051	6	24545041	24545059	1	TTCTCATCAGAACAAAGCA	24544904	24544924	1	AGTGGGTGTTTGTAGGGCTCA	24544925	24545040	CGAGATGGAATGACCAACCAGCATTCTTCATGGTGGACTGCTTATCATTGAGGATCTTTGGGAGATAAAGCACGCTAAGAGCTCTGGACAGAGAAAAACAGGCCCTAGAATATGGG	AGTGGGTGTTTGTAGGGCTCACTTCAGCTTCCCGATATCCGACGGTAGTGTNNNNNTTCTCATCAGAACAAAGCA	24543874	24547895	-	0	DyslexiaSet2_0817
6:24545122-24545277/19,21/+	2.18931	6	24545122	24545140	1	TCAAGATCCTTCTGTGATG	24545257	24545277	1	GCAGGCCATCTCTCCCTCTGA	24545141	24545256	GAAGGATCAGAGAGGCCAGGCTGAGATGGCCAAGGACAGAAAAGGAGGAGGGGCAGAAGAAGTCCACTGTAAACCTAGAGGGAGGGGTGGCCCGGGTGTGATCCACAGGAGACTAT	GCAGGCCATCTCTCCCTCTGACTTCAGCTTCCCGATATCCGACGGTAGTGTNNNNNTCAAGATCCTTCTGTGATG	24543874	24547895	+	0	DyslexiaSet2_0819
6:24545019-24545174/18,22/-	2.40601	6	24545157	24545174	1	CTTGGCCATCTCAGCCTG	24545019	24545040	1	CGAGATGGAATGACCAACCAGC	24545041	24545156	GCCTCTCTGATCCTTCCATCACAGAAGGATCTTGAATCTCTGGGAAATCAAACATCACAGTAGTGATCAGAAAGTGAGTCCTGTCTTGTCACCCCATTTCTCATCAGAACAAAGCA	CGAGATGGAATGACCAACCAGCCTTCAGCTTCCCGATATCCGACGGTAGTGTNNNNNCTTGGCCATCTCAGCCTG	24543874	24547895	-	0	DyslexiaSet2_0818
6:24545234-24545389/19,21/-	2.2043	6	24545371	24545389	2	AACTCCTGCCTTGATGGAT	24545234	24545254	1	AGTCTCCTGTGGATCACACCC	24545255	24545370	GGAGGGCAAATTCTGGTGGAACTTTTGGGCCACCTGAAAGTTCTATTCCCAGGACTAAGAGGAATTTCTTTTAATGGATCCAGAGAGCCAAGGTCAGAGGGAGAGATGGCCTGCAT	AGTCTCCTGTGGATCACACCCCTTCAGCTTCCCGATATCCGACGGTAGTGTNNNNNAACTCCTGCCTTGATGGAT	24543874	24547895	-	0	DyslexiaSet2_0820
6:24545464-24545619/18,22/+	1.80518	6	24545464	24545481	1	CATGACCTCTGGGAAGTT	24545598	24545619	1	AAAGCGGTAAATGTTCACTCCC	24545482	24545597	ATTTAACCTCTCTGGGCCTTCAGAGGGCTATCTGCAACATAAGAATGATAGTATCTCCTCTTCAAGGTTGATTATAAGGATCAAATGAGTATGTAAACTGCATATGTTATGTACAT	AAAGCGGTAAATGTTCACTCCCCTTCAGCTTCCCGATATCCGACGGTAGTGTNNNNNCATGACCTCTGGGAAGTT	24543874	24547895	+	0	DyslexiaSet2_0822
6:24545350-24545505/19,21/-	1.98507	6	24545487	24545505	1	TCTGAAGGCCCAGAGAGGT	24545350	24545370	1	GGAGGGCAAATTCTGGTGGAA	24545371	24545486	TAAATAACTTCCCAGAGGTCATGGCCAAGAAGTAGTGGCTCCAAGAACTGAATGCAAATTTTTTAAACTGTAGAGTTCTGCTTTCCACTAAACAAAGAACTCCTGCCTTGATGGAT	GGAGGGCAAATTCTGGTGGAACTTCAGCTTCCCGATATCCGACGGTAGTGTNNNNNTCTGAAGGCCCAGAGAGGT	24543874	24547895	-	0	DyslexiaSet2_0821
6:24545563-24545718/20,20/-	1.67658	6	24545699	24545718	1	TCAGGTGACCAGGGTTATGG	24545563	24545582	1	GCAGTTTACATACTCATTTG	24545583	24545698	TTGTTTGCATGCAAATGTGAATTTCTGGCATAGGGGACAGCAGCCCAAATGTAAAGTCATCGGGCGTAATGAGGAAGAAGGGAGTGAACATTTACCGCTTTATGTACATAACATAT	GCAGTTTACATACTCATTTGCTTCAGCTTCCCGATATCCGACGGTAGTGTNNNNNTCAGGTGACCAGGGTTATGG	24543874	24547895	-	0	DyslexiaSet2_0823
6:24545641-24545796/21,19/-	1.48064	6	24545776	24545796	1	CTGTCTATAGTGTTAGAAGGA	24545641	24545659	1	GCAGCCCAAATGTAAAGTC	24545660	24545775	AAATGTGATTTTTTTTTTTAACCAGTATTGAGCTTCATAAGCCTAGAATCTGCCTTATCAGGTGACCAGGGTTATGGTTGTTTGCATGCAAATGTGAATTTCTGGCATAGGGGACA	GCAGCCCAAATGTAAAGTCCTTCAGCTTCCCGATATCCGACGGTAGTGTNNNNNCTGTCTATAGTGTTAGAAGGA	24543874	24547895	-	0	DyslexiaSet2_0809
6:24545806-24545961/20,20/+	1.37275	6	24545806	24545825	1	GGCTAGTTATACAGAAAGTG	24545942	24545961	1	GGAGATGACAAAAGCACCTA	24545826	24545941	TAGGCATAAGCAAAGCAATTATTTTAAAAATAAAATGACACACTTTTTAGTTCTGCCTTTCCCCAGTAAATTACAATAAGTAAAAATAAGATGGTCCCATGAGGATGAATACTGCG	GGAGATGACAAAAGCACCTACTTCAGCTTCCCGATATCCGACGGTAGTGTNNNNNGGCTAGTTATACAGAAAGTG	24543874	24547895	+	0	DyslexiaSet2_0808
6:24545734-24545889/18,22/-	1.50194	6	24545872	24545889	1	GGGGAAAGGCAGAACTAA	24545734	24545755	1	ACCAGTATTGAGCTTCATAAGC	24545756	24545871	AAAGTGTGTCATTTTATTTTTAAAATAATTGCTTTGCTTATGCCTACACTTTCTGTATAACTAGCCAATTCAATACTGTCTATAGTGTTAGAAGGAAAATGTGATTTTTTTTTTTA	ACCAGTATTGAGCTTCATAAGCCTTCAGCTTCCCGATATCCGACGGTAGTGTNNNNNGGGGAAAGGCAGAACTAA	24543874	24547895	-	0	DyslexiaSet2_0824
6:24545915-24546070/21,19/-	1.79996	6	24546050	24546070	1	TGGGAAAACTAGGAATGCATT	24545915	24545933	1	TCATCCTCATGGGACCATC	24545934	24546049	GCTGATGAAGAAGCAAGGTATTTAAACACCAGGGCAGGAGTGCCAGAGAAAATGTTTCCCCATGGGTTCTTAAAAAAAATTCAGCTTTTAGGTGCTTTTGTCATCTCCCGCAGTAT	TCATCCTCATGGGACCATCCTTCAGCTTCCCGATATCCGACGGTAGTGTNNNNNTGGGAAAACTAGGAATGCATT	24543874	24547895	-	0	DyslexiaSet2_0825_SNP_a
6:24545915-24546070/21,19/-	1.79996	6	24546050	24546070	1	TGGGAAAACTAAGAATGCATT	24545915	24545933	1	TCATCCTCATGGGACCATC	24545934	24546049	GCTGATGAAGAAGCAAGGTATTTAAACACCAGGGCAGGAGTGCCAGAGAAAATGTTTCCCCATGGGTTCTTAAAAAAAATTCAGCTTTTAGGTGCTTTTGTCATCTCCCGCAGTAT	TCATCCTCATGGGACCATCCTTCAGCTTCCCGATATCCGACGGTAGTGTNNNNNTGGGAAAACTAAGAATGCATT	24543874	24547895	-	0	DyslexiaSet2_0825_SNP_b
6:24546000-24546155/18,22/-	2.02122	6	24546138	24546155	1	TAGAATGAGAGATAGAAC	24546000	24546021	1	CCAGGGCAGGAGTGCCAGAGAA	24546022	24546137	CAGTGTTGTGGTACCAAGTGTGAGCACACCTAAACAATATCCTGTTGCACAATGCTTTTTTAACACATGGGAAAACTAGGAATGCATTGCTGATGAAGAAGCAAGGTATTTAAACA	CCAGGGCAGGAGTGCCAGAGAACTTCAGCTTCCCGATATCCGACGGTAGTGTNNNNNTAGAATGAGAGATAGAAC	24543874	24547895	-	0	DyslexiaSet2_0826
6:24546111-24546266/21,19/-	2.03921	6	24546246	24546266	1	TGGAGTTAATTGTAGCCTGCT	24546111	24546129	1	TGGTACCAAGTGTGAGCAC	24546130	24546245	ACGTTGACTGGTTCAGGGTAGTTCCCCATCCACCCTTGGTCCTGAGGCTGGTGGCCTTGGTGGTGCCCTTGGCATTTTTTGTGGGAAGATTAGAATGAGAGATAGAACCAGTGTTG	TGGTACCAAGTGTGAGCACCTTCAGCTTCCCGATATCCGACGGTAGTGTNNNNNTGGAGTTAATTGTAGCCTGCT	24543874	24547895	-	0	DyslexiaSet2_0827
6:24546309-24546464/18,22/+	1.5784	6	24546309	24546326	2	AATTGTCTTTCATGTTTG	24546443	24546464	1	CCATCCAAGTTAAGACTGACTG	24546327	24546442	AAATAAGATTTATTCGGTAGAAAAACTTAAATGTATTTTTAAACATATGAAGTGAATACATCTATGTCAAGTTATTTTGGAAAGTACCTGTCGGGGACCAGAGTATCATAACCACG	CCATCCAAGTTAAGACTGACTGCTTCAGCTTCCCGATATCCGACGGTAGTGTNNNNNAATTGTCTTTCATGTTTG	24543874	24547895	+	0	DyslexiaSet2_0829
6:24546205-24546360/18,22/-	1.71722	6	24546343	24546360	1	ACATTTAAGTTTTTCTAC	24546205	24546226	1	AGTTCCCCATCCACCCTTGGTC	24546227	24546342	CGAATAAATCTTATTTCAAACATGAAAGACAATTAAAACATTCCCACCCACAAAGCAGTACTCCCGAGCAATTAACTGGAGTTAATTGTAGCCTGCTACGTTGACTGGTTCAGGGT	AGTTCCCCATCCACCCTTGGTCCTTCAGCTTCCCGATATCCGACGGTAGTGTNNNNNACATTTAAGTTTTTCTAC	24543874	24547895	-	0	DyslexiaSet2_0828
6:24546392-24546547/22,18/+	1.7523	6	24546392	24546413	1	GTCAAGTTATTTTGGAAAGTAC	24546530	24546547	1	CGCACAGCCTACAGAACA	24546414	24546529	CTGTCGGGGACCAGAGTATCATAACCACGCCATCCAAGTTAAGACTGACTGTATTTCAGAGTTTTGGAATATATACACAATTGCTGAGTCGTTATCCCTATCTATGGCAGTCCAAA	CGCACAGCCTACAGAACACTTCAGCTTCCCGATATCCGACGGTAGTGTNNNNNGTCAAGTTATTTTGGAAAGTAC	24543874	24547895	+	0	DyslexiaSet2_0830
6:24546489-24546644/22,18/-	1.72552	6	24546623	24546644	1	CTCTCGGTGTTGTTTAGCAGTA	24546489	24546506	1	AACGACTCAGCAATTGTG	24546507	24546622	TAGTTCTCTAATGTAAACGGATCCCCAGTTTACATTAAATGCAATAGAAGTGATTAATTCATTAAGCATTTATTATGTTCTGTAGGCTGTGCGTTTGGACTGCCATAGATAGGGAT	AACGACTCAGCAATTGTGCTTCAGCTTCCCGATATCCGACGGTAGTGTNNNNNCTCTCGGTGTTGTTTAGCAGTA	24543874	24547895	-	0	DyslexiaSet2_0831
6:24546581-24546736/20,20/-	1.55072	6	24546717	24546736	1	ATAGAAAGGGGAGGAGGAGC	24546581	24546600	1	CCCCAGTTTACATTAAATGC	24546601	24546716	TTAATGCCGTGCAGGTTGAAGGTAGCATTGTAACATTATCTTTTCTTTCTCTAAGAAAAACTACACTGACTCCTCTCGGTGTTGTTTAGCAGTATAGTTCTCTAATGTAAACGGAT	CCCCAGTTTACATTAAATGCCTTCAGCTTCCCGATATCCGACGGTAGTGTNNNNNATAGAAAGGGGAGGAGGAGC	24543874	24547895	-	0	DyslexiaSet2_0832_SNP_a
6:24546581-24546736/20,20/-	1.55072	6	24546717	24546736	1	ATAGAAAGGGGAGGAGGAGC	24546581	24546600	1	CCCCAGTTTACATTAAGTGC	24546601	24546716	TTAATGCCGTGCAGGTTGAAGGTAGCATTGTAACATTATCTTTTCTTTCTCTAAGAAAAACTACACTGACTCCTCTCGGTGTTGTTTAGCAGTATAGTTCTCTAATGTAAACGGAT	CCCCAGTTTACATTAAGTGCCTTCAGCTTCCCGATATCCGACGGTAGTGTNNNNNATAGAAAGGGGAGGAGGAGC	24543874	24547895	-	0	DyslexiaSet2_0832_SNP_b
6:24546778-24546933/19,21/+	2.20643	6	24546778	24546796	1	TGGCCAACAGCTGCTTTCT	24546913	24546933	1	CCACAGATGGCCCGTGCCTCT	24546797	24546912	TGAGAGAGATGAAAACTGCCATTGACATAGCACAGAATTAAAAACCAGGAGGGCTTGGCACTGTGCGAGTGTTGCCGTCAGCACAGAAAGCTTGCTACATGCAAGACTCCGTACCT	CCACAGATGGCCCGTGCCTCTCTTCAGCTTCCCGATATCCGACGGTAGTGTNNNNNTGGCCAACAGCTGCTTTCT	24543874	24547895	+	0	DyslexiaSet2_0834
6:24546690-24546845/22,18/-	1.9151	6	24546824	24546845	1	CCTGGTTTTTAATTCTGTGCTA	24546690	24546707	1	TGCAGGTTGAAGGTAGCA	24546708	24546823	TGTCAATGGCAGTTTTCATCTCTCTCAAGAAAGCAGCTGTTGGCCATTCAAGAGCTAAGGAAGAATCGTATTCTAAGGACTGAGGCAATAGAAAGGGGAGGAGGAGCTTAATGCCG	TGCAGGTTGAAGGTAGCACTTCAGCTTCCCGATATCCGACGGTAGTGTNNNNNCCTGGTTTTTAATTCTGTGCTA	24543874	24547895	-	0	DyslexiaSet2_0833
6:24546871-24547026/18,22/-	2.20944	6	24547009	24547026	1	GCTGTGATTGCCTCTAAG	24546871	24546892	1	AGCAAGCTTTCTGTGCTGACGG	24546893	24547008	GAACAGCATTCTAAACACGGTTTCTCTTGTAGGACCTGCAGTCAGATGGCTGTGTATGTTAAAATAGCTTGTCTAAGAGGCACGGGCCATCTGTGGAGGTACGGAGTCTTGCATGT	AGCAAGCTTTCTGTGCTGACGGCTTCAGCTTCCCGATATCCGACGGTAGTGTNNNNNGCTGTGATTGCCTCTAAG	24543874	24547895	-	0	DyslexiaSet2_0835
6:24547082-24547237/19,21/+	1.36705	6	24547082	24547100	1	GTTCTACAGATAGAAATCG	24547217	24547237	1	GCAAAGTTTTTGTTTTGTGCC	24547101	24547216	TTGTTCATCTTTAATATGAGATTGTGCCAGCTACAAAAACTCAAAACTCTTTTAAGTATATACCTTAGAGTTTTACCCAGCCTTTATTTCTATTAACAAGCATCTCAGTTAAAAGA	GCAAAGTTTTTGTTTTGTGCCCTTCAGCTTCCCGATATCCGACGGTAGTGTNNNNNGTTCTACAGATAGAAATCG	24543874	24547895	+	0	DyslexiaSet2_0807
6:24546957-24547112/18,22/-	2.18965	6	24547095	24547112	1	AAAGATGAACAACGATTT	24546957	24546978	1	AGGACCTGCAGTCAGATGGCTG	24546979	24547094	CTATCTGTAGAACCTTAGAGAAGGTGAATGAAACAAGGTTTTAAAAAGGGATGATTTCTGTCTTAGCTGCTGTGATTGCCTCTAAGGAACAGCATTCTAAACACGGTTTCTCTTGT	AGGACCTGCAGTCAGATGGCTGCTTCAGCTTCCCGATATCCGACGGTAGTGTNNNNNAAAGATGAACAACGATTT	24543874	24547895	-	0	DyslexiaSet2_0836
6:24547194-24547349/18,22/+	2.01483	6	24547194	24547211	1	TAACAAGCATCTCAGTTA	24547328	24547349	1	GCTGTAACTCCCACTGACTGGT	24547212	24547327	AAAGAGCAAAGTTTTTGTTTTGTGCCTTCAAAAACCGGTCTTTTAGTACGTGGGGATACACATCTAACCCACTGGGGAAGAAGGTCAATGAACTATTCTAAAAGAGTGGGTTTTGT	GCTGTAACTCCCACTGACTGGTCTTCAGCTTCCCGATATCCGACGGTAGTGTNNNNNTAACAAGCATCTCAGTTA	24543874	24547895	+	0	DyslexiaSet2_0838
6:24547057-24547212/18,22/-	1.7655	6	24547195	24547212	1	TTAACTGAGATGCTTGTT	24547057	24547078	1	AGAGAAGGTGAATGAAACAAGG	24547079	24547194	AATAGAAATAAAGGCTGGGTAAAACTCTAAGGTATATACTTAAAAGAGTTTTGAGTTTTTGTAGCTGGCACAATCTCATATTAAAGATGAACAACGATTTCTATCTGTAGAACCTT	AGAGAAGGTGAATGAAACAAGGCTTCAGCTTCCCGATATCCGACGGTAGTGTNNNNNTTAACTGAGATGCTTGTT	24543874	24547895	-	0	DyslexiaSet2_0837
6:24547285-24547440/18,22/+	2.0469	6	24547285	24547302	1	GGGGAAGAAGGTCAATGA	24547419	24547440	1	AGGAAGCTCCATTTCTGATGGA	24547303	24547418	ACTATTCTAAAAGAGTGGGTTTTGTGCTGTAACTCCCACTGACTGGTCTTGGATTCAAGGGGTCCTTCCACTTTACAATGAACTGCGCCATTATCTGTCCTTTGAGCAATAACTGA	AGGAAGCTCCATTTCTGATGGACTTCAGCTTCCCGATATCCGACGGTAGTGTNNNNNGGGGAAGAAGGTCAATGA	24543874	24547895	+	0	DyslexiaSet2_0839
6:24547401-24547556/18,22/+	2.25677	6	24547401	24547418	1	CCTTTGAGCAATAACTGA	24547535	24547556	1	AGGCTGGAGTTGTGCTCTGTGC	24547419	24547534	AGGAAGCTCCATTTCTGATGGAACCATTCATGGAAACCTTTGGATTCCCTCTCTCCATCTTTTCTCGGCTGAAGATTGTGTCCTGGTCACTGTCAAACTCAGACTCGGATACCATC	AGGCTGGAGTTGTGCTCTGTGCCTTCAGCTTCCCGATATCCGACGGTAGTGTNNNNNCCTTTGAGCAATAACTGA	24543874	24547895	+	0	DyslexiaSet2_0840
6:24547517-24547672/18,22/+	2.2744	6	24547517	24547534	1	TCAGACTCGGATACCATC	24547651	24547672	1	GTGATGGGCACGGAGTGGTGCT	24547535	24547650	AGGCTGGAGTTGTGCTCTGTGCTTCGGTGCTTGATACCTAGAGAGAAGCACAGAAGCATCTGAGGAGGAACGCCGTGATTCACTTCCAGCTGTCAGTCGTTGTGGTTGCAGGTCCT	GTGATGGGCACGGAGTGGTGCTCTTCAGCTTCCCGATATCCGACGGTAGTGTNNNNNTCAGACTCGGATACCATC	24543874	24547895	+	0	DyslexiaSet2_0841
6:24547626-24547781/19,21/-	2.29458	6	24547763	24547781	1	GTGTCAAAGCTGGGACAGA	24547626	24547646	1	CCTGCAACCACAACGACTGAC	24547647	24547762	AGCTCGGGTGAGGCATCAAAGCCCCTGCAGTTACTTGCTAGGAAACCCAAACCGCCTGCTGTTTTGAGTGATTGCTTTCAAGGGGCGGAGAGCACCACTCCGTGCCCATCACAGGA	CCTGCAACCACAACGACTGACCTTCAGCTTCCCGATATCCGACGGTAGTGTNNNNNGTGTCAAAGCTGGGACAGA	24543874	24547895	-	0	DyslexiaSet2_0842
6:24547721-24547876/18,22/-	1.90149	6	24547859	24547876	1	TGGGGTAGATGCTTTGTT	24547721	24547742	1	GCCCCTGCAGTTACTTGCTAGG	24547743	24547858	ATCTTCCAGTTGAATAGAGGAGGAGACTGAAAGCTCAGAGAGGTTCGGTATCTTGCCCAGGCTCAAGCATCTGGCGAGTGTCAAAGCTGGGACAGAAGCTCGGGTGAGGCATCAAA	GCCCCTGCAGTTACTTGCTAGGCTTCAGCTTCCCGATATCCGACGGTAGTGTNNNNNTGGGGTAGATGCTTTGTT	24543874	24547895	-	0	DyslexiaSet2_0843
6:24547783-24547938/18,22/-	2.16971	6	24547921	24547938	1	CTAAAGGCTGGGCCAAGA	24547783	24547804	1	GCCCAGGCTCAAGCATCTGGCG	24547805	24547920	GAGCTTTACATGCACTATTTCACTTAATCCTCAGCATAAACTCATGGGGTAGATGCTTTGTTATCTTCCAGTTGAATAGAGGAGGAGACTGAAAGCTCAGAGAGGTTCGGTATCTT	GCCCAGGCTCAAGCATCTGGCGCTTCAGCTTCCCGATATCCGACGGTAGTGTNNNNNCTAAAGGCTGGGCCAAGA	24543874	24547895	-	0	DyslexiaSet2_0844
6:24549894-24550049/18,22/+	1.90294	6	24549894	24549911	1	TCATTGCACATACCTCGT	24550028	24550049	1	ACCTGAACTGGGGTGGTGATGG	24549912	24550027	ACCGCTATGGGCAGGATTAGAATTCAATGGGTAAAGTACTTGAGATGTACCTAGTACATATTCAACATTAAATACCTGTTTATTATTACTATTAGTTCACGGGTGAAACTGTAAGG	ACCTGAACTGGGGTGGTGATGGCTTCAGCTTCCCGATATCCGACGGTAGTGTNNNNNTCATTGCACATACCTCGT	24549940	24550629	+	10	DyslexiaSet2_0845
6:24550010-24550165/18,22/+	2.23129	6	24550010	24550027	1	ACGGGTGAAACTGTAAGG	24550144	24550165	1	GGGGCAGTGAGAATGGGGGTTC	24550028	24550143	ACCTGAACTGGGGTGGTGATGGTAATGACGAGGAAAGAGGGCAAGAGTCTAGCAAGTGCGGGTGTCTGGAGTGGGGGGCGGTGTGTGTGGAGCACCAGCGACTGAGGTTTCAAACT	GGGGCAGTGAGAATGGGGGTTCCTTCAGCTTCCCGATATCCGACGGTAGTGTNNNNNACGGGTGAAACTGTAAGG	24549940	24550629	+	0	DyslexiaSet2_0846
6:24550205-24550360/18,22/+	1.77798	6	24550205	24550222	1	TTAAGACAAAGATGGGTG	24550339	24550360	1	AGGCTCTTCCTGCCAAAGCCCT	24550223	24550338	AGATAATGCAACCTAAAGCACGTTGAGCTCTTAGGTAAACGTCACTATAATACTTCTGATATTATGCAATGCAAATGGTGAGCACTCAATGTATGCCACTATTTGTTCTTCCTGTG	AGGCTCTTCCTGCCAAAGCCCTCTTCAGCTTCCCGATATCCGACGGTAGTGTNNNNNTTAAGACAAAGATGGGTG	24549940	24550629	+	0	DyslexiaSet2_0848
6:24550108-24550263/20,20/-	2.15203	6	24550244	24550263	1	CGTTTACCTAAGAGCTCAAC	24550108	24550127	1	CGCTGGTGCTCCACACACAC	24550128	24550243	GTGCTTTAGGTTGCATTATCTCACCCATCTTTGTCTTAAAATACACTCATCCTTCTGACATTCCTGTTTCTATTCATAGAACCCCCATTCTCACTGCCCCAGTTTGAAACCTCAGT	CGCTGGTGCTCCACACACACCTTCAGCTTCCCGATATCCGACGGTAGTGTNNNNNCGTTTACCTAAGAGCTCAAC	24549940	24550629	-	0	DyslexiaSet2_0847
6:24550298-24550453/19,21/-	2.21628	6	24550435	24550453	1	CTGGAGTGCAAGGAGTTCT	24550298	24550318	1	GCATACATTGAGTGCTCACCA	24550319	24550434	ATCAGTGCATGGACGATGCCGGGTAGGAACACTCAGGTCAGAATGACTGATCGTGTACAGAGAGTGTAGCTAATAGGGCTTTGGCAGGAAGAGCCTCACAGGAAGAACAAATAGTG	GCATACATTGAGTGCTCACCACTTCAGCTTCCCGATATCCGACGGTAGTGTNNNNNCTGGAGTGCAAGGAGTTCT	24549940	24550629	-	0	DyslexiaSet2_0849
6:24550396-24550551/20,20/-	2.20577	6	24550532	24550551	1	TTGTGCACAGGCACCGGGTT	24550396	24550415	1	CGGGTAGGAACACTCAGGTC	24550416	24550531	AGGCCCTGGAGACTGGGAGAGGAGGAAGCACAGAGCCTGCCTTTACAGGAGCTCACAGCCTGAGGGAGGGTAATTATACTGGAGTGCAAGGAGTTCTATCAGTGCATGGACGATGC	CGGGTAGGAACACTCAGGTCCTTCAGCTTCCCGATATCCGACGGTAGTGTNNNNNTTGTGCACAGGCACCGGGTT	24549940	24550629	-	0	DyslexiaSet2_0850
6:24550496-24550651/18,22/-	1.95906	6	24550634	24550651	1	ATTCTGGGCTTATGACTA	24550496	24550517	1	GGGAGAGGAGGAAGCACAGAGC	24550518	24550633	AGATAATTTTTATGGAAGATATAATCTTTTTCAGAGTTGTGAGGTGCAAAACATTGTTCACAGTGAGTGTTGAATGCCTACCTTGTGCACAGGCACCGGGTTAGGCCCTGGAGACT	GGGAGAGGAGGAAGCACAGAGCCTTCAGCTTCCCGATATCCGACGGTAGTGTNNNNNATTCTGGGCTTATGACTA	24549940	24550629	-	0	DyslexiaSet2_0851
6:24551595-24551750/20,20/-	1.71112	6	24551731	24551750	1	AAAAAGGACTAAAATCAGGA	24551595	24551614	1	CCTAGGTAGGCCTGAGGGCT	24551615	24551730	AAAAAACAAAGTACACCATCCTGGATAACATGGATGAACAGGAAAGAATGGAACTGAGGCCCAAATATGGTAAGACAGTCTGCAGAATGACTGCCTGGCACCTTTATATGATTTAA	CCTAGGTAGGCCTGAGGGCTCTTCAGCTTCCCGATATCCGACGGTAGTGTNNNNNAAAAAGGACTAAAATCAGGA	24551642	24551773	-	0	DyslexiaSet2_0852
6:24551638-24551793/18,22/-	1.98158	6	24551776	24551793	1	TTCTAAAGATCTGAGTTG	24551638	24551659	1	AAGACAGTCTGCAGAATGACTG	24551660	24551775	AGCTTTTCATTGTTCCTTTCAGACAAAAAAGGACTAAAATCAGGAAAAAAACAAAGTACACCATCCTGGATAACATGGATGAACAGGAAAGAATGGAACTGAGGCCCAAATATGGT	AAGACAGTCTGCAGAATGACTGCTTCAGCTTCCCGATATCCGACGGTAGTGTNNNNNTTCTAAAGATCTGAGTTG	24551642	24551773	-	0	DyslexiaSet2_0853
6:24553773-24553928/20,20/+	2.18074	6	24553773	24553792	1	GGCTAGAAAGACATTCTCTG	24553909	24553928	1	GGGCTTCCCCACTCAGCCTG	24553793	24553908	ACCTACTTTGTCTGATTATAGGTCATAAAACCCTCATTTCAGAAAGAGTTCTGCCTCCTACGAGGAGAATGGAGTGCTTTACAGAGAGGCTGAGAAGAATCTGGACAGGCCTTGCT	GGGCTTCCCCACTCAGCCTGCTTCAGCTTCCCGATATCCGACGGTAGTGTNNNNNGGCTAGAAAGACATTCTCTG	24553723	24554040	+	0	DyslexiaSet2_0855_SNP_a
6:24553773-24553928/20,20/+	2.18074	6	24553773	24553792	1	GGCTATAAAGACATTCTCTG	24553909	24553928	1	GGGCTTCCCCACTCAGCCTG	24553793	24553908	ACCTACTTTGTCTGATTATAGGTCATAAAACCCTCATTTCAGAAAGAGTTCTGCCTCCTACGAGGAGAATGGAGTGCTTTACAGAGAGGCTGAGAAGAATCTGGACAGGCCTTGCT	GGGCTTCCCCACTCAGCCTGCTTCAGCTTCCCGATATCCGACGGTAGTGTNNNNNGGCTATAAAGACATTCTCTG	24553723	24554040	+	0	DyslexiaSet2_0855_SNP_b
6:24553680-24553835/18,22/-	2.02109	6	24553818	24553835	3	TCTGAAATGAGGGTTTTA	24553680	24553701	1	AGAAGGTCAGAGAGAGAGAGGG	24553702	24553817	TGACCTATAATCAGACAAAGTAGGTCAGAGAATGTCTTTCTAGCCAGCTCCGAGACAGAAAGGCAGGGGAAGTTTCTTGCTTTGGGGAGAATAAAAAGCAGGTGAAAGAAGGCAGG	AGAAGGTCAGAGAGAGAGAGGGCTTCAGCTTCCCGATATCCGACGGTAGTGTNNNNNTCTGAAATGAGGGTTTTA	24553723	24554040	-	0	DyslexiaSet2_0854
6:24553872-24554027/18,22/+	2.27156	6	24553872	24553889	1	TACAGAGAGGCTGAGAAG	24554006	24554027	1	CGACAGGGTTCAGGGAGCTTCT	24553890	24554005	AATCTGGACAGGCCTTGCTGGGCTTCCCCACTCAGCCTGTTAGTATCACATCATACCCTTTTTGTCCAACTACTTTTCTATAACTATCCAATGAAGTCTTCATAAAAGACCCAAGA	CGACAGGGTTCAGGGAGCTTCTCTTCAGCTTCCCGATATCCGACGGTAGTGTNNNNNTACAGAGAGGCTGAGAAG	24553723	24554040	+	0	DyslexiaSet2_0856
6:24553909-24554064/20,20/-	2.20157	6	24554045	24554064	1	TGCTACTCTCCAGGAACCTC	24553909	24553928	1	CAGGCTGAGTGGGGAAGCCC	24553929	24554044	CACATGTTTGGCTGTCCAGAAGCTCCCTGAACCCTGTCGTCTTGGGTCTTTTATGAAGACTTCATTGGATAGTTATAGAAAAGTAGTTGGACAAAAAGGGTATGATGTGATACTAA	CAGGCTGAGTGGGGAAGCCCCTTCAGCTTCCCGATATCCGACGGTAGTGTNNNNNTGCTACTCTCCAGGAACCTC	24553723	24554040	-	0	DyslexiaSet2_0857
6:24554718-24554873/18,22/+	1.9355	6	24554718	24554735	1	AACACACTTAGTGTAGGG	24554852	24554873	1	ACTCCACTCTGAAACACAAGAA	24554736	24554851	TCTCTATTTCCCAGGAATAAGCACTCTAGGTACCTTTTGCAGCAGCAGATGCAAAGCCAAGTGAAACCTCCTGTTAGCACAATAAGAGTAAAAGCCAACACTGTCACATAGAATAT	ACTCCACTCTGAAACACAAGAACTTCAGCTTCCCGATATCCGACGGTAGTGTNNNNNAACACACTTAGTGTAGGG	24554749	24554879	+	0	DyslexiaSet2_0858
6:24554825-24554980/20,20/+	2.07722	6	24554825	24554844	1	AAAAGCCAACACTGTCACAT	24554961	24554980	1	AGGCCACCTGTGGAGTTGAT	24554845	24554960	AGAATATACTCCACTCTGAAACACAAGAAAACCAAAGTGGACATAGTTACAGGCTATTTGTAGAACAACTTTATTTTGATGATTCATAACAACTATTTCTGAATCCCTACAAGGAA	AGGCCACCTGTGGAGTTGATCTTCAGCTTCCCGATATCCGACGGTAGTGTNNNNNAAAAGCCAACACTGTCACAT	24554749	24554879	+	0	DyslexiaSet2_0859
6:24556775-24556930/20,20/+	2.18275	6	24556775	24556794	1	ACCTGAGAATGAGCTGCCTT	24556911	24556930	1	TGTGAGGGGGTCGCAGTGAC	24556795	24556910	AAGGCTCCTCACCCAAAGCCTCCTCTATACCAGAACTCACCACAGTTGCTCTCTCCATCCCAGATATAACGCTGTATAAGGTTCTCCATCCATAAGTGAGAGCAAATGCAGCGCTT	TGTGAGGGGGTCGCAGTGACCTTCAGCTTCCCGATATCCGACGGTAGTGTNNNNNACCTGAGAATGAGCTGCCTT	24556815	24556977	+	0	DyslexiaSet2_0860
6:24556847-24557002/18,22/+	1.82969	6	24556847	24556864	1	CTCCATCCCAGATATAAC	24556981	24557002	1	AGGGCAGCATGCAGAAAAGGGA	24556865	24556980	GCTGTATAAGGTTCTCCATCCATAAGTGAGAGCAAATGCAGCGCTTTGTGAGGGGGTCGCAGTGACCATGGCCAGAACACTTCAGAAGGCAACCTGCAAAGAGGTGTGTAGGGCTG	AGGGCAGCATGCAGAAAAGGGACTTCAGCTTCCCGATATCCGACGGTAGTGTNNNNNCTCCATCCCAGATATAAC	24556815	24556977	+	0	DyslexiaSet2_0861
6:24558545-24558700/18,22/+	1.1874	6	24558545	24558562	1	CTCCATATTATAATTGAG	24558679	24558700	1	CTTGTAACTCTCATTTCCCTGG	24558563	24558678	AAAGTCAATTGTAGATGGATATATATATATCTAGATAGATAGATAGATAGATAGATAGATAGATAGATAGATATCTGAAACAAATTAAATTTTACTGCCCAAACATTATCATTTCC	CTTGTAACTCTCATTTCCCTGGCTTCAGCTTCCCGATATCCGACGGTAGTGTNNNNNCTCCATATTATAATTGAG	24558593	24558942	+	0	DyslexiaSet2_0863
6:24558628-24558783/19,21/+	1.33094	6	24558628	24558646	1	GATAGATATCTGAAACAAA	24558763	24558783	1	GAAACAATGGGACTATGAATC	24558647	24558762	TTAAATTTTACTGCCCAAACATTATCATTTCCCTTGTAACTCTCATTTCCCTGGAGTCTACTGAAATAACCACTTCAACATAACAAGAGATTCATGTTACTCATGAAATAAAGATA	GAAACAATGGGACTATGAATCCTTCAGCTTCCCGATATCCGACGGTAGTGTNNNNNGATAGATATCTGAAACAAA	24558593	24558942	+	0	DyslexiaSet2_0862
6:24558721-24558876/18,22/+	1.68217	6	24558721	24558738	1	TCAACATAACAAGAGATT	24558855	24558876	1	AGCTGTCTTAAATTTTCAAGGA	24558739	24558854	CATGTTACTCATGAAATAAAGATAGAAACAATGGGACTATGAATCATTTGAGTACCCTGGAAGGGGTGGTGAGCATGGAGCTAAGAAAAGAGGCACACCTGGAGAAGGCATTTGCA	AGCTGTCTTAAATTTTCAAGGACTTCAGCTTCCCGATATCCGACGGTAGTGTNNNNNTCAACATAACAAGAGATT	24558593	24558942	+	0	DyslexiaSet2_0864
6:24558828-24558983/19,21/-	2.00421	6	24558965	24558983	1	GAACAGTGTTAAAGACAAA	24558828	24558848	1	TGCCTTCTCCAGGTGTGCCTC	24558849	24558964	TAAGTGTTACTGGCTGCAAAAGCCATGTTTATATAATTTATTTACCTTGGACATCATGCCTTAGGTTGTGATGATAATGTCATGTAGCTCCTTGAAAATTTAAGACAGCTTGCAAA	TGCCTTCTCCAGGTGTGCCTCCTTCAGCTTCCCGATATCCGACGGTAGTGTNNNNNGAACAGTGTTAAAGACAAA	24558593	24558942	-	0	DyslexiaSet2_0865
6:24559272-24559427/18,22/+	2.627	6	24559272	24559289	1	CAAGAAGTCAGCCTTCTC	24559406	24559427	1	GGACAGCCACATGGTCAGATGG	24559290	24559405	CTTTGAGAGCCGCATGTGCAGATTTCGGGCCACTTCAGCAGCTTTGAGAACCTTGAAAGGCGGCCTGCTCTGTACATAAAACACAATCACGGTGCTGTGGAGGAGACAATGAGAGA	GGACAGCCACATGGTCAGATGGCTTCAGCTTCCCGATATCCGACGGTAGTGTNNNNNCAAGAAGTCAGCCTTCTC	24559221	24559403	+	0	DyslexiaSet2_0867_SNP_a
6:24559272-24559427/18,22/+	2.627	6	24559272	24559289	1	CAAGAAGTCGGCCTTCTC	24559406	24559427	1	GGACAGCCACATGGTCAGATGG	24559290	24559405	CTTTGAGAGCCGCATGTGCAGATTTCGGGCCACTTCAGCAGCTTTGAGAACCTTGAAAGGCGGCCTGCTCTGTACATAAAACACAATCACGGTGCTGTGGAGGAGACAATGAGAGA	GGACAGCCACATGGTCAGATGGCTTCAGCTTCCCGATATCCGACGGTAGTGTNNNNNCAAGAAGTCGGCCTTCTC	24559221	24559403	+	0	DyslexiaSet2_0867_SNP_b
6:24559187-24559342/18,22/-	2.21467	6	24559325	24559342	1	AGGTTCTCAAAGCTGCTG	24559187	24559208	1	AGACTTGCCAATCATGGATAAG	24559209	24559324	AAGTGGCCCGAAATCTGCACATGCGGCTCTCAAAGGAGAAGGCTGACTTCTTGCTTTTCAAGGTCTTGAGGGTTGATACAGCAGGTAGGTCTCCTATGGAATATTCTAAAACAATC	AGACTTGCCAATCATGGATAAGCTTCAGCTTCCCGATATCCGACGGTAGTGTNNNNNAGGTTCTCAAAGCTGCTG	24559221	24559403	-	0	DyslexiaSet2_0866
6:24563519-24563674/22,18/+	2.08726	6	24563519	24563540	1	GGACTGGGATGAGGTAAGAGCT	24563657	24563674	1	GCTGCCTCACAAGGGTGT	24563541	24563656	GGAATTTTGTACGGCCAAGGCCCCGCCTTGAGTGTGCAGCTCCTACCTGAGATCCGAGTGGGCCCGAATCTTCTGGACCTTAATGTCCGAGTCCAGCACGTTCAGCAGCACAGCCA	GCTGCCTCACAAGGGTGTCTTCAGCTTCCCGATATCCGACGGTAGTGTNNNNNGGACTGGGATGAGGTAAGAGCT	24563567	24563766	+	0	DyslexiaSet2_0868
6:24563634-24563789/18,22/-	2.11502	6	24563772	24563789	1	TGCAAATGTCCAAGTGCA	24563634	24563655	1	GGCTGTGCTGCTGAACGTGCTG	24563656	24563771	AATCCTGTATCTTCTCTTTCCCCAGACCCTAGGAAGAGTGGCCTGGTGGAGCTGACCCTGCAGGTTGGTGTTGGGCAGCTGACAGAGCAGCGGAAGGACACCCTTGTGAGGCAGCT	GGCTGTGCTGCTGAACGTGCTGCTTCAGCTTCCCGATATCCGACGGTAGTGTNNNNNTGCAAATGTCCAAGTGCA	24563567	24563766	-	0	DyslexiaSet2_0869
6:24564384-24564539/22,18/-	2.37047	6	24564518	24564539	1	GGCTCTGCAGCTTACGAATCTG	24564384	24564401	1	TGCAGGCTCTGGCTGGTC	24564402	24564517	GTGGAGGGGGTGTACACTTTCCACTTGCGAGTCACCGACAGTCAGGGGGCCTCGGACACAGACACTGCCACTGTGGAAGTGCAGCCAGGTGAGTTCCTGGGCTCTGGAGCTGGCCA	TGCAGGCTCTGGCTGGTCCTTCAGCTTCCCGATATCCGACGGTAGTGTNNNNNGGCTCTGCAGCTTACGAATCTG	24564410	24564588	-	0	DyslexiaSet2_0870
6:24564453-24564608/18,22/-	2.48483	6	24564591	24564608	1	GAGGATTGACAGCTGCCC	24564453	24564474	1	AGGGGGCCTCGGACACAGACAC	24564475	24564590	TGTGATCCGTGTTCTTTCGCAGGATGTCATCGATGGCTCTGACCACAGTGTGGCTCTGCAGCTTACGAATCTGGTGGAGGGGGTGTACACTTTCCACTTGCGAGTCACCGACAGTC	AGGGGGCCTCGGACACAGACACCTTCAGCTTCCCGATATCCGACGGTAGTGTNNNNNGAGGATTGACAGCTGCCC	24564410	24564588	-	0	DyslexiaSet2_0871
6:24566787-24566942/18,22/+	2.10601	6	24566787	24566804	1	GATAAGTGGTCTAGGAGC	24566921	24566942	1	GGGAAGCACAAGAACATGTCTG	24566805	24566920	AATTCTCTCTCAGTACTCACTCCAGCTGCTGGACTCTGGCCATCCCGGATCCACAGATAGGACACAATTCTTTGGTCATCAGTAGACCTTGAACCATCCAAAGTAATGGAATTATT	GGGAAGCACAAGAACATGTCTGCTTCAGCTTCCCGATATCCGACGGTAGTGTNNNNNGATAAGTGGTCTAGGAGC	24566805	24566996	+	0	DyslexiaSet2_0872
6:24566878-24567033/18,22/-	1.76296	6	24567016	24567033	1	CTATCACTGGTGTTTTAA	24566878	24566899	1	GGTTCAAGGTCTACTGATGACC	24566900	24567015	ATCAATCTCTTTGCTTTCATTTTGCTATATTTGACTTAGAAAATAATAGTCCTCCCAGAGCCCGGGCTGGTGGCAGACATGTTCTTGTGCTTCCCAATAATTCCATTACTTTGGAT	GGTTCAAGGTCTACTGATGACCCTTCAGCTTCCCGATATCCGACGGTAGTGTNNNNNCTATCACTGGTGTTTTAA	24566805	24566996	-	0	DyslexiaSet2_0873
6:24569051-24569206/18,22/+	2.25825	6	24569051	24569068	1	CCTGCTGGTCTTTCACTG	24569185	24569206	1	AGGGAGGGGGCATGGGGTTTTG	24569069	24569184	TCAAACGGAAGTGGTAGGTCCCCACCTGGAGACCAGTCACAGTGGCTATTGCTTTGTCAATATTTTCCATCTCCACTGCACTGGGGCCTCTATAAAACATAGAAGTGGTTAACATA	AGGGAGGGGGCATGGGGTTTTGCTTCAGCTTCCCGATATCCGACGGTAGTGTNNNNNCCTGCTGGTCTTTCACTG	24568989	24569177	+	0	DyslexiaSet2_0875
6:24568970-24569125/20,20/-	2.22849	6	24569106	24569125	1	ACAAAGCAATAGCCACTGTG	24568970	24568989	1	ACAGGGCTGGGCCTGCTCTG	24568990	24569105	ACTGGTCTCCAGGTGGGGACCTACCACTTCCGTTTGACAGTGAAAGACCAGCAGGGACTGAGCAGCACGTCCACCCTCACTGTGGCTGTGAAGAAGGGTGAGTGGGTCTGAGGTGG	ACAGGGCTGGGCCTGCTCTGCTTCAGCTTCCCGATATCCGACGGTAGTGTNNNNNACAAAGCAATAGCCACTGTG	24568989	24569177	-	0	DyslexiaSet2_0874
6:24570092-24570247/20,20/+	2.07106	6	24570092	24570111	1	GCATGGGCATGAACCTAGCT	24570228	24570247	1	CAGGGCCGGCCACAGCCACT	24570112	24570227	CAGTGGCGAGACAGACTACCTGACGTGCTCCCAGTGGTAGAAGACAATGCCGTGGTCATCGCTGCTGCTGCTCCCATCCAGGGTAGCACTTTCCACTGGGAAGATCAGCTCTTTAT	CAGGGCCGGCCACAGCCACTCTTCAGCTTCCCGATATCCGACGGTAGTGTNNNNNGCATGGGCATGAACCTAGCT	24570111	24570283	+	0	DyslexiaSet2_0876
6:24570172-24570327/18,22/-	2.05202	6	24570310	24570327	1	ATCACAGGATTGCAGACT	24570172	24570193	1	CCTGGATGGGAGCAGCAGCAGC	24570194	24570309	TAATGCAAAGAGATAATACTTTTTCACACTGTTTCTGTAATTCCAGAAAACAATAGACCTCCAGTGGCTGTGGCCGGCCCTGATAAAGAGCTGATCTTCCCAGTGGAAAGTGCTAC	CCTGGATGGGAGCAGCAGCAGCCTTCAGCTTCCCGATATCCGACGGTAGTGTNNNNNATCACAGGATTGCAGACT	24570111	24570283	-	0	DyslexiaSet2_0877
6:24572736-24572891/19,21/-	1.94997	6	24572873	24572891	1	GCAGGAAGGAGATTATACA	24572736	24572756	1	TGATAGCTGGGCTTCTGGGGT	24572757	24572872	TTTCAGCTGAAGGTGACAGATTCTTCAAGGCAACAGTCTACTGCTGTGGTGACTGTGATTGTCCAGCCTGGTAGGTGGAGGAGAAAGAGATTTGGCCTCAGAGATTAAAGCAGAAA	TGATAGCTGGGCTTCTGGGGTCTTCAGCTTCCCGATATCCGACGGTAGTGTNNNNNGCAGGAAGGAGATTATACA	24572783	24572946	-	0	DyslexiaSet2_0879
6:24572904-24573059/18,22/+	1.23563	6	24572904	24572921	1	TGAAGGTATGGCGTCTGT	24573038	24573059	1	CTTGCTCAAAAAAGAAATGTGT	24572922	24573037	ACTCCCTAAGTAATAGCAAATACAAAAATAAAAACAAAACAAAACAAAAAAGTAAAGAAGCACAAGTAAATAGTATGACAGAATGAAAAACTAACAATTTTACTTAATACAGAGAT	CTTGCTCAAAAAAGAAATGTGTCTTCAGCTTCCCGATATCCGACGGTAGTGTNNNNNTGAAGGTATGGCGTCTGT	24572783	24572946	+	0	DyslexiaSet2_0878
6:24572834-24572989/18,22/-	1.79195	6	24572972	24572989	1	TACTTGTGCTTCTTTACT	24572834	24572855	1	AGATTCTTCAAGGCAACAGTCT	24572856	24572971	TTTTTGTTTTGTTTTGTTTTTATTTTTGTATTTGCTATTACTTAGGGAGTACAGACGCCATACCTTCATTTATCTGCAATGCAGGAAGGAGATTATACATTTCAGCTGAAGGTGAC	AGATTCTTCAAGGCAACAGTCTCTTCAGCTTCCCGATATCCGACGGTAGTGTNNNNNTACTTGTGCTTCTTTACT	24572783	24572946	-	0	DyslexiaSet2_0880
6:24575066-24575221/20,20/+	2.30131	6	24575066	24575085	1	CAAAGCACGTTTCTCTGAAA	24575202	24575221	1	TGTGTCTCACCAATGCCCTC	24575086	24575201	AGTTCAACAGGGAAAGTATAATTTCCCAGGAGTTGCCTCCAAATTGATCTGGTACGAGAATGCTTCTGCACACAATGGAAGGGAATGTTGTGGCAAATGGGAACTGAGCAGACTAC	TGTGTCTCACCAATGCCCTCCTTCAGCTTCCCGATATCCGACGGTAGTGTNNNNNCAAAGCACGTTTCTCTGAAA	24575102	24575587	+	0	DyslexiaSet2_0882
6:24575276-24575431/20,20/+	1.99233	6	24575276	24575295	1	AACACAGCCTCAGCAGGCTG	24575412	24575431	1	ACTGTGGATATTCTTCGGGG	24575296	24575411	CTTGGTACAATTTTCAGACAAATATAAAAGGGTCTGATTCACAGACCTCATTTTGTGATTGCCCCAGTTAATACTCCTTTGGACATCTTAATCAAGCTTAAGGCAATAAGGTTGTT	ACTGTGGATATTCTTCGGGGCTTCAGCTTCCCGATATCCGACGGTAGTGTNNNNNAACACAGCCTCAGCAGGCTG	24575102	24575587	+	0	DyslexiaSet2_0884
6:24575158-24575313/18,22/-	1.96314	6	24575296	24575313	1	TCTGAAAATTGTACCAAG	24575158	24575179	1	GCCACAACATTCCCTTCCATTG	24575180	24575295	CAGCCTGCTGAGGCTGTGTTCTTACTGGGAAGGAAGTGAAACCTTTGCAATTGCCTGAAACATGTGGCCGCCTTGAGGGCATTGGTGAGACACAGTAGTCTGCTCAGTTCCCATTT	GCCACAACATTCCCTTCCATTGCTTCAGCTTCCCGATATCCGACGGTAGTGTNNNNNTCTGAAAATTGTACCAAG	24575102	24575587	-	0	DyslexiaSet2_0883
6:24575364-24575519/19,21/+	1.97143	6	24575364	24575382	1	TAATACTCCTTTGGACATC	24575499	24575519	1	CCTCAGGAACTTTGGATACAC	24575383	24575498	TTAATCAAGCTTAAGGCAATAAGGTTGTTACTGTGGATATTCTTCGGGGAAAGAAGAGAGAGGGTGTCTGGCAACTGGGCTGGTGTGTAGAGGCAAGGCTCACAGTGTGGCCCAGC	CCTCAGGAACTTTGGATACACCTTCAGCTTCCCGATATCCGACGGTAGTGTNNNNNTAATACTCCTTTGGACATC	24575102	24575587	+	0	DyslexiaSet2_0885
6:24575461-24575616/19,21/+	1.49749	6	24575461	24575479	1	GCTGGTGTGTAGAGGCAAG	24575596	24575616	1	GGAAGATTTTTTTTAACCGTG	24575480	24575595	GCTCACAGTGTGGCCCAGCCCTCAGGAACTTTGGATACACATCCAGTATGCATGGATGGATTTTGGAGTATTAGCTTTGGATGCATAATTCCTAATAATTAAGTAAAAGAAAATTA	GGAAGATTTTTTTTAACCGTGCTTCAGCTTCCCGATATCCGACGGTAGTGTNNNNNGCTGGTGTGTAGAGGCAAG	24575102	24575587	+	0	DyslexiaSet2_0881
6:24576553-24576708/20,20/+	2.33091	6	24576553	24576572	1	CAGACAGACAGACAAAAGTC	24576689	24576708	1	AGTGATGGAGTTTTGGGGCA	24576573	24576688	TGAAGGCAGGATGGAGAACTTGCCTGCATGACCACATGTTTGCCCTCACTCCCAGGACCCAGGGACCACTCATAGAGGACAATCTGGTGATCGTCACTGCTCTGGTTTCCATTCAA	AGTGATGGAGTTTTGGGGCACTTCAGCTTCCCGATATCCGACGGTAGTGTNNNNNCAGACAGACAGACAAAAGTC	24576576	24577085	+	0	DyslexiaSet2_0888
6:24576766-24576921/18,22/+	2.25744	6	24576766	24576783	1	TCACTATTAGGGCTGCAG	24576900	24576921	17	CACTGTGGGAAGCTGAGGTGGG	24576784	24576899	TTGTAGAGTTAGTGGCTCCGTCCGAGTCTGTAACAGTCAACCTACAAAAAGGAGAAGAAGCCGTAGTTGGAAGAATATGCCAGGCTGGGTGCAGTGACTCACGCCTGTAATCCCAA	CACTGTGGGAAGCTGAGGTGGGCTTCAGCTTCCCGATATCCGACGGTAGTGTNNNNNTCACTATTAGGGCTGCAG	24576576	24577085	+	0	DyslexiaSet2_0890_SNP_a
6:24576766-24576921/18,22/+	2.25744	6	24576766	24576783	1	TCACTTTTAGGGCTGCAG	24576900	24576921	17	CACTGTGGGAAGCTGAGGTGGG	24576784	24576899	TTGTAGAGTTAGTGGCTCCGTCCGAGTCTGTAACAGTCAACCTACAAAAAGGAGAAGAAGCCGTAGTTGGAAGAATATGCCAGGCTGGGTGCAGTGACTCACGCCTGTAATCCCAA	CACTGTGGGAAGCTGAGGTGGGCTTCAGCTTCCCGATATCCGACGGTAGTGTNNNNNTCACTTTTAGGGCTGCAG	24576576	24577085	+	0	DyslexiaSet2_0890_SNP_b
6:24576649-24576804/18,22/-	2.19886	6	24576787	24576804	1	ACGGAGCCACTAACTCTA	24576649	24576670	1	AGTGACGATCACCAGATTGTCC	24576671	24576786	CAACTGCAGCCCTAATAGTGAACAATGCTGTGGACTACCCACCAGTTGCTAATGCAGGACCAAATCACACCATAACTTTGCCCCAAAACTCCATCACTTTGAATGGAAACCAGAGC	AGTGACGATCACCAGATTGTCCCTTCAGCTTCCCGATATCCGACGGTAGTGTNNNNNACGGAGCCACTAACTCTA	24576576	24577085	-	0	DyslexiaSet2_0889
6:24576852-24577007/18,22/+	0.551902	6	24576852	24576869	1	GGAAGAATATGCCAGGCT	24576986	24577007	12	TAATTAAAAAAAAAAAAATTAG	24576870	24576985	GGGTGCAGTGACTCACGCCTGTAATCCCAACACTGTGGGAAGCTGAGGTGGGAGGATCGCTTGAGCCCAGGAGTTCTGAGACCAGCTGGGCCATAGAAGGAGACTCTGTCTCTATT	TAATTAAAAAAAAAAAAATTAGCTTCAGCTTCCCGATATCCGACGGTAGTGTNNNNNGGAAGAATATGCCAGGCT	24576576	24577085	+	0	DyslexiaSet2_0887_SNP_a
6:24576852-24577007/18,22/+	0.551902	6	24576852	24576869	1	GGAAGAATATGCCGGGCT	24576986	24577007	12	TAATTAAAAAAAAAAAAATTAG	24576870	24576985	GGGTGCAGTGACTCACGCCTGTAATCCCAACACTGTGGGAAGCTGAGGTGGGAGGATCGCTTGAGCCCAGGAGTTCTGAGACCAGCTGGGCCATAGAAGGAGACTCTGTCTCTATT	TAATTAAAAAAAAAAAAATTAGCTTCAGCTTCCCGATATCCGACGGTAGTGTNNNNNGGAAGAATATGCCGGGCT	24576576	24577085	+	0	DyslexiaSet2_0887_SNP_b
6:24576967-24577122/18,22/+	2.08906	6	24576967	24576984	3	AGGAGACTCTGTCTCTAT	24577101	24577122	1	CGATATTGCTCCACTGCGCTGC	24576985	24577100	TTAATTAAAAAAAAAAAAATTAGCCGAGTGTGGTCATGCACACCTGTAGTTCTAGCTACTTGGGAGGCTGAGGTGGGAGGATCATTTGAGCCCGGGAGGTCAAGGCTGCAGTGAGC	CGATATTGCTCCACTGCGCTGCCTTCAGCTTCCCGATATCCGACGGTAGTGTNNNNNAGGAGACTCTGTCTCTAT	24576576	24577085	+	0	DyslexiaSet2_0891_SNP_a
6:24576967-24577122/18,22/+	2.08906	6	24576967	24576984	3	AGGAGACTCTGTCTCTAT	24577101	24577122	1	CAATATTGCTCCACTGCGCTGC	24576985	24577100	TTAATTAAAAAAAAAAAAATTAGCCGAGTGTGGTCATGCACACCTGTAGTTCTAGCTACTTGGGAGGCTGAGGTGGGAGGATCATTTGAGCCCGGGAGGTCAAGGCTGCAGTGAGC	CAATATTGCTCCACTGCGCTGCCTTCAGCTTCCCGATATCCGACGGTAGTGTNNNNNAGGAGACTCTGTCTCTAT	24576576	24577085	+	0	DyslexiaSet2_0891_SNP_b
6:24576843-24576998/18,22/-	0.920673	6	24576981	24576998	13	TTTTTTTTAATTAAATAG	24576843	24576864	1	GGCATATTCTTCCAACTACGGC	24576865	24576980	AGACAGAGTCTCCTTCTATGGCCCAGCTGGTCTCAGAACTCCTGGGCTCAAGCGATCCTCCCACCTCAGCTTCCCACAGTGTTGGGATTACAGGCGTGAGTCACTGCACCCAGCCT	GGCATATTCTTCCAACTACGGCCTTCAGCTTCCCGATATCCGACGGTAGTGTNNNNNTTTTTTTTAATTAAATAG	24576576	24577085	-	0	DyslexiaSet2_0886
6:24578280-24578435/18,22/+	1.95345	6	24578280	24578297	1	AAAGAAACAGTCAAAATG	24578414	24578435	1	AGGGCCCGTTTATTTCTTCCCA	24578298	24578413	TAAGTAGCAGGCAGCACAATAAAGGCAGGGACCCACTTGCCTGAAACTATAGTTACCAGGATCAAGGTTAGACAAGCGTAAGACGGGAGAGTCAACTGAAGTCTTCTCTTCTATGA	AGGGCCCGTTTATTTCTTCCCACTTCAGCTTCCCGATATCCGACGGTAGTGTNNNNNAAAGAAACAGTCAAAATG	24578318	24578490	+	0	DyslexiaSet2_0892
6:24578373-24578528/18,22/-	2.15651	6	24578511	24578528	2	AAACTTATGTCTTCCTCT	24578373	24578394	1	AGTTGACTCTCCCGTCTTACGC	24578395	24578510	TCTTGTATTTCATTCTTGTCTTTATTTCTTAATCTTGTAGAAAGTACAGATGATACTGAAATAGTGAGTTATCATTGGGAAGAAATAAACGGGCCCTTCATAGAAGAGAAGACTTC	AGTTGACTCTCCCGTCTTACGCCTTCAGCTTCCCGATATCCGACGGTAGTGTNNNNNAAACTTATGTCTTCCTCT	24578318	24578490	-	0	DyslexiaSet2_0893
6:24578688-24578843/19,21/+	2.26077	6	24578688	24578706	1	GTTCCCACTCAGTTGAATA	24578823	24578843	1	AGGCACCTGAGCTGACAGGTT	24578707	24578822	TTTAAGAAGCACAGTGACAGATGCTTTTGCTTTTAAAAAACAGGAGTCAACAAAATGCAGCACATGGAAATGCTACTTCTGCTCACCTCAGCTACAGCATACTGATCATTTTAAAT	AGGCACCTGAGCTGACAGGTTCTTCAGCTTCCCGATATCCGACGGTAGTGTNNNNNGTTCCCACTCAGTTGAATA	24578591	24578900	+	0	DyslexiaSet2_0895
6:24578574-24578729/22,18/-	1.85968	6	24578708	24578729	1	CATCTGTCACTGTGCTTCTTAA	24578574	24578591	1	AGATCTAGGCAAGTACAT	24578592	24578707	ATATTCAACTGAGTGGGAACAGCCTCATTCAAATCTGGTGGAAATCCAGGAGAAAAATAGTGATATAATTTCGGGAGTAGGAAAGAATCTCCTTCTAATACAGTATATATCCATTG	AGATCTAGGCAAGTACATCTTCAGCTTCCCGATATCCGACGGTAGTGTNNNNNCATCTGTCACTGTGCTTCTTAA	24578591	24578900	-	0	DyslexiaSet2_0894
6:24578778-24578933/21,19/-	2.20996	6	24578913	24578933	1	GGCTGTGAGCTTTCTCTGGAT	24578778	24578796	1	TGAGGTGAGCAGAAGTAGC	24578797	24578912	TTACCCCTTAATAATTAAGGTAGTAAAAGATGTTTTGTAAGTTGTAGAAAGGCAACTCAAGTCTTTTTGAACCTGTCAGCTCAGGTGCCTATTTAAAATGATCAGTATGCTGTAGC	TGAGGTGAGCAGAAGTAGCCTTCAGCTTCCCGATATCCGACGGTAGTGTNNNNNGGCTGTGAGCTTTCTCTGGAT	24578591	24578900	-	0	DyslexiaSet2_0896
6:24580020-24580175/18,22/+	2.12764	6	24580020	24580037	1	GCACTCATTACATTTCGT	24580154	24580175	1	ACAGGTGGCAGGTTGACTCTTC	24580038	24580153	AGCACGTAGAGAAAAAAAGAAATCCCTAAACTATCTCAGGATACACACGGCTGCCATCAATGAGGGCTGACGTCAAAGGCAAAGTGAGCTCTTGCAGTTGGGGAGAAACAACTGCT	ACAGGTGGCAGGTTGACTCTTCCTTCAGCTTCCCGATATCCGACGGTAGTGTNNNNNGCACTCATTACATTTCGT	24580066	24580198	+	0	DyslexiaSet2_0897_SNP_a
6:24580020-24580175/18,22/+	2.12764	6	24580020	24580037	1	GCACTCATTACATTTCAT	24580154	24580175	1	ACAGGTGGCAGGTTGACTCTTC	24580038	24580153	AGCACGTAGAGAAAAAAAGAAATCCCTAAACTATCTCAGGATACACACGGCTGCCATCAATGAGGGCTGACGTCAAAGGCAAAGTGAGCTCTTGCAGTTGGGGAGAAACAACTGCT	ACAGGTGGCAGGTTGACTCTTCCTTCAGCTTCCCGATATCCGACGGTAGTGTNNNNNGCACTCATTACATTTCAT	24580066	24580198	+	0	DyslexiaSet2_0897_SNP_b
6:24580134-24580289/20,20/-	1.94768	6	24580270	24580289	1	CCTTCTTGACAGGACATGTA	24580134	24580153	1	AGCAGTTGTTTCTCCCCAAC	24580154	24580269	TAATCAATTTTTTAAAGTAGATGATTTTATGTGGGTAATGACATATGCCTACACAAGATGGGCTCAGTCACTGTCCTTTTTTTTGTTACAGCCAGAAGAGTCAACCTGCCACCTGT	AGCAGTTGTTTCTCCCCAACCTTCAGCTTCCCGATATCCGACGGTAGTGTNNNNNCCTTCTTGACAGGACATGTA	24580066	24580198	-	0	DyslexiaSet2_0898
6:24581093-24581248/19,21/+	1.99415	6	24581093	24581111	2	CAGGCACCAAAAATTGAGA	24581228	24581248	1	AGTCCGACGGACAACTGTAAC	24581112	24581227	TAAATATGTACAACAGGAGGTCATTCTCTTACACCGGCTTACCAGGCTTAACAGTGACATTGACAAATCCTTCTCCAAAGGCGTTTTCACTAGAAACAGTGACTTTGAAGACATAA	AGTCCGACGGACAACTGTAACCTTCAGCTTCCCGATATCCGACGGTAGTGTNNNNNCAGGCACCAAAAATTGAGA	24581134	24581677	+	0	DyslexiaSet2_0899
6:24581204-24581359/18,22/+	2.0646	6	24581204	24581221	1	GAAACAGTGACTTTGAAG	24581338	24581359	1	AGTCAGCATAGAGAAGGGGCTC	24581222	24581337	ACATAAAGTCCGACGGACAACTGTAACATAAAGAAAAGTTGTACAGTTCAACATGCAAGACGTGATGGGTCCACTACGTAGAAAAAGCTAAAATGTCCCAGAAGCCGCACTCCTAA	AGTCAGCATAGAGAAGGGGCTCCTTCAGCTTCCCGATATCCGACGGTAGTGTNNNNNGAAACAGTGACTTTGAAG	24581134	24581677	+	0	DyslexiaSet2_0900
6:24581429-24581584/22,18/+	2.22095	6	24581429	24581450	1	AGATCACCTAGACAGGCCTTTA	24581567	24581584	1	TGCCGGTGGTCTGGATGC	24581451	24581566	GCTTCGCTGCAGAGGGCTTCAAAGAGGCCTGGGTGAGATGGACCAGCAGAGGGCAGCAGTTCTCAAATGTGTGTATGGAACCATGCATTTTTACCACCTAGCTCTGGTGCATTGGT	TGCCGGTGGTCTGGATGCCTTCAGCTTCCCGATATCCGACGGTAGTGTNNNNNAGATCACCTAGACAGGCCTTTA	24581134	24581677	+	0	DyslexiaSet2_0902
6:24581314-24581469/19,21/-	2.12127	6	24581451	24581469	1	AAGCCCTCTGCAGCGAAGC	24581314	24581334	1	GGAGTGCGGCTTCTGGGACAT	24581335	24581450	TAAAGGCCTGTCTAGGTGATCTTTAGTGCTCCAGAATTCAGGCTTCAAACATGCGGCAGCCTCTTGACAGATCCAAATGAGACTGTCTCCTGAGCCCCTTCTCTATGCTGACTTTA	GGAGTGCGGCTTCTGGGACATCTTCAGCTTCCCGATATCCGACGGTAGTGTNNNNNAAGCCCTCTGCAGCGAAGC	24581134	24581677	-	0	DyslexiaSet2_0901
6:24581519-24581674/21,19/-	2.31727	6	24581654	24581674	1	GTTGACTTCATCTCCTGGGAC	24581519	24581537	1	TGCATGGTTCCATACACAC	24581538	24581653	CACACAGCTAATGGTACAACACAGACTTGCATCACCCTCATGTCATGGAGCTGTGTTTCTCAAAGTGTGGCATCCAGACCACCGGCAACCAATGCACCAGAGCTAGGTGGTAAAAA	TGCATGGTTCCATACACACCTTCAGCTTCCCGATATCCGACGGTAGTGTNNNNNGTTGACTTCATCTCCTGGGAC	24581134	24581677	-	0	DyslexiaSet2_0903_SNP_a
6:24581519-24581674/21,19/-	2.31727	6	24581654	24581674	1	GTTGACTTCATCTCCTGGGAC	24581519	24581537	1	TGCATGGTTCCATATACAC	24581538	24581653	CACACAGCTAATGGTACAACACAGACTTGCATCACCCTCATGTCATGGAGCTGTGTTTCTCAAAGTGTGGCATCCAGACCACCGGCAACCAATGCACCAGAGCTAGGTGGTAAAAA	TGCATGGTTCCATATACACCTTCAGCTTCCCGATATCCGACGGTAGTGTNNNNNGTTGACTTCATCTCCTGGGAC	24581134	24581677	-	0	DyslexiaSet2_0903_SNP_b
6:24581554-24581709/18,22/-	2.22364	6	24581692	24581709	1	GCGACTAGAGATCTAGTC	24581554	24581575	1	CCACCGGCAACCAATGCACCAG	24581576	24581691	TCCTACCAGATGATTATGTTGACTTCATCTCCTGGGACCACACAGCTAATGGTACAACACAGACTTGCATCACCCTCATGTCATGGAGCTGTGTTTCTCAAAGTGTGGCATCCAGA	CCACCGGCAACCAATGCACCAGCTTCAGCTTCCCGATATCCGACGGTAGTGTNNNNNGCGACTAGAGATCTAGTC	24581134	24581677	-	0	DyslexiaSet2_0904
6:24582418-24582573/18,22/+	1.78248	6	24582418	24582435	1	AACTGAGCTCTATGCCGT	24582552	24582573	1	CCATTCATAGTTGTAGGTTGTT	24582436	24582551	TACGCTGTGCTGTTAGACACAACCAGTCTCCAGTTACTTACTTGAGAGAGGTTAAGAGTTTGCTTGTGTCCTTGTTTTATTTCACCTTGGTAGTCTGTGGGGTGGCTTATTAAATT	CCATTCATAGTTGTAGGTTGTTCTTCAGCTTCCCGATATCCGACGGTAGTGTNNNNNAACTGAGCTCTATGCCGT	24582457	24582594	+	0	DyslexiaSet2_0905
6:24582523-24582678/20,20/-	2.13853	6	24582659	24582678	1	GGTAATCTGCACTGGTGGTT	24582523	24582542	1	AGCCACCCCACAGACTACCA	24582543	24582658	TAAAGGCTGTCATCTTCCCTCTGCCCAGGTTATCTAGTGTCCTCTCAGAATTTATAACTACTCATATTTATTTTTTGCTCTCAGAAACAACCTACAACTATGAATGGAATTTAATA	AGCCACCCCACAGACTACCACTTCAGCTTCCCGATATCCGACGGTAGTGTNNNNNGGTAATCTGCACTGGTGGTT	24582457	24582594	-	0	DyslexiaSet2_0906
6:24583648-24583803/18,22/+	1.73731	6	24583648	24583665	2	CTCCATTTGAAACTATTT	24583782	24583803	1	AGAAAAACACCCCAGTTCCTAG	24583666	24583781	CAACAAATGTTGATGCTTAAGAATAATCAAAGCCTTGTCCTCCACCTTTGTTTGTGACGTCGTGCAATACTGTGAAAAAGAATCGGCGTTGTAAATAGCCTGTAAGGACCTGCTGA	AGAAAAACACCCCAGTTCCTAGCTTCAGCTTCCCGATATCCGACGGTAGTGTNNNNNCTCCATTTGAAACTATTT	24583695	24583980	+	0	DyslexiaSet2_0907
6:24583763-24583918/18,22/+	2.0564	6	24583763	24583780	1	GCCTGTAAGGACCTGCTG	24583897	24583918	1	AGGTTATCTCCAGCCGATACCG	24583781	24583896	AAGAAAAACACCCCAGTTCCTAGTGGTCAGGGAGGAAGGTTAAACTCTCACCTACAGGTGGCGCTGGCGCAACAAAGGCCTTCAGTTCAACTTCATTGTCGGGTAAAGTTATAATT	AGGTTATCTCCAGCCGATACCGCTTCAGCTTCCCGATATCCGACGGTAGTGTNNNNNGCCTGTAAGGACCTGCTG	24583695	24583980	+	0	DyslexiaSet2_0908
6:24583860-24584015/18,22/-	1.95051	6	24583998	24584015	1	GATACCAAAAACAGATCT	24583860	24583881	1	CGACAATGAAGTTGAACTGAAG	24583882	24583997	AGTGTAGAGCAGTAATGTAACACATTATATTATATAATTGCACGTATTATTTCTAATTAACTTTTAGTGAAAGAACTTACGGTATCGGCTGGAGATAACCTAATTATAACTTTACC	CGACAATGAAGTTGAACTGAAGCTTCAGCTTCCCGATATCCGACGGTAGTGTNNNNNGATACCAAAAACAGATCT	24583695	24583980	-	0	DyslexiaSet2_0909
6:24584142-24584297/22,18/-	2.3802	6	24584276	24584297	1	TAAAAATAGCTCACACCAGGGC	24584142	24584159	1	TGTCACAGTGCCAACTCA	24584160	24584275	GTCAAGAAAAGCTGATAGCAAGGGAGAAAATGGACCCAATTCACAGTTGCATGAAACCTGTTTCACGCAACTCTTGTCACTCAATACGTTGCTCAGTCAATTTGAATCATTATTTT	TGTCACAGTGCCAACTCACTTCAGCTTCCCGATATCCGACGGTAGTGTNNNNNTAAAAATAGCTCACACCAGGGC	24584187	24584413	-	0	DyslexiaSet2_0910
6:24584226-24584381/20,20/-	2.06966	6	24584362	24584381	1	AATTCATGAGGCTACTATCA	24584226	24584245	1	TGGACCCAATTCACAGTTGC	24584246	24584361	GAACTGAGTGGAGTGTGACTAATGAGACAGAAACACTTAGGATTACACTCAATCTTTTTATAACTAAAAATAGCTCACACCAGGGCGTCAAGAAAAGCTGATAGCAAGGGAGAAAA	TGGACCCAATTCACAGTTGCCTTCAGCTTCCCGATATCCGACGGTAGTGTNNNNNAATTCATGAGGCTACTATCA	24584187	24584413	-	0	DyslexiaSet2_0911_SNP_a
6:24584226-24584381/20,20/-	2.06966	6	24584362	24584381	1	AATTCATGAGGCTACCATCA	24584226	24584245	1	TGGACCCAATTCACAGTTGC	24584246	24584361	GAACTGAGTGGAGTGTGACTAATGAGACAGAAACACTTAGGATTACACTCAATCTTTTTATAACTAAAAATAGCTCACACCAGGGCGTCAAGAAAAGCTGATAGCAAGGGAGAAAA	TGGACCCAATTCACAGTTGCCTTCAGCTTCCCGATATCCGACGGTAGTGTNNNNNAATTCATGAGGCTACCATCA	24584187	24584413	-	0	DyslexiaSet2_0911_SNP_b
6:24584343-24584498/22,18/-	2.00768	6	24584477	24584498	1	GCTAAGCACTTTTGATAAGAGT	24584343	24584360	1	AACTGAGTGGAGTGTGAC	24584361	24584476	TAATGTTCCTGCTGCTTAAGTTAAAATAGGTTTTTTATATTGAGGGTGACTGGATTTTGTCTTGGAAAGGTTCCAAGTACAAGGCCATTAGCAGTAATTCATGAGGCTACTATCAG	AACTGAGTGGAGTGTGACCTTCAGCTTCCCGATATCCGACGGTAGTGTNNNNNGCTAAGCACTTTTGATAAGAGT	24584187	24584413	-	0	DyslexiaSet2_0912_SNP_a
6:24584343-24584498/22,18/-	2.00768	6	24584477	24584498	1	GCTAAGCACTATTGATAAGAGT	24584343	24584360	1	AACTGAGTGGAGTGTGAC	24584361	24584476	TAATGTTCCTGCTGCTTAAGTTAAAATAGGTTTTTTATATTGAGGGTGACTGGATTTTGTCTTGGAAAGGTTCCAAGTACAAGGCCATTAGCAGTAATTCATGAGGCTACTATCAG	AACTGAGTGGAGTGTGACCTTCAGCTTCCCGATATCCGACGGTAGTGTNNNNNGCTAAGCACTATTGATAAGAGT	24584187	24584413	-	0	DyslexiaSet2_0912_SNP_b
6:24586653-24586808/21,19/+	2.12715	6	24586653	24586673	1	TGTAAGGGTCTCTCTCCTTCT	24586790	24586808	1	GGCCACTTGCCTTCCCCAC	24586674	24586789	ATACCAGGAAGAGAAGGGTGACTACATTCCAAGAGATCCACATCCATAGAGAAGGTCCTGACAAATCTGCATAATGAACCTCACTCTTGCTTACTTCGTTTATTCTGGGCACCTTT	GGCCACTTGCCTTCCCCACCTTCAGCTTCCCGATATCCGACGGTAGTGTNNNNNTGTAAGGGTCTCTCTCCTTCT	24586693	24587028	+	0	DyslexiaSet2_0913
6:24586847-24587002/18,22/+	1.40109	6	24586847	24586864	1	GCCAGAGTTCCAGGCTTA	24586981	24587002	1	TCTATCTTTTGTTACAGGGGCA	24586865	24586980	TATAATATAAGCTTATATAATAAACCTCTCTGAGATTTCCTCATTTCCCTGGGCATCTCCCACGTATAGGTAAGATGTACATGTTATAAACTTGTTTTTTTTTTCTCTCTTGTTAA	TCTATCTTTTGTTACAGGGGCACTTCAGCTTCCCGATATCCGACGGTAGTGTNNNNNGCCAGAGTTCCAGGCTTA	24586693	24587028	+	10	DyslexiaSet2_0915
6:24586749-24586904/20,20/-	1.68076	6	24586885	24586904	1	GGAAATCTCAGAGAGGTTTA	24586749	24586768	1	AGTAAGCAAGAGTGAGGTTC	24586769	24586884	TTATATAAGCTTATATTATATAAGCCTGGAACTCTGGCTTATATAGCATCTTGAACTAAAACAAGGAAAGAGGATTGTGGGGAAGGCAAGTGGCCAAAGGTGCCCAGAATAAACGA	AGTAAGCAAGAGTGAGGTTCCTTCAGCTTCCCGATATCCGACGGTAGTGTNNNNNGGAAATCTCAGAGAGGTTTA	24586693	24587028	-	0	DyslexiaSet2_0914_SNP_a
6:24586749-24586904/20,20/-	1.68076	6	24586885	24586904	1	GGAAATCTCAGAGAGGTTTA	24586749	24586768	1	AGTAAGCAAGAGTGAGTTTC	24586769	24586884	TTATATAAGCTTATATTATATAAGCCTGGAACTCTGGCTTATATAGCATCTTGAACTAAAACAAGGAAAGAGGATTGTGGGGAAGGCAAGTGGCCAAAGGTGCCCAGAATAAACGA	AGTAAGCAAGAGTGAGTTTCCTTCAGCTTCCCGATATCCGACGGTAGTGTNNNNNGGAAATCTCAGAGAGGTTTA	24586693	24587028	-	0	DyslexiaSet2_0914_SNP_b
6:24586911-24587066/22,18/-	2.01186	6	24587045	24587066	1	GGGAGAGAGTTCTATGGAGGAG	24586911	24586928	1	CGTGGGAGATGCCCAGGG	24586929	24587044	GATAGAATAAGTTTCCATCTACCCTTCTAAGTTCTAGGCTAGTGCCCCTGTAACAAAAGATAGATTAACAAGAGAGAAAAAAAAAACAAGTTTATAACATGTACATCTTACCTATA	CGTGGGAGATGCCCAGGGCTTCAGCTTCCCGATATCCGACGGTAGTGTNNNNNGGGAGAGAGTTCTATGGAGGAG	24586693	24587028	-	0	DyslexiaSet2_0916
6:24588777-24588932/22,18/+	2.177	6	24588777	24588798	1	CTGTCTTCAGTACATTTCTTGA	24588915	24588932	1	TGTACTCCCCGGGGTGAC	24588799	24588914	AATTGTATTTTTTAAAAGTTACCTGTCCTGGGAGCAGTGGTAGGAGATATGGGTAGCTCAGATGGGGTGGACTCAGAGGGGGCTGCGCTAGTGGGAGGTGTTGGGATGCTGTGCTC	TGTACTCCCCGGGGTGACCTTCAGCTTCCCGATATCCGACGGTAGTGTNNNNNCTGTCTTCAGTACATTTCTTGA	24588801	24589033	+	0	DyslexiaSet2_0917
6:24588865-24589020/21,19/+	1.93592	6	24588865	24588885	1	GTGGACTCAGAGGGGGCTGCG	24589002	24589020	1	AGGCATTAGAACCTACGAG	24588886	24589001	CTAGTGGGAGGTGTTGGGATGCTGTGCTCTGTACTCCCCGGGGTGACTGTGAGCACTGGGCTTTTCTCCACGGTGACTGAGCTGAGCTCCAGGCTTGCCGGAGGAAGACTATGGGA	AGGCATTAGAACCTACGAGCTTCAGCTTCCCGATATCCGACGGTAGTGTNNNNNGTGGACTCAGAGGGGGCTGCG	24588801	24589033	+	0	DyslexiaSet2_0918_SNP_a
6:24588865-24589020/21,19/+	1.93592	6	24588865	24588885	1	GTGGACTCAGAGGGGGCTGTG	24589002	24589020	1	AGGCATTAGAACCTACGAG	24588886	24589001	CTAGTGGGAGGTGTTGGGATGCTGTGCTCTGTACTCCCCGGGGTGACTGTGAGCACTGGGCTTTTCTCCACGGTGACTGAGCTGAGCTCCAGGCTTGCCGGAGGAAGACTATGGGA	AGGCATTAGAACCTACGAGCTTCAGCTTCCCGATATCCGACGGTAGTGTNNNNNGTGGACTCAGAGGGGGCTGTG	24588801	24589033	+	0	DyslexiaSet2_0918_SNP_b
6:24588919-24589074/19,21/-	2.21165	6	24589056	24589074	1	GCTTGAAGAGTTGGACTGT	24588919	24588939	1	GCTCACAGTCACCCCGGGGAG	24588940	24589055	TTTTTTTTTAATAACAATTTATCCTTGTAATTGATCTCGTAGGTTCTAATGCCTTCCCATAGTCTTCCTCCGGCAAGCCTGGAGCTCAGCTCAGTCACCGTGGAGAAAAGCCCAGT	GCTCACAGTCACCCCGGGGAGCTTCAGCTTCCCGATATCCGACGGTAGTGTNNNNNGCTTGAAGAGTTGGACTGT	24588801	24589033	-	0	DyslexiaSet2_0919
6:24595026-24595181/18,22/+	2.07865	6	24595026	24595043	1	CTTGAAGTACTCCAAGCT	24595160	24595181	1	CCTCACCACACAGTTCTCATTG	24595044	24595159	TTTTTTTTACTTTATTTCCACCTATACTCAGCTTCCTCTGATCAACATGCTCACCACATTCTCAAGTCCTGACCAGTTTCCAAACAAGCAACCTCTGAGCTCTCCAACTACTCTCT	CCTCACCACACAGTTCTCATTGCTTCAGCTTCCCGATATCCGACGGTAGTGTNNNNNCTTGAAGTACTCCAAGCT	24595047	24595261	+	0	DyslexiaSet2_0920
6:24595131-24595286/18,22/-	2.28182	6	24595269	24595286	1	CATGAAAAAGCTCAGGTG	24595131	24595152	1	AGTTGGAGAGCTCAGAGGTTGC	24595153	24595268	AAAAAAGAATGAGGGTCACTGCAGTGGAGCGATTTCAAAAGCAGGTGGAAAGCCTAAGTGTTAATGGCAGGAGGTCAGGGAGACAGACAATGAGAACTGTGTGGTGAGGAGAGAGT	AGTTGGAGAGCTCAGAGGTTGCCTTCAGCTTCCCGATATCCGACGGTAGTGTNNNNNCATGAAAAAGCTCAGGTG	24595047	24595261	-	0	DyslexiaSet2_0921
6:24595758-24595913/19,21/+	1.09577	6	24595758	24595776	9	GAGCGAGATTCAATCTCAA	24595893	24595913	1	GCATAGCAAAGGAATGAGATG	24595777	24595892	AAAAAAAAAAAAAAAAAAAAAACGCTACAGGCATTTCTAGGGAGAAGTGCTAAGTCGTTATGAGCTGGCTGACTCGTGAAGGCAGAACTATTCTTTTTAACAGCCTGGCCATGGAG	GCATAGCAAAGGAATGAGATGCTTCAGCTTCCCGATATCCGACGGTAGTGTNNNNNGAGCGAGATTCAATCTCAA	24595803	24595903	+	0	DyslexiaSet2_0922
6:24595816-24595971/22,18/+	2.13402	6	24595816	24595837	1	GGGAGAAGTGCTAAGTCGTTAT	24595954	24595971	1	TGCCACCACCTGAGACAG	24595838	24595953	GAGCTGGCTGACTCGTGAAGGCAGAACTATTCTTTTTAACAGCCTGGCCATGGAGGCATAGCAAAGGAATGAGATGTTCTGCTTCCTAGAAATCTCTGAGAGACAGTCATCTTTCT	TGCCACCACCTGAGACAGCTTCAGCTTCCCGATATCCGACGGTAGTGTNNNNNGGGAGAAGTGCTAAGTCGTTAT	24595803	24595903	+	0	DyslexiaSet2_0923
6:24596157-24596312/19,21/+	2.20015	6	24596157	24596175	1	CCAACACCTCTCCTGAAGA	24596292	24596312	1	CAGGACTGTCTCCAACAGAGG	24596176	24596291	TGGAGTAGTCGGCAAGGGAAGCAACACACTTCTCTCAGGGAGTTTTGGGGCAGGGGTTGAAGCCGACTCATTCAGGTAATGGAGCTCAGGGTCCTGCTGCGTCTCCGCTGGCACCG	CAGGACTGTCTCCAACAGAGGCTTCAGCTTCCCGATATCCGACGGTAGTGTNNNNNCCAACACCTCTCCTGAAGA	24596081	24596866	+	0	DyslexiaSet2_0925
6:24596055-24596210/19,21/-	2.32335	6	24596192	24596210	1	AGAGAAGTGTGTTGCTTCC	24596055	24596075	1	GGGTGGGATGGGCTGAGTGGG	24596076	24596191	CTTGCCGACTACTCCATCTTCAGGAGAGGTGTTGGAGAAAGAAAAGGCTTCTCAGCTCCAGGAACAATCCAGCAACAGCTCTGGAAAAGAGGTGAGTGTGTTCAGGATGTGCTTGG	GGGTGGGATGGGCTGAGTGGGCTTCAGCTTCCCGATATCCGACGGTAGTGTNNNNNAGAGAAGTGTGTTGCTTCC	24596081	24596866	-	0	DyslexiaSet2_0924
6:24596266-24596421/18,22/-	2.21063	6	24596404	24596421	1	CGGGAGCTGGAGAAGGAC	24596266	24596287	1	GCCAGCGGAGACGCAGCAGGAC	24596288	24596403	CTCTTGCAACCCAGTGGCAAGCAGGAGCCCAGAGGGAGTGCCGAGTACACGGACTGGGGCCTACTGCCGGGCAGCGAGGGGGCCTTCAACTCCTCTGTTGGAGACAGTCCTGCGGT	GCCAGCGGAGACGCAGCAGGACCTTCAGCTTCCCGATATCCGACGGTAGTGTNNNNNCGGGAGCTGGAGAAGGAC	24596081	24596866	-	0	DyslexiaSet2_0926
6:24596370-24596525/18,22/-	2.25695	6	24596508	24596525	1	CCTCGGGGATCTGGGGGG	24596370	24596391	1	AGTGGCAAGCAGGAGCCCAGAG	24596392	24596507	ACTCACCTGAGGATATCAGAAAGGACTTGACCTTTCTAGGCAAAGATTGGGGCCTAGAGGAGATGTCTGAGTACTCAGATGACTACCGGGAGCTGGAGAAGGACCTCTTGCAACCC	AGTGGCAAGCAGGAGCCCAGAGCTTCAGCTTCCCGATATCCGACGGTAGTGTNNNNNCCTCGGGGATCTGGGGGG	24596081	24596866	-	0	DyslexiaSet2_0927
6:24596572-24596727/19,21/+	2.21052	6	24596572	24596590	1	AGGCCTCTGAACAGGCCGG	24596707	24596727	1	GGACAGGTCACAGCAAGCGGC	24596591	24596706	AGCACAAAAGTGAGATAAGACCTGATGGGGCCCATCTTCTTGGGCTCACAGTTCTCTTTGTGGGGGCAGCTCACCAGGTAGCAGCGGCCCTCGAACCACCAGGCCAGGTCACAGCT	GGACAGGTCACAGCAAGCGGCCTTCAGCTTCCCGATATCCGACGGTAGTGTNNNNNAGGCCTCTGAACAGGCCGG	24596081	24596866	+	0	DyslexiaSet2_0929
6:24596457-24596612/19,21/-	1.45642	6	24596594	24596612	1	GGTCTTATCTCACTTTTGT	24596457	24596477	1	CCTTTCTAGGCAAAGATTGGG	24596478	24596593	GCTCCGGCCTGTTCAGAGGCCTGCACAGCTGCTGGACTATGGGGACATGATGCTGAACAGGGGCTCCCCCTCGGGGATCTGGGGGGACTCACCTGAGGATATCAGAAAGGACTTGA	CCTTTCTAGGCAAAGATTGGGCTTCAGCTTCCCGATATCCGACGGTAGTGTNNNNNGGTCTTATCTCACTTTTGT	24596081	24596866	-	0	DyslexiaSet2_0928
6:24596688-24596843/19,21/+	2.24118	6	24596688	24596706	1	ACCAGGCCAGGTCACAGCT	24596823	24596843	1	CGCTGCACTGCTTACGGGCAC	24596707	24596822	GGACAGGTCACAGCAAGCGGCCGTGCAGTCTACGACAGGGAAGGTGTGAGACACCCGCATGATTCTGGTGGTTTCCAAGTTAGGTGAAATGACTGCATTGGAATATGTCCTCCCCT	CGCTGCACTGCTTACGGGCACCTTCAGCTTCCCGATATCCGACGGTAGTGTNNNNNACCAGGCCAGGTCACAGCT	24596081	24596866	+	0	DyslexiaSet2_0930
6:24596789-24596944/18,22/+	1.91474	6	24596789	24596806	1	GGTGAAATGACTGCATTG	24596923	24596944	1	AGGGAGTCTTCTCAATCCCTGG	24596807	24596922	GAATATGTCCTCCCCTCGCTGCACTGCTTACGGGCACAACCTTTAAACAAAGTAGTTTCTAATGAGGGAGAGAGGCATATCACAGGGAAGCACCTCCAGCTTAAGAAACCAGGAAA	AGGGAGTCTTCTCAATCCCTGGCTTCAGCTTCCCGATATCCGACGGTAGTGTNNNNNGGTGAAATGACTGCATTG	24596081	24596866	+	0	DyslexiaSet2_0931
6:24601107-24601262/18,22/+	1.94338	6	24601107	24601124	1	TTTACGGAAAACCACTCA	24601241	24601262	1	TCCAACACGGGTATCTCCAGGG	24601125	24601240	TGCATGAGGTCTGCCTTTCATGCTTTCACCTGTAAAATAATTCTATTGAAAAGCAAACCAACAGCGTCTTCACCTCAGGTTGATCTGAGTTGCTTACACTAGTCAAGAAACTCAAG	TCCAACACGGGTATCTCCAGGGCTTCAGCTTCCCGATATCCGACGGTAGTGTNNNNNTTTACGGAAAACCACTCA	24601124	24602176	+	0	DyslexiaSet2_0932
6:24601190-24601345/22,18/+	2.4397	6	24601190	24601211	1	GTCTTCACCTCAGGTTGATCTG	24601328	24601345	1	CCATTGTGCACCACACAG	24601212	24601327	AGTTGCTTACACTAGTCAAGAAACTCAAGTCCAACACGGGTATCTCCAGGGTAGTAGTTCCCTACCTGCAATTGTCACCAGCAGCAGCAATGAAGAGAGCACACCTGTGGGGGGCG	CCATTGTGCACCACACAGCTTCAGCTTCCCGATATCCGACGGTAGTGTNNNNNGTCTTCACCTCAGGTTGATCTG	24601124	24602176	+	0	DyslexiaSet2_0933_SNP_a
6:24601190-24601345/22,18/+	2.4397	6	24601190	24601211	1	GTCTTCACCTCAGGTTGATCTG	24601328	24601345	1	CCATTGTGCACCACGCAG	24601212	24601327	AGTTGCTTACACTAGTCAAGAAACTCAAGTCCAACACGGGTATCTCCAGGGTAGTAGTTCCCTACCTGCAATTGTCACCAGCAGCAGCAATGAAGAGAGCACACCTGTGGGGGGCG	CCATTGTGCACCACGCAGCTTCAGCTTCCCGATATCCGACGGTAGTGTNNNNNGTCTTCACCTCAGGTTGATCTG	24601124	24602176	+	0	DyslexiaSet2_0933_SNP_b
6:24601387-24601542/18,22/+	2.00262	6	24601387	24601404	1	GGTGCAAGCTTCCTTTGA	24601521	24601542	1	TGTCAGTGGGAAGCCTGTCCTG	24601405	24601520	TGTTTTTTAGGAGCCAGATTTGGCCTCAAGAACTTCAAAGGAAAAACATAAAAGAGGAAGGAAGAAAAGAATAGGTAAATGTAGAAACATCCAAAATTATTTCTATCATTCATTCA	TGTCAGTGGGAAGCCTGTCCTGCTTCAGCTTCCCGATATCCGACGGTAGTGTNNNNNGGTGCAAGCTTCCTTTGA	24601124	24602176	+	0	DyslexiaSet2_0935
6:24601276-24601431/18,22/-	1.93398	6	24601414	24601431	1	GAGGCCAAATCTGGCTCC	24601276	24601297	1	TGCTGCTGGTGACAATTGCAGG	24601298	24601413	TAAAAAACATCAAAGGAAGCTTGCACCAAACTCTCTTCAGGGCCGCCTCAGAAGCCTGCCATCACCCACTGTGTGGTGCACAATGGCGCCCCCCACAGGTGTGCTCTCTTCATTGC	TGCTGCTGGTGACAATTGCAGGCTTCAGCTTCCCGATATCCGACGGTAGTGTNNNNNGAGGCCAAATCTGGCTCC	24601124	24602176	-	0	DyslexiaSet2_0934
6:24601503-24601658/18,22/+	1.55199	6	24601503	24601520	1	ATTTCTATCATTCATTCA	24601637	24601658	1	GCTTACTCTCCTTACAAGCTGT	24601521	24601636	TGTCAGTGGGAAGCCTGTCCTGGTCACATCACAGAGCCACAACCCAGGCAAACATCCACCTAGAGCGTTTGTTCAAATAGCCAGTATAGTTCCTAAGAAGAGCCAAAGAATTTCAT	GCTTACTCTCCTTACAAGCTGTCTTCAGCTTCCCGATATCCGACGGTAGTGTNNNNNATTTCTATCATTCATTCA	24601124	24602176	+	0	DyslexiaSet2_0936
6:24601617-24601772/19,21/+	1.88242	6	24601617	24601635	1	GAAGAGCCAAAGAATTTCA	24601752	24601772	6	GGCAGAGACTCAAAGACAGGC	24601636	24601751	TGCTTACTCTCCTTACAAGCTGTGGAAATAAACGAGGACCAGTCAAATGAGAAAAGCAAAGGCTATTTATTCAGAGCTTGTTATAGAAAGGCAGTCAGCCACCATCACTTGTTTTT	GGCAGAGACTCAAAGACAGGCCTTCAGCTTCCCGATATCCGACGGTAGTGTNNNNNGAAGAGCCAAAGAATTTCA	24601124	24602176	+	0	DyslexiaSet2_0937
6:24601722-24601877/18,22/+	2.09358	6	24601722	24601739	1	AAAGGCAGTCAGCCACCA	24601856	24601877	1	GGCAGCTCGCTAGAAGTGGGGC	24601740	24601855	TCACTTGTTTTTGGCAGAGACTCAAAGACAGGCAGAGGAGTGGGAAAACTTTATAGCAGAAAAAGAGAAAGCCTCAGGTGTGCTCTAATTGGAGGCTGTTGCAGTGGGAAGCTGCA	GGCAGCTCGCTAGAAGTGGGGCCTTCAGCTTCCCGATATCCGACGGTAGTGTNNNNNAAAGGCAGTCAGCCACCA	24601124	24602176	+	0	DyslexiaSet2_0938
6:24601837-24601992/18,22/+	1.99804	6	24601837	24601854	1	GTTGCAGTGGGAAGCTGC	24601971	24601992	1	AATCAAGTCCTGGTCATTCGAG	24601855	24601970	AGGCAGCTCGCTAGAAGTGGGGCATCCTACGTGACTGGTTAGGAGGCATGTTTGGCTTTCTCTGACTGGTCCAAAGTTGGAAGAAGGGATAAAAATTAAGGAAGCCATTAGTTATT	AATCAAGTCCTGGTCATTCGAGCTTCAGCTTCCCGATATCCGACGGTAGTGTNNNNNGTTGCAGTGGGAAGCTGC	24601124	24602176	+	0	DyslexiaSet2_0939
6:24601929-24602084/18,22/+	1.75798	6	24601929	24601946	1	AGTTGGAAGAAGGGATAA	24602063	24602084	7	AGTCTGACTTATAGCAGGCTGG	24601947	24602062	AAATTAAGGAAGCCATTAGTTATTAATCAAGTCCTGGTCATTCGAGGCTGATTGTTACAGAAGTTACTGTTTAGCTTCCAGGATTGTTTATAGAGATAGCAATCTGGCTTCCTACA	AGTCTGACTTATAGCAGGCTGGCTTCAGCTTCCCGATATCCGACGGTAGTGTNNNNNAGTTGGAAGAAGGGATAA	24601124	24602176	+	0	DyslexiaSet2_0940
6:24602025-24602180/22,18/+	1.5683	6	24602025	24602046	1	CAGGATTGTTTATAGAGATAGC	24602163	24602180	1	CATCTGGCCATTGTCTGC	24602047	24602162	AATCTGGCTTCCTACAAGTCTGACTTATAGCAGGCTGGCTTCCTAGGCTGCTTATTGTAGACAAGGGACTGGTTTCCCGGGCTGTGGATTGTCGGTCAAAGTTCTATTTTATATTT	CATCTGGCCATTGTCTGCCTTCAGCTTCCCGATATCCGACGGTAGTGTNNNNNCAGGATTGTTTATAGAGATAGC	24601124	24602176	+	0	DyslexiaSet2_0941
6:24602140-24602295/20,20/+	1.67221	6	24602140	24602159	1	GGTCAAAGTTCTATTTTATA	24602276	24602295	1	TGCACTGTCATCCAGGTTGC	24602160	24602275	TTTCATCTGGCCATTGTCTGCTTTTATATCCAGGCTCTCAAAGCTAAAACTATGAAATAATGATGGAATAAATCACACTACTGTATTTCTTTTTTTTTTTTTTTGAGACAGAGTCT	TGCACTGTCATCCAGGTTGCCTTCAGCTTCCCGATATCCGACGGTAGTGTNNNNNGGTCAAAGTTCTATTTTATA	24601124	24602176	+	0	DyslexiaSet2_0942
6:24603427-24603582/18,22/-	2.04134	6	24603565	24603582	1	GCACTTGGAGTACAGATC	24603427	24603448	1	TCACACTGAGAAAGTACCAGGC	24603449	24603564	CAAGTCCAGACTGCCTTGTACTGGTTCTTCTACTTTGGGCAAACCAGTTCACTTTTTTGAACCTCAATTCTATCACCTAATGCAGAGATAATAATATGTCTGGGTTGTGGTGAAGA	TCACACTGAGAAAGTACCAGGCCTTCAGCTTCCCGATATCCGACGGTAGTGTNNNNNGCACTTGGAGTACAGATC	24603464	24604053	-	0	DyslexiaSet2_0943
6:24603542-24603697/19,21/-	2.20792	6	24603679	24603697	1	TCTTGCAACTCACAGTGGG	24603542	24603562	1	AGTCCAGACTGCCTTGTACTG	24603563	24603678	ATTCTGACACCACATTAGGAAACCTTATCTAGGTTTTTTGAACATGAACTTGTGTGTTTCCTCCTGGGAGCCTTTGTTATGTATTTGAAATAATAAGCACTTGGAGTACAGATCCA	AGTCCAGACTGCCTTGTACTGCTTCAGCTTCCCGATATCCGACGGTAGTGTNNNNNTCTTGCAACTCACAGTGGG	24603464	24604053	-	0	DyslexiaSet2_0944
6:24603627-24603782/18,22/-	2.04115	6	24603765	24603782	1	CTGCGTGGAGGGAGGAGG	24603627	24603648	1	AGGTTTTTTGAACATGAACTTG	24603649	24603764	AATGAAGGAGTGGGTGGAAGAGACTGGTGTGAACTGGAACTAAAATCTAGTTTATTACAACATACCATCTTGCAACTCACAGTGGGATTCTGACACCACATTAGGAAACCTTATCT	AGGTTTTTTGAACATGAACTTGCTTCAGCTTCCCGATATCCGACGGTAGTGTNNNNNCTGCGTGGAGGGAGGAGG	24603464	24604053	-	0	DyslexiaSet2_0945
6:24603838-24603993/20,20/+	1.98385	6	24603838	24603857	1	CAGAAGCACTGCAGTACTTT	24603974	24603993	1	AGGACAAGGAGCCTGCAAAC	24603858	24603973	TAGAAATGTGTAAGTGTTGTAGGGATGAAAAAGAGAGGGAAACACCCCGACAGATGTCTCCAGTCAGTTATTTAAGAACTCTGTGGCAGCCTAATGGGGGCAGGAAATAACCAGAA	AGGACAAGGAGCCTGCAAACCTTCAGCTTCCCGATATCCGACGGTAGTGTNNNNNCAGAAGCACTGCAGTACTTT	24603464	24604053	+	0	DyslexiaSet2_0947
6:24603725-24603880/18,22/-	2.24373	6	24603863	24603880	1	CCTACAACACTTACACAT	24603725	24603746	1	AGAGACTGGTGTGAACTGGAAC	24603747	24603862	TTCTAAAAGTACTGCAGTGCTTCTGGAAACAGGGGTGCGGAAGAGTGTTGTCCTCCTATAAGGTTTTATCCACACATCCTCTGCGTGGAGGGAGGAGGAATGAAGGAGTGGGTGGA	AGAGACTGGTGTGAACTGGAACCTTCAGCTTCCCGATATCCGACGGTAGTGTNNNNNCCTACAACACTTACACAT	24603464	24604053	-	0	DyslexiaSet2_0946
6:24603940-24604095/22,18/+	2.05607	6	24603940	24603961	1	GTGGCAGCCTAATGGGGGCAGG	24604078	24604095	1	TCACGAGAGTGCCGCCCG	24603962	24604077	AAATAACCAGAAAGGACAAGGAGCCTGCAAACAAAATCAAACACATAACATTCTCTTAAGATGGTGTCTGGAAGTTCTAGGCCTTGTTTTTGAGTTTAATCGAGAACCAACTCAAA	TCACGAGAGTGCCGCCCGCTTCAGCTTCCCGATATCCGACGGTAGTGTNNNNNGTGGCAGCCTAATGGGGGCAGG	24603464	24604053	+	0	DyslexiaSet2_0948
6:24605403-24605558/18,22/+	1.66894	6	24605403	24605420	1	ATGGATTAAATAATCCTT	24605537	24605558	1	ACCTCAAGCTTTCACTGTGGCA	24605421	24605536	CACCTATATTATCTTATTTGATCTACTTGTAGGAACTGTTTCTGAGTTAGGAGTTCTCATTCCCATTTTACAGGAAAAGATGCTGCTGAGTTTCAGAGTCAGTCTTTATACTCAAG	ACCTCAAGCTTTCACTGTGGCACTTCAGCTTCCCGATATCCGACGGTAGTGTNNNNNATGGATTAAATAATCCTT	24605450	24605786	+	0	DyslexiaSet2_0949
6:24605505-24605660/18,22/-	2.22496	6	24605643	24605660	1	AGAGAACTGGGTCATTCG	24605505	24605526	1	AAGACTGACTCTGAAACTCAGC	24605527	24605642	GAGACTGAATAATAAGTAAGGAAAGTCTTAAGTAATCCACAGTGGAATGGATGAACTTCACAGAACTATCAAAGAGGGTGGGGGTGCCACAGTGAAAGCTTGAGGTCTTGAGTATA	AAGACTGACTCTGAAACTCAGCCTTCAGCTTCCCGATATCCGACGGTAGTGTNNNNNAGAGAACTGGGTCATTCG	24605450	24605786	-	0	DyslexiaSet2_0950
6:24605591-24605746/18,22/-	1.44616	6	24605729	24605746	7	AAATATTTTCTTCCCTTT	24605591	24605612	1	AGTAATCCACAGTGGAATGGAT	24605613	24605728	TAATGAAGACAGAAAACTACAGTGAGGTGGGCAAAAGGCAAGCAGCAGGAGAGAGCATGGGTCCAGCAAGAGAACTGGGTCATTCGGAGACTGAATAATAAGTAAGGAAAGTCTTA	AGTAATCCACAGTGGAATGGATCTTCAGCTTCCCGATATCCGACGGTAGTGTNNNNNAAATATTTTCTTCCCTTT	24605450	24605786	-	0	DyslexiaSet2_0951
6:24605664-24605819/18,22/-	2.0397	6	24605802	24605819	1	TTGTCACTCGATTAAACT	24605664	24605685	2	AGCAGGAGAGAGCATGGGTCCA	24605686	24605801	TTACCTTTGATCAAAATTGTTAAAGAGCTTGACAGGCTTTCTATGTAAATTCTTTAAATATTTTCTTCCCTTTTAATGAAGACAGAAAACTACAGTGAGGTGGGCAAAAGGCAAGC	AGCAGGAGAGAGCATGGGTCCACTTCAGCTTCCCGATATCCGACGGTAGTGTNNNNNTTGTCACTCGATTAAACT	24605450	24605786	-	0	DyslexiaSet2_0952
6:24613493-24613648/18,22/+	1.91328	6	24613493	24613510	1	ACAGAGAGGGGTGGAGGA	24613627	24613648	1	TGTTTTGTCTGGCAACTCTAAC	24613511	24613626	TGAACAGGGTGGGCAGACTTAGCAAATGAAAATACAGTGCAGGATTCCCAGGTAATAATTGAATTTCAGGTGAATAATTTTTTTTTTATTCTGCAATATTTGGGACATTATTATAG	TGTTTTGTCTGGCAACTCTAACCTTCAGCTTCCCGATATCCGACGGTAGTGTNNNNNACAGAGAGGGGTGGAGGA	24613540	24613827	+	0	DyslexiaSet2_0953
6:24613713-24613868/19,21/+	1.82998	6	24613713	24613731	1	CCAGAAGATCTACAAACAC	24613848	24613868	1	CACAAACAACTGGTTAACAAG	24613732	24613847	AACACTATGAAGAGAAAGAGCTGACATTTACACTTCACTCCTAGAAGCAAAAGCTCAACCCAGATTTCAGTCCATATCCTGAATCCCCACTGATTTCTGAAATCACTTAATGTAAG	CACAAACAACTGGTTAACAAGCTTCAGCTTCCCGATATCCGACGGTAGTGTNNNNNCCAGAAGATCTACAAACAC	24613540	24613827	+	0	DyslexiaSet2_0955
6:24613599-24613754/21,19/-	1.71257	6	24613734	24613754	1	CAGCTCTTTCTCTTCATAGTG	24613599	24613617	1	TGTCCCAAATATTGCAGAA	24613618	24613733	TTGTGTTTGTAGATCTTCTGGGGAGAGAAATACATGAGCTGTAGTTCTAAATGGGCTGCCCAGGGCACATGGGCATTTTCTCATAGTTAGAGTTGCCAGACAAAACACTATAATAA	TGTCCCAAATATTGCAGAACTTCAGCTTCCCGATATCCGACGGTAGTGTNNNNNCAGCTCTTTCTCTTCATAGTG	24613540	24613827	-	0	DyslexiaSet2_0954
6:24613945-24614100/18,22/+	2.0907	6	24613945	24613962	1	CAAACCACTGAACAAAAG	24614079	24614100	1	TCATCTCAGCTGGGGCTGAGTG	24613963	24614078	GAATGGATTTTAATTTTAATTTTCAATTTTTTTGCATTGAGCAACCTTTATTTCAAAGAGATGGAATTACCATGCTGCTCTGAGACAAATTATTTTTCAGAGCCGGCTAACAGCTT	TCATCTCAGCTGGGGCTGAGTGCTTCAGCTTCCCGATATCCGACGGTAGTGTNNNNNCAAACCACTGAACAAAAG	24613984	24614586	+	0	DyslexiaSet2_0956_SNP_a
6:24613945-24614100/18,22/+	2.0907	6	24613945	24613962	1	CAAACCACTGAACAAAAG	24614079	24614100	1	TCAACTCAGCTGGGGCTGAGTG	24613963	24614078	GAATGGATTTTAATTTTAATTTTCAATTTTTTTGCATTGAGCAACCTTTATTTCAAAGAGATGGAATTACCATGCTGCTCTGAGACAAATTATTTTTCAGAGCCGGCTAACAGCTT	TCAACTCAGCTGGGGCTGAGTGCTTCAGCTTCCCGATATCCGACGGTAGTGTNNNNNCAAACCACTGAACAAAAG	24613984	24614586	+	0	DyslexiaSet2_0956_SNP_b
6:24614031-24614186/21,19/-	2.02366	6	24614166	24614186	1	ACCAAAAAAACAAGGCAGTTA	24614031	24614049	1	TGTCTCAGAGCAGCATGGT	24614050	24614165	AGAAATAAATATCAGATTCTGGATATGTTGAATCCTGGCTGTCACATACAGGATTTTTTTTCATACACTCAGCCCCAGCTGAGATGAAAGCTGTTAGCCGGCTCTGAAAAATAATT	TGTCTCAGAGCAGCATGGTCTTCAGCTTCCCGATATCCGACGGTAGTGTNNNNNACCAAAAAAACAAGGCAGTTA	24613984	24614586	-	0	DyslexiaSet2_0957
6:24614211-24614366/18,22/+	1.67397	6	24614211	24614228	1	GGATAATAGGAGGAAATA	24614345	24614366	1	GGCAGGTTTCCTAAGACTGTGA	24614229	24614344	TATTATTCATAGATTTCTCTTTCCATTTCACCGCAGTTGAGTTTGCTTTTGATTTCAGAAAAGTAGCTGTGACCAATAAACGCAGGTCAACTAAAAACAACCCCAAGATACCCCGT	GGCAGGTTTCCTAAGACTGTGACTTCAGCTTCCCGATATCCGACGGTAGTGTNNNNNGGATAATAGGAGGAAATA	24613984	24614586	+	0	DyslexiaSet2_0959
6:24614121-24614276/20,20/-	2.13483	6	24614257	24614276	1	AAGCAAACTCAACTGCGGTG	24614121	24614140	1	TGTTGAATCCTGGCTGTCAC	24614141	24614256	AAATGGAAAGAGAAATCTATGAATAATATATTTCCTCCTATTATCCACAGGATAGTTTTGGGCAAGCCTTACCAAAAAAACAAGGCAGTTAAGAAATAAATATCAGATTCTGGATA	TGTTGAATCCTGGCTGTCACCTTCAGCTTCCCGATATCCGACGGTAGTGTNNNNNAAGCAAACTCAACTGCGGTG	24613984	24614586	-	0	DyslexiaSet2_0958
6:24614294-24614449/19,21/-	2.07438	6	24614431	24614449	1	GTCTGTCCTGGCATATGTC	24614294	24614314	1	CCTGCGTTTATTGGTCACAGC	24614315	24614430	AGGAATTGCTAAGGCTGGCTCCTTCCAACATTTGAATCAATCTGTGAAACATGCTCGCAATTCATCACAGTCTTAGGAAACCTGCCACGGGGTATCTTGGGGTTGTTTTTAGTTGA	CCTGCGTTTATTGGTCACAGCCTTCAGCTTCCCGATATCCGACGGTAGTGTNNNNNGTCTGTCCTGGCATATGTC	24613984	24614586	-	0	DyslexiaSet2_0960
6:24614397-24614552/21,19/-	2.3413	6	24614532	24614552	1	GGGAGAGAGCACTGGGCGACT	24614397	24614415	1	TGGCTCCTTCCAACATTTG	24614416	24614531	GGGAGGTGATAGAAAGAAGACCGGGAGGCGAAGAGAAGGGCATGGAGACACAGTTGGGAGCATTTGCTTCCTCTCCCAAGGCGTCTGTCCTGGCATATGTCAGGAATTGCTAAGGC	TGGCTCCTTCCAACATTTGCTTCAGCTTCCCGATATCCGACGGTAGTGTNNNNNGGGAGAGAGCACTGGGCGACT	24613984	24614586	-	0	DyslexiaSet2_0961_SNP_a
6:24614397-24614552/21,19/-	2.3413	6	24614532	24614552	1	GGGAGAGAGCACTGGGCGACT	24614397	24614415	1	TGGCTGCTTCCAACATTTG	24614416	24614531	GGGAGGTGATAGAAAGAAGACCGGGAGGCGAAGAGAAGGGCATGGAGACACAGTTGGGAGCATTTGCTTCCTCTCCCAAGGCGTCTGTCCTGGCATATGTCAGGAATTGCTAAGGC	TGGCTGCTTCCAACATTTGCTTCAGCTTCCCGATATCCGACGGTAGTGTNNNNNGGGAGAGAGCACTGGGCGACT	24613984	24614586	-	0	DyslexiaSet2_0961_SNP_b
6:24614452-24614607/18,22/-	2.21121	6	24614590	24614607	1	AGCTGAGGAAGGCTGCAT	24614452	24614473	1	AGCATTTGCTTCCTCTCCCAAG	24614474	24614589	AGATAACTGGCTTTTGAGCTGGATATTTCCAGGGTATGGGAGAGAGCACTGGGCGACTGGGAGGTGATAGAAAGAAGACCGGGAGGCGAAGAGAAGGGCATGGAGACACAGTTGGG	AGCATTTGCTTCCTCTCCCAAGCTTCAGCTTCCCGATATCCGACGGTAGTGTNNNNNAGCTGAGGAAGGCTGCAT	24613984	24614586	-	0	DyslexiaSet2_0962
6:24619715-24619870/20,20/+	2.19758	6	24619715	24619734	1	CAAGAGATATCTAAGTGGAG	24619851	24619870	1	CCACCAAGAGAGTGAGTGAC	24619735	24619850	CTGCTGAATAGGCCACAGGATAAATACGTCCAGGGTTCATGGGAGAGAGGGCTGGAGACATACACTGGGAGGCATCATTGTGTAGCTGGTATTCAAAGCCACAAGACTGGTTAACA	CCACCAAGAGAGTGAGTGACCTTCAGCTTCCCGATATCCGACGGTAGTGTNNNNNCAAGAGATATCTAAGTGGAG	24619759	24620298	+	0	DyslexiaSet2_0963
6:24619828-24619983/18,22/+	1.96973	6	24619828	24619845	1	CAAAGCCACAAGACTGGT	24619962	24619983	1	CCATGAATATGTCTCACCTAGT	24619846	24619961	TAACACCACCAAGAGAGTGAGTGACAATGGAAAAGGAATGTTCATGCTTGAGGGATGAACTTGAGTAGAAAGAGTGAAAATGCACGAGGGGGGAAATGGCCTATTTTCAAAATATT	CCATGAATATGTCTCACCTAGTCTTCAGCTTCCCGATATCCGACGGTAGTGTNNNNNCAAAGCCACAAGACTGGT	24619759	24620298	+	0	DyslexiaSet2_0964
6:24619933-24620088/22,18/+	2.29691	6	24619933	24619954	1	GGGGGGAAATGGCCTATTTTCA	24620071	24620088	1	TGCTGCAGCAGGCGTGCA	24619955	24620070	AAATATTCCATGAATATGTCTCACCTAGTCACATGCATCTGCAGAGAGACCTTAAGGTGCAAGGGGGAGAAACTTAAAATAAAACAGTGCCTTCTGATCTTGAGAGTGCCATATTT	TGCTGCAGCAGGCGTGCACTTCAGCTTCCCGATATCCGACGGTAGTGTNNNNNGGGGGGAAATGGCCTATTTTCA	24619759	24620298	+	0	DyslexiaSet2_0965
6:24620041-24620196/20,20/+	2.05685	6	24620041	24620060	1	GTGCCTTCTGATCTTGAGAG	24620177	24620196	1	TGACAATCACATGGATCCCA	24620061	24620176	TGCCATATTTTGCTGCAGCAGGCGTGCAAATCACACTATAGCAATTCCCTCGCTGCTTCAGCCAGAGCAAACCAAATATAGTTCCAGCCTGACTAAAAAGTGCCGACCATCTGAAA	TGACAATCACATGGATCCCACTTCAGCTTCCCGATATCCGACGGTAGTGTNNNNNGTGCCTTCTGATCTTGAGAG	24619759	24620298	+	0	DyslexiaSet2_0966
6:24620199-24620354/18,22/+	1.83745	6	24620199	24620216	1	CGCTGTTCATTCTAACAC	24620333	24620354	1	GGAGTCAAGCTTCCTGAACTTG	24620217	24620332	TGCTGGATTAATTGGCCTAAAATCCTGTTTTGTGTTTCCTTGGTCAATAATATGCTACTGAAAATAAGTTAGCAATTTATTTTCAATATATTTTGCCAATATTGGTCGGGAGTAGT	GGAGTCAAGCTTCCTGAACTTGCTTCAGCTTCCCGATATCCGACGGTAGTGTNNNNNCGCTGTTCATTCTAACAC	24619759	24620298	+	0	DyslexiaSet2_0968
6:24620145-24620300/19,21/-	1.69999	6	24620282	24620300	1	GAAAATAAATTGCTAACTT	24620145	24620165	1	CGGCACTTTTTAGTCAGGCTG	24620166	24620281	ATTTTCAGTAGCATATTATTGACCAAGGAAACACAAAACAGGATTTTAGGCCAATTAATCCAGCAGTGTTAGAATGAACAGCGAATGGGATCCATGTGATTGTCATTTCAGATGGT	CGGCACTTTTTAGTCAGGCTGCTTCAGCTTCCCGATATCCGACGGTAGTGTNNNNNGAAAATAAATTGCTAACTT	24619759	24620298	-	0	DyslexiaSet2_0967
6:24624947-24625102/19,21/+	2.39643	6	24624947	24624965	1	CCTGTACCTAAGGATCTGA	24625082	24625102	1	CCTGGAGTGCGGTGCCACATG	24624966	24625081	ATGTTATTCAGGTTCTGCCAATGAAATGCATTCAAGTGAGATTTGGAAGTCGGACGTGAAGCCCTGACTCCCATATTTCCTTCTACATGCAATGTAATGTGGGCTGAACAATGGAA	CCTGGAGTGCGGTGCCACATGCTTCAGCTTCCCGATATCCGACGGTAGTGTNNNNNCCTGTACCTAAGGATCTGA	24624991	24625554	+	10	DyslexiaSet2_0972_SNP_a
6:24625062-24625217/18,22/+	2.2062	6	24625062	24625079	1	ATGTGGGCTGAACAATGG	24625196	24625217	2	GGGAGGAAGATGGCTTGAGTCC	24625080	24625195	AACCTGGAGTGCGGTGCCACATGATCCTGTCCTATTCAAGATTTCTGCCCAGCCTTAAGAGTTGTACAATATGGTTAGGCTCTTCAGCCTGTAATCCCACCTACTCAGGAGGCTGA	GGGAGGAAGATGGCTTGAGTCCCTTCAGCTTCCCGATATCCGACGGTAGTGTNNNNNATGTGGGCTGAACAATGG	24624991	24625554	+	0	DyslexiaSet2_0973
6:24625151-24625306/18,22/+	1.87797	6	24625151	24625168	1	TGGTTAGGCTCTTCAGCC	24625285	24625306	1	CCCCTCTCTAAAAAACAGAAAC	24625169	24625284	TGTAATCCCACCTACTCAGGAGGCTGAGGGAGGAAGATGGCTTGAGTCCAGGAGTTCAAGGCTACAGTGAGCTATAGCTGCACCACTGCATGCCAGCATGGGCAACAGAATGAGCT	CCCCTCTCTAAAAAACAGAAACCTTCAGCTTCCCGATATCCGACGGTAGTGTNNNNNTGGTTAGGCTCTTCAGCC	24624991	24625554	+	0	DyslexiaSet2_0974
6:24625235-24625390/19,21/-	1.91775	6	24625372	24625390	1	CTTGTTCTATTTGGCAGAC	24625235	24625255	2	AGTGGTGCAGCTATAGCTCAC	24625256	24625371	AATTTTATAGAAATAAAAAAAACAGAAGTTATGGGGTACTGTATTATACAATTCTTTTATTTATTGTTTCTGTTTTTTAGAGAGGGGAGCTCATTCTGTTGCCCATGCTGGCATGC	AGTGGTGCAGCTATAGCTCACCTTCAGCTTCCCGATATCCGACGGTAGTGTNNNNNCTTGTTCTATTTGGCAGAC	24624991	24625554	-	0	DyslexiaSet2_0975
6:24625399-24625554/18,22/+	0.870932	6	24625399	24625416	2	TGGTGTTAGGAAAATTGC	24625533	24625554	1	TAGCAGAAATATCTTTCTAACC	24625417	24625532	TTTTCAGATAAATGACAAAATTAGAATCCCAACTTCATACCATATACAGTATAAATTTACATGAATTAAAGGCCTAAATGTGAAATGCAAAGCTTTAAAACTATTAAAAGTAAATG	TAGCAGAAATATCTTTCTAACCCTTCAGCTTCCCGATATCCGACGGTAGTGTNNNNNTGGTGTTAGGAAAATTGC	24624991	24625554	+	0	DyslexiaSet2_0969
6:24625280-24625435/19,21/-	1.16018	6	24625417	24625435	2	TTTGTCATTTATCTGAAAA	24625280	24625300	1	GTTTTTTAGAGAGGGGAGCTC	24625301	24625416	GCAATTTTCCTAACACCAGTTTTATTCTTGTTCTATTTGGCAGACAATTTTATAGAAATAAAAAAAACAGAAGTTATGGGGTACTGTATTATACAATTCTTTTATTTATTGTTTCT	GTTTTTTAGAGAGGGGAGCTCCTTCAGCTTCCCGATATCCGACGGTAGTGTNNNNNTTTGTCATTTATCTGAAAA	24624991	24625554	-	0	DyslexiaSet2_0970
6:24625442-24625597/18,22/-	1.12657	6	24625580	24625597	2	GTTTGCTTTTTGGGTCTT	24625442	24625463	1	GTATATGGTATGAAGTTGGGAT	24625464	24625579	GTTAATAAATCCATCCCTAATCAGTGGTTAGAAAGATATTTCTGCTACATTTACTTTTAATAGTTTTAAAGCTTTGCATTTCACATTTAGGCCTTTAATTCATGTAAATTTATACT	GTATATGGTATGAAGTTGGGATCTTCAGCTTCCCGATATCCGACGGTAGTGTNNNNNGTTTGCTTTTTGGGTCTT	24624991	24625554	-	0	DyslexiaSet2_0971
6:24628133-24628288/22,18/-	1.59759	6	24628267	24628288	1	GAAATAATATAAAACCTGGAAG	24628133	24628150	1	TGGTGAACATTTATGCTG	24628151	24628266	CAATGATGAATAATGTCTAACTTTTCATTAGCACAATTACTCAGTTCATTTTGCCCTAGAATAAGCAGTATTTGGAAGGAGGCTCCTACATTCAGGACATGTCTTCAGCATTCTTC	TGGTGAACATTTATGCTGCTTCAGCTTCCCGATATCCGACGGTAGTGTNNNNNGAAATAATATAAAACCTGGAAG	24628153	24628253	-	0	DyslexiaSet2_0976
6:24631002-24631157/18,22/+	1.7621	6	24631002	24631019	1	CACAAAAATTATCCTTCA	24631136	24631157	1	GCAGGCTCAGAAAAGGGCAAGC	24631020	24631135	TTGTTATATTTTTTATAATTTGTTTGCAACATTCCATTGATTATTACAATTTACTTCATCATTTCTTTGTTTCCAACTTGGGATGTTTATAAATAATGCTGGAGTGAAATGCTTCT	GCAGGCTCAGAAAAGGGCAAGCCTTCAGCTTCCCGATATCCGACGGTAGTGTNNNNNCACAAAAATTATCCTTCA	24631039	24631865	+	0	DyslexiaSet2_0977
6:24631088-24631243/18,22/+	1.95003	6	24631088	24631105	1	GTTTCCAACTTGGGATGT	24631222	24631243	1	AGATTGTCTGCATAGCATTGTC	24631106	24631221	TTATAAATAATGCTGGAGTGAAATGCTTCTGCAGGCTCAGAAAAGGGCAAGCTGCAGCTTTTGTATCTGAAGGGAATGGAAACAGCCCAAAGAGGGCCTCTTTCAGAGATCCAAAC	AGATTGTCTGCATAGCATTGTCCTTCAGCTTCCCGATATCCGACGGTAGTGTNNNNNGTTTCCAACTTGGGATGT	24631039	24631865	+	0	DyslexiaSet2_0978
6:24631197-24631352/22,18/+	2.13306	6	24631197	24631218	1	GAGGGCCTCTTTCAGAGATCCA	24631335	24631352	1	AGAGCCAGTGAACTCACA	24631219	24631334	AACAGATTGTCTGCATAGCATTGTCCTACAGGCTGTTAAGAACGAGCTGTATTTATAGGTTGTCCCATTTATGGTTTACTGAGTGAGGAAACTAAGCTGGCAAAGCCCTGCTTTTT	AGAGCCAGTGAACTCACACTTCAGCTTCCCGATATCCGACGGTAGTGTNNNNNGAGGGCCTCTTTCAGAGATCCA	24631039	24631865	+	0	DyslexiaSet2_0979
6:24631396-24631551/22,18/+	2.33733	6	24631396	24631417	1	GGGCAGCTAGGGAAGTTCTCCT	24631534	24631551	1	CCTCTCCAGGAGTCACAG	24631418	24631533	CTTTTATGATTCCTCTTTCCTTGCCGTATCAGCCACTACTTTGACAAAACCTGTCTTCGCCAAGGCAGCCTTCAGCTTCAGCGGTGAATGCAGGCCATGGGTCTACCTCCTGAGCA	CCTCTCCAGGAGTCACAGCTTCAGCTTCCCGATATCCGACGGTAGTGTNNNNNGGGCAGCTAGGGAAGTTCTCCT	24631039	24631865	+	0	DyslexiaSet2_0981
6:24631283-24631438/18,22/-	1.52762	6	24631421	24631438	1	AGGAAAGAGGAATCATAA	24631283	24631304	1	TCACTCAGTAAACCATAAATGG	24631305	24631420	AAGAGGAGAACTTCCCTAGCTGCCCCACTGGCTAAATTGAACTAGGAATATATTATGGCTGCATCTTTTGTGAGTTCACTGGCTCTAAAAAGCAGGGCTTTGCCAGCTTAGTTTCC	TCACTCAGTAAACCATAAATGGCTTCAGCTTCCCGATATCCGACGGTAGTGTNNNNNAGGAAAGAGGAATCATAA	24631039	24631865	-	0	DyslexiaSet2_0980
6:24631508-24631663/18,22/+	2.28126	6	24631508	24631525	1	CAGGCCATGGGTCTACCT	24631642	24631663	1	AGGTGGCATGTAGTGAAGGAGT	24631526	24631641	CCTGAGCACCTCTCCAGGAGTCACAGAAACAGTGCTAGAAAGGAAGGAGGGGATTTCCCACTCATTGGGAGGGTCAACTTGATAAAACAGATAAGAGAACAATTGAAAGGAGCAAT	AGGTGGCATGTAGTGAAGGAGTCTTCAGCTTCCCGATATCCGACGGTAGTGTNNNNNCAGGCCATGGGTCTACCT	24631039	24631865	+	0	DyslexiaSet2_0982
6:24631613-24631768/22,18/+	1.99025	6	24631613	24631634	1	CAGATAAGAGAACAATTGAAAG	24631751	24631768	1	TGCACTGTCTTACAGCCC	24631635	24631750	GAGCAATAGGTGGCATGTAGTGAAGGAGTATACGTTGGGAGAAAGAAATGGTAAGAAACAAATATGCACCAATTGCTATGGTAAATTTTACCATCTTTTCCACAGTCTTAGATTAA	TGCACTGTCTTACAGCCCCTTCAGCTTCCCGATATCCGACGGTAGTGTNNNNNCAGATAAGAGAACAATTGAAAG	24631039	24631865	+	0	DyslexiaSet2_0983
6:24631721-24631876/18,22/-	1.78667	6	24631859	24631876	1	TAAAGCCACATGGTGTAC	24631721	24631742	1	AGACTGTGGAAAAGATGGTAAA	24631743	24631858	ACTCAAGGTTTCACCTTCTAAAATTGTTTTTCCTAATGTAGGGACAGTGTTTCCAGGAGTAAAAAACTGTGGTGTTATGTTGTAATACAAGGGCTGTAAGACAGTGCATTAATCTA	AGACTGTGGAAAAGATGGTAAACTTCAGCTTCCCGATATCCGACGGTAGTGTNNNNNTAAAGCCACATGGTGTAC	24631039	24631865	-	0	DyslexiaSet2_0984
6:24631798-24631953/18,22/-	1.89147	6	24631936	24631953	1	AAGAATTGAATTTAGGGA	24631798	24631819	1	AGGGACAGTGTTTCCAGGAGTA	24631820	24631935	GAAATAAAAGTGCTGAGCCATTTGAAAGCTAAGTTGTTTCCATAATTAGGGAGAATATTTAAAGCCACATGGTGTACACTCAAGGTTTCACCTTCTAAAATTGTTTTTCCTAATGT	AGGGACAGTGTTTCCAGGAGTACTTCAGCTTCCCGATATCCGACGGTAGTGTNNNNNAAGAATTGAATTTAGGGA	24631039	24631865	-	0	DyslexiaSet2_0985_SNP_a
6:24631798-24631953/18,22/-	1.89147	6	24631936	24631953	1	AAGAATTGAATTTAGGGA	24631798	24631819	1	AGGGACAGTGTTCCCAGGAGTA	24631820	24631935	GAAATAAAAGTGCTGAGCCATTTGAAAGCTAAGTTGTTTCCATAATTAGGGAGAATATTTAAAGCCACATGGTGTACACTCAAGGTTTCACCTTCTAAAATTGTTTTTCCTAATGT	AGGGACAGTGTTCCCAGGAGTACTTCAGCTTCCCGATATCCGACGGTAGTGTNNNNNAAGAATTGAATTTAGGGA	24631039	24631865	-	0	DyslexiaSet2_0985_SNP_b
6:24632792-24632947/19,21/+	2.21316	6	24632792	24632810	1	GTGGTACAGAAAAGAAAGC	24632927	24632947	1	AGCACATGCAGCTAGAGGCCA	24632811	24632926	AGTTCTAAAAGTAACCTGCAGAGATGACTTGCCTAGCTGCTCCTGCACCTACAAAACGGTCTCAAACTGCAAAATCCTCATCAACAAAGAAAGAGATAGAGTGAAGGAAATAAGAC	AGCACATGCAGCTAGAGGCCACTTCAGCTTCCCGATATCCGACGGTAGTGTNNNNNGTGGTACAGAAAAGAAAGC	24632839	24633088	+	0	DyslexiaSet2_0986
6:24632892-24633047/22,18/+	2.21157	6	24632892	24632913	1	CAACAAAGAAAGAGATAGAGTG	24633030	24633047	1	TGCCAATCAACACAGAGG	24632914	24633029	AAGGAAATAAGACAGCACATGCAGCTAGAGGCCAAGTCAACAAAGTAAAACTCTGGCAGTTTTTCAGTACTATTAGTCTATGCTCTGACTTTCTCCACTGAAAGTGGATAAACCTG	TGCCAATCAACACAGAGGCTTCAGCTTCCCGATATCCGACGGTAGTGTNNNNNCAACAAAGAAAGAGATAGAGTG	24632839	24633088	+	0	DyslexiaSet2_0987
6:24633000-24633155/18,22/+	2.03028	6	24633000	24633017	1	GACTTTCTCCACTGAAAG	24633134	24633155	1	AGGGAAACATAATCCAGCATTG	24633018	24633133	TGGATAAACCTGTGCCAATCAACACAGAGGATTACTGATAAATATGCTGGCAACAGAGATAATGCTTTACAATTGTGGGATAAAATGACTCCCTATTAGGAGATCAAGTAGAATTA	AGGGAAACATAATCCAGCATTGCTTCAGCTTCCCGATATCCGACGGTAGTGTNNNNNGACTTTCTCCACTGAAAG	24632839	24633088	+	0	DyslexiaSet2_0988
6:24637265-24637420/20,20/+	2.21427	6	24637265	24637284	1	CAACTTCCTGAAGCATTTCT	24637401	24637420	1	AGTGGTCAAAAGCAAAGGTC	24637285	24637400	TCAAAGCTTTGTAACAGAAGATGAAACATGGTTTTACCAGTATGGTCCTGAAGATGAAGCACAATCAAAGCAATGGCTACCAAGAGGTGGCAGTGGTCCAGTCAAAGCAAAAGCAG	AGTGGTCAAAAGCAAAGGTCCTTCAGCTTCCCGATATCCGACGGTAGTGTNNNNNCAACTTCCTGAAGCATTTCT	24637303	24637668	+	0	DyslexiaSet2_0989
6:24637339-24637494/18,22/-	0.741823	6	24637477	24637494	1	AGCAGATGTTATCTTTGG	24637339	24637360	2	CCATTGCTTTGATTGTGCTTCA	24637361	24637476	TCCTCCAGAAAGTCAATAGGAAAAGTGCCTTGAGCATCTCAAAAAACTGTTGCCATGACCTTTGCTTTTGACCACTCTGCTTTTGCTTTGACTGGACCACTGCCACCTCTTGGTAG	CCATTGCTTTGATTGTGCTTCACTTCAGCTTCCCGATATCCGACGGTAGTGTNNNNNAGCAGATGTTATCTTTGG	24637303	24637668	-	0	DyslexiaSet2_1151682
6:24637448-24637603/18,22/-	0.762612	6	24637586	24637603	1	AAAGTCGCCCTTGTTTTT	24637448	24637469	1	GAAAGTCAATAGGAAAAGTGCC	24637470	24637585	TGAGAGGAATGAGCAGAGCTCTCGGGTGAAGCTTTTCCAGGCATTTTTCTGCTAAAGCTTTGGCTAACTTTCTCAAAACACTCTCATAATAAGCAGATGTTATCTTTGGTCCTCCA	GAAAGTCAATAGGAAAAGTGCCCTTCAGCTTCCCGATATCCGACGGTAGTGTNNNNNAAAGTCGCCCTTGTTTTT	24637303	24637668	-	0	DyslexiaSet2_1152772
6:24637539-24637694/18,22/-	0.701328	6	24637677	24637694	1	GATTACTTAAGACTAAAA	24637539	24637560	5	GTGAAGCTTTTCCAGGCATTTT	24637561	24637676	CAAAAAGAAGACAGAGGGATCTACATCAGGACTGTAAGGTGGATGCCTAATGACTTACCATTGAAACTCTTGAAAAGTCGCCCTTGTTTTTTGAGAGGAATGAGCAGAGCTCTCGG	GTGAAGCTTTTCCAGGCATTTTCTTCAGCTTCCCGATATCCGACGGTAGTGTNNNNNGATTACTTAAGACTAAAA	24637303	24637668	-	0	DyslexiaSet2_1153682
6:24641529-24641684/18,22/+	2.01428	6	24641529	24641546	1	TCCATCAATGGACATAAC	24641663	24641684	1	AGTGCAAATGGTCAAACAGGTG	24641547	24641662	ATTTAAAATTTATAACCAGGGGAGTAATGTGTTCATGTAACTGCTTTAGAAAGGTAACCCTAGAAGGAGATTAAAGGATACCACTTGCGAACCAAAAGATGAACCTGTTTCCAGAA	AGTGCAAATGGTCAAACAGGTGCTTCAGCTTCCCGATATCCGACGGTAGTGTNNNNNTCCATCAATGGACATAAC	24641555	24641655	+	0	DyslexiaSet2_0990
6:24644048-24644203/22,18/+	2.06095	6	24644048	24644069	1	CAGGAATTTCGTTAAGTAGGTC	24644186	24644203	1	CCTGGCAATCTGCAGCAC	24644070	24644185	CCATTGTTATCTCTATTTTACAGGTGAGGAAACTGAGCCTTAGAGGGTTTAGAGAATTTGCCAAATGTGAGACAGCCACTAAGTGGCAGAGCCACGCCCAAACCCACACCCTCTGA	CCTGGCAATCTGCAGCACCTTCAGCTTCCCGATATCCGACGGTAGTGTNNNNNCAGGAATTTCGTTAAGTAGGTC	24644069	24644541	+	0	DyslexiaSet2_0991
6:24644283-24644438/19,21/+	2.27384	6	24644283	24644301	1	AAAAATTCCTGGCCAGGGC	24644418	24644438	1	GTGGGTGTGTCTGTGAAAGTG	24644282	24644397	CACTGTCTATGTGGAGTCTGCTCATTCTCCTCATGTCTGCGTGGGTTTTCTCTGGGCTTCGGTTTCCTTCACATCCCAAAGCTGTGCATATGTCTACATGGTCCCCGTCTGAGTGA	GTGGGTGTGTCTGTGAAAGTGCTTCAGCTTCCCGATATCCGACGGTAGTGTNNNNNAAAAATTCCTGGCCAGGGC	24644069	24644541	+	0	DyslexiaSet2_0993
6:24644165-24644320/22,18/-	0.952917	6	24644299	24644320	1	AGACTCCACATAGACAGTGGCC	24644165	24644182	1	GAGGGTGTGGGTTTGGGC	24644183	24644298	CTGGCCAGGAATTTTTTTGTCACCAACGTTGAATGAAACTATGTTATTGAGGCACTGCTGTATGTAGAGCCAGGTATGCCCGTTTCTGGAACGGAGTGCTGCAGATTGCCAGGTCA	GAGGGTGTGGGTTTGGGCCTTCAGCTTCCCGATATCCGACGGTAGTGTNNNNNAGACTCCACATAGACAGTGGCC	24644069	24644541	-	0	DyslexiaSet2_1159200
6:24644370-24644525/22,18/+	2.2152	6	24644370	24644391	1	TCACATCCCAAAGCTGTGCATA	24644508	24644525	1	TGGCTACCCATGACCTTG	24644392	24644507	TGTCTACATGGTCCCCGTCTGAGTGAGTGGGTGTGTCTGTGAAAGTGCACCCTGTGATGGGATAGCTTCCTGGACAGGGGAGAGGGGGGGGTTCCCACTCTGAACCAGGGAGACTC	TGGCTACCCATGACCTTGCTTCAGCTTCCCGATATCCGACGGTAGTGTNNNNNTCACATCCCAAAGCTGTGCATA	24644069	24644541	+	0	DyslexiaSet2_0994
6:24644408-24644563/18,22/-	2.28185	6	24644546	24644563	1	GTAAAAACAAGATCATTA	24644408	24644429	1	AGACACACCCACTCACTCAGAC	24644430	24644545	TTTACCCAATTATTACAGTTCAAGGTCATGGGTAGCCAGAGTCTCCCTGGTTCAGAGTGGGAACCCCCCCCTCTCCCCTGTCCAGGAAGCTATCCCATCACAGGGTGCACTTTCAC	AGACACACCCACTCACTCAGACCTTCAGCTTCCCGATATCCGACGGTAGTGTNNNNNGTAAAAACAAGATCATTA	24644069	24644541	-	0	DyslexiaSet2_0995
6:24645846-24646001/18,22/+	2.05682	6	24645846	24645863	2	GAAACTCACCTTCTGAAC	24645980	24646001	1	CGACACTGAAGCTCGCCCCATG	24645864	24645979	TCAGGGCGTCTCGATTCTACTTTTGTTGGGTATTGGCCTGCCTACTGGCTGCCCTCTTTCCTATTTCTCGGCCAGGCGCTCTGGGAAGTAGATACCGTACCTGTGGTCACTGCTGG	CGACACTGAAGCTCGCCCCATGCTTCAGCTTCCCGATATCCGACGGTAGTGTNNNNNGAAACTCACCTTCTGAAC	24645765	24646959	+	0	DyslexiaSet2_0997
6:24645738-24645893/18,22/-	1.91281	6	24645876	24645893	1	CCCAACAAAAGTAGAATC	24645738	24645759	1	AGTGTCTTTTCCCAACCTCACG	24645760	24645875	GAGACGCCCTGAGTTCAGAAGGTGAGTTTCTTAAGATTCTTCTGGGCATTCAGGAAAGGGCATTTTTTGATTGCTGCACTGATTGTTGACTAGTAGGGTGGAGTCGGGGAAATTTG	AGTGTCTTTTCCCAACCTCACGCTTCAGCTTCCCGATATCCGACGGTAGTGTNNNNNCCCAACAAAAGTAGAATC	24645765	24646959	-	0	DyslexiaSet2_0996
6:24645925-24646080/22,18/-	0.715538	6	24646059	24646080	1	GTGTGTGTGTGTAAGACCTGCG	24645925	24645942	9	GCGCCTGGCCGAGAAATA	24645943	24646058	ATGACGACGAGGAGGAACAAGTGGGACGGCGAGTGATGCTCAGGGCCAGCAGCAACGCATGGGGCGAGCTTCAGTGTCGCCAGCAGTGACCACAGGTACGGTATCTACTTCCCAGA	GCGCCTGGCCGAGAAATACTTCAGCTTCCCGATATCCGACGGTAGTGTNNNNNGTGTGTGTGTGTAAGACCTGCG	24645765	24646959	-	0	DyslexiaSet2_1165710
6:24646031-24646186/20,20/-	0.745799	6	24646167	24646186	1	GAGGAAGCGAGGATTTTGCT	24646031	24646050	1	GAGGAGGAACAAGTGGGACG	24646051	24646166	GGGGTGGGGCTGTACCTCTTAACAGCAGGTGCGCGCGCGAGGGTGTGAACGTGTGTGTGTGTGTGTGTGTGTGTGTGTGTGTGTGTGTGTGTGTGTGTAAGACCTGCGATGACGAC	GAGGAGGAACAAGTGGGACGCTTCAGCTTCCCGATATCCGACGGTAGTGTNNNNNGAGGAAGCGAGGATTTTGCT	24645765	24646959	-	0	DyslexiaSet2_1166786
6:24646123-24646278/18,22/-	0.700531	6	24646261	24646278	1	GCTGTCACTGCCGGAGGT	24646123	24646144	1	CAGCAGGTGCGCGCGCGAGGGT	24646145	24646260	GAGAGCGCAGCAGTAGCTTCAGCCTGTCTTGGGCTTGGTCCAGATTCGCTCCTCTGGGGCTACGTCCCGGGGAAGAGGAAGCGAGGATTTTGCTGGGGTGGGGCTGTACCTCTTAA	CAGCAGGTGCGCGCGCGAGGGTCTTCAGCTTCCCGATATCCGACGGTAGTGTNNNNNGCTGTCACTGCCGGAGGT	24645765	24646959	-	0	DyslexiaSet2_1167722
6:24646176-24646331/18,22/-	0.420998	6	24646314	24646331	1	TGTGCTGCCCTCGGCGGG	24646176	24646197	1	GTCCCGGGGAAGAGGAAGCGAG	24646198	24646313	CCTGGCTGGCCCCGCGCAGAGCGGCGGCGGCGCTCGCTGTCACTGCCGGAGGTGAGAGCGCAGCAGTAGCTTCAGCCTGTCTTGGGCTTGGTCCAGATTCGCTCCTCTGGGGCTAC	GTCCCGGGGAAGAGGAAGCGAGCTTCAGCTTCCCGATATCCGACGGTAGTGTNNNNNTGTGCTGCCCTCGGCGGG	24645765	24646959	-	10	DyslexiaSet2_1168252
6:24646317-24646472/22,18/-	0.421508	6	24646451	24646472	1	TGTGTGCGCGTGCGCGCGCGTC	24646317	24646334	1	ACCTGTGCTGCCCTCGGC	24646335	24646450	GCCGTGGTAACCGCGGCGGCGGAAAGGCGCTGAATCACTGGCGCGCGCTTTCCCCGAGCCTGCAGAAGCTGCCGCGGGCGGTGGGCGGGGATCCCCCGGGGGTGCAACCTTGCTCC	ACCTGTGCTGCCCTCGGCCTTCAGCTTCCCGATATCCGACGGTAGTGTNNNNNTGTGTGCGCGTGCGCGCGCGTC	24645765	24646959	-	0	DyslexiaSet2_1169630
6:24646377-24646532/21,19/-	0.400187	6	24646512	24646532	2	GGGGAGCTGAGCAGGGGAGCT	24646377	24646395	1	GAGCCTGCAGAAGCTGCCG	24646396	24646511	GGGCAGGGGCGGCTGCCGCGCCCCACATCCCTGAGGGCGTGTGTGCGCGTGCGCGCGCGTCGCCGTGGTAACCGCGGCGGCGGAAAGGCGCTGAATCACTGGCGCGCGCTTTCCCC	GAGCCTGCAGAAGCTGCCGCTTCAGCTTCCCGATATCCGACGGTAGTGTNNNNNGGGGAGCTGAGCAGGGGAGCT	24645765	24646959	-	10	DyslexiaSet2_1170238
6:24646439-24646594/19,21/-	0.433953	6	24646576	24646594	2	CTGCGGGGTGGGAGTGTGT	24646439	24646459	1	GCGCGCGTCGCCGTGGTAACC	24646460	24646575	CGCCCCGGTGCGGGTACTTAGAGCGCAACCGGGGAGCTGAGCAGGGGAGCTGAGCAGGGGAGCTGGGCAGGGGCGGCTGCCGCGCCCCACATCCCTGAGGGCGTGTGTGCGCGTGC	GCGCGCGTCGCCGTGGTAACCCTTCAGCTTCCCGATATCCGACGGTAGTGTNNNNNCTGCGGGGTGGGAGTGTGT	24645765	24646959	-	0	DyslexiaSet2_1170874
6:24646662-24646817/18,22/+	0.730958	6	24646662	24646679	1	CCCTTCCCTGTCACCGTG	24646796	24646817	1	AGCTTGTCCCCAGCTTGTGTCA	24646680	24646795	GCCCTAAACAGTCTGGGGGATGAACACTCCTTCCAAATAAACACCCGGGCCAGGGTGGCTCAAGGGAGCCGTGGGTGCACTGCCTGGGTCAAACACCCTTCGCGAATGTGTCCCCC	AGCTTGTCCCCAGCTTGTGTCACTTCAGCTTCCCGATATCCGACGGTAGTGTNNNNNCCCTTCCCTGTCACCGTG	24645765	24646959	+	0	DyslexiaSet2_1173071
6:24646551-24646706/21,19/-	0.714565	6	24646686	24646706	1	GTGTTCATCCCCCAGACTGTT	24646551	24646569	1	GGTGCGGGTACTTAGAGCG	24646570	24646685	TAGGGCCACGGTGACAGGGAAGGGCTTGGTGAAGGAAAGCAGGTAGGGTATGAAGGCCGCTCAGGTTCACGAAAGACTTTTGCTTGGTCCCCTGCGGGGTGGGAGTGTGTCGCCCC	GGTGCGGGTACTTAGAGCGCTTCAGCTTCCCGATATCCGACGGTAGTGTNNNNNGTGTTCATCCCCCAGACTGTT	24645765	24646959	-	0	DyslexiaSet2_1171978
6:24646772-24646927/18,22/+	0.883676	6	24646772	24646789	1	ACACCCTTCGCGAATGTG	24646906	24646927	1	GACTGAGACTGGGAACCTGTGC	24646790	24646905	TCCCCCAGCTTGTCCCCAGCTTGTGTCACCCCAGCTACACAAGTTCCATTCTTCCAGTGGGAGTCTCTTTGGCCCCTACTCTGTAATTATCTTTCTATTTTGAGCAGGTGCTTTCT	GACTGAGACTGGGAACCTGTGCCTTCAGCTTCCCGATATCCGACGGTAGTGTNNNNNACACCCTTCGCGAATGTG	24645765	24646959	+	0	DyslexiaSet2_1174171
6:24646881-24647036/19,21/+	0.703288	6	24646881	24646899	1	TTTCTATTTTGAGCAGGTG	24647016	24647036	1	CTAAACCACAGAAAACTTGGG	24646900	24647015	CTTTCTGACTGAGACTGGGAACCTGTGCTAGGAGGGGCTCCCATCACCTCCAGGCCTTGCAGGTTAACTGGATGCCCAGTATAGTTTGACATTTGCATCTTGAGGAACGTGATAAT	CTAAACCACAGAAAACTTGGGCTTCAGCTTCCCGATATCCGACGGTAGTGTNNNNNTTTCTATTTTGAGCAGGTG	24645765	24646959	+	0	DyslexiaSet2_1175273
6:24648934-24649089/21,19/-	0.884938	6	24649069	24649089	11	AAGACTGTCTCAAAAAAAACC	24648934	24648952	1	GCCTTACCTTCCTGCTTAG	24648953	24649068	ACTTTTAGTCTGCTTTCATGAGCAATAGTTATCAATGAATTAACCTACTAATTTGCTATATCTTGAGTTTTTTACTTGGAATTTTTCAAAGTTTTTCCAGTGTAGTAGCTTTGCTT	GCCTTACCTTCCTGCTTAGCTTCAGCTTCCCGATATCCGACGGTAGTGTNNNNNAAGACTGTCTCAAAAAAAACC	24649011	24649111	-	10	DyslexiaSet2_1176438
6:24659001-24659156/20,20/+	1.34737	6	24659001	24659020	1	CTATAAATTGATTAAGAATT	24659137	24659156	2	AGCATTAATCACGCTGCACT	24659021	24659136	ATTTTGTATTTGTAGCCCTCATTTTACAGACAAATTTTAAAAGAGCCCTAAAAGTGACACTGTCCTTACAGGGTTAACAAGAATTGCATGCCAGGTTCTAGACAGAAATATAATTG	AGCATTAATCACGCTGCACTCTTCAGCTTCCCGATATCCGACGGTAGTGTNNNNNCTATAAATTGATTAAGAATT	24659021	24659121	+	0	DyslexiaSet2_0998
12:13656929-13657084/19,21/+	2.15448	12	13656929	13656947	1	GATGGCTAAGAAGTTAGGG	13657064	13657084	1	CCCAGCCTGTCTGAGGTCAGA	13656948	13657063	GCATCTTTCTCTGAATGTGTAATTTCCTACTCAGAAAGCTAAAACAAAACCTGAGGAAGGGGAGGCAAATGAAACATTTTCTCATTTGGGATTGTGCCTGATTTCTATTATCTCTA	CCCAGCCTGTCTGAGGTCAGACTTCAGCTTCCCGATATCCGACGGTAGTGTNNNNNGATGGCTAAGAAGTTAGGG	13656976	13657731	+	0	DyslexiaSet2_0001
12:13657136-13657291/18,22/+	2.01021	12	13657136	13657153	3	AGAAATGAAACACTAGAA	13657270	13657291	1	GGCCTCTCCTTACCACACAGTG	13657154	13657269	ATACAGGATTCTGCAGAGCTAAAGATTTCTGTAACCACAGTGACTCATAAACACAGCACAAGAAATGTATTTGATTTGGGTTTTGGCCTTTAAATGTGCCACTTTCATCTCTTTTT	GGCCTCTCCTTACCACACAGTGCTTCAGCTTCCCGATATCCGACGGTAGTGTNNNNNAGAAATGAAACACTAGAA	13656976	13657731	+	0	DyslexiaSet2_0003
12:13657027-13657182/18,22/-	1.99199	12	13657165	13657182	1	GAAATCTTTAGCTCTGCA	13657027	13657048	1	TCAGGCACAATCCCAAATGAGA	13657049	13657164	GAATCCTGTATTTCTAGTGTTTCATTTCTAAACTTGAATAAAGCCAGGCTAGGCTAGTGTGATGTTCCAGTTTCTGAGCTTCTGACCTCAGACAGGCTGGGTAGAGATAATAGAAA	TCAGGCACAATCCCAAATGAGACTTCAGCTTCCCGATATCCGACGGTAGTGTNNNNNGAAATCTTTAGCTCTGCA	13656976	13657731	-	0	DyslexiaSet2_0002_SNP_a
12:13657027-13657182/18,22/-	1.99199	12	13657165	13657182	1	GAAATATTTAGCTCTGCA	13657027	13657048	1	TCAGGCACAATCCCAAATGAGA	13657049	13657164	GAATCCTGTATTTCTAGTGTTTCATTTCTAAACTTGAATAAAGCCAGGCTAGGCTAGTGTGATGTTCCAGTTTCTGAGCTTCTGACCTCAGACAGGCTGGGTAGAGATAATAGAAA	TCAGGCACAATCCCAAATGAGACTTCAGCTTCCCGATATCCGACGGTAGTGTNNNNNGAAATATTTAGCTCTGCA	13656976	13657731	-	0	DyslexiaSet2_0002_SNP_b
12:13657312-13657467/18,22/+	2.21867	12	13657312	13657329	1	CCAGAGCTGTAAAGCTCC	13657446	13657467	1	GCTGAATCTCAGCCATCACTGG	13657330	13657445	CTAAAGTCTTTGAAGAGAAAGGCTGATTTTGTGCAAAGTAGAGCTGTTGTTTTATTAAGGATGCATGAGAAAATATAACTAGACTTCACAGAGTGACTAAGAAATGCTGCCGGTGG	GCTGAATCTCAGCCATCACTGGCTTCAGCTTCCCGATATCCGACGGTAGTGTNNNNNCCAGAGCTGTAAAGCTCC	13656976	13657731	+	0	DyslexiaSet2_0005
12:13657220-13657375/18,22/-	1.79654	12	13657358	13657375	1	CAGCTCTACTTTGCACAA	13657220	13657241	1	GGCCAAAACCCAAATCAAATAC	13657242	13657357	AATCAGCCTTTCTCTTCAAAGACTTTAGGGAGCTTTACAGCTCTGGCTATGATATCCTAAGTGGAACACTGTGTGGTAAGGAGAGGCCAAAAAGAGATGAAAGTGGCACATTTAAA	GGCCAAAACCCAAATCAAATACCTTCAGCTTCCCGATATCCGACGGTAGTGTNNNNNCAGCTCTACTTTGCACAA	13656976	13657731	-	0	DyslexiaSet2_0004
12:13657411-13657566/20,20/+	2.24788	12	13657411	13657430	1	GACTTCACAGAGTGACTAAG	13657547	13657566	1	CCAGGAGAAGGGGAGAAGGA	13657431	13657546	AAATGCTGCCGGTGGGCTGAATCTCAGCCATCACTGGCCCTTCTGAGATCTTTAATCTCTTCTGTGAAGATCAAGAGGGAAGTGTGTGTAGGGGAAAAGCAGAGCCAGGCCCAGTA	CCAGGAGAAGGGGAGAAGGACTTCAGCTTCCCGATATCCGACGGTAGTGTNNNNNGACTTCACAGAGTGACTAAG	13656976	13657731	+	0	DyslexiaSet2_0006
12:13657501-13657656/21,19/+	2.29595	12	13657501	13657521	1	TCAAGAGGGAAGTGTGTGTAG	13657638	13657656	1	CCTGCCACAAGAGGACATG	13657522	13657637	GGGAAAAGCAGAGCCAGGCCCAGTACCAGGAGAAGGGGAGAAGGAATTTTGGTGAGGAAATTCAGCTCAGCAAGCATTCATTGAGCTAGGTGCTAGAGATAAAACTTGATAAATTT	CCTGCCACAAGAGGACATGCTTCAGCTTCCCGATATCCGACGGTAGTGTNNNNNTCAAGAGGGAAGTGTGTGTAG	13656976	13657731	+	0	DyslexiaSet2_0007
12:13657599-13657754/20,20/+	2.13974	12	13657599	13657618	1	TCATTGAGCTAGGTGCTAGA	13657735	13657754	1	TCACTGCAGTCACTATGGGG	13657619	13657734	GATAAAACTTGATAAATTTCCTGCCACAAGAGGACATGCAAACAGGAAATTTCAATATAATGTGCTCAGAAATAGTGTAGAGATGTGCTAGGGGACCCTGGGAGAGCTGCGTGGGG	TCACTGCAGTCACTATGGGGCTTCAGCTTCCCGATATCCGACGGTAGTGTNNNNNTCATTGAGCTAGGTGCTAGA	13656976	13657731	+	0	DyslexiaSet2_0008
12:13659364-13659519/18,22/+	2.21727	12	13659364	13659381	1	GCCACAATGGAGGGGGAT	13659498	13659519	1	GGGTTCTGCAGAAAGTTCTGCC	13659382	13659497	GGGCAGGGAGAAAGGATCATTCTTCTGCTGGATAGAGTGTCCTGGAGTGGGGTCAGAGATGGATAAAGTAAGCAAGGAGAGGAAAGGGACAAATCATGGGGGAGGTGGTAACAGAA	GGGTTCTGCAGAAAGTTCTGCCCTTCAGCTTCCCGATATCCGACGGTAGTGTNNNNNGCCACAATGGAGGGGGAT	13659384	13660009	+	0	DyslexiaSet2_0010
12:13659453-13659608/22,18/+	2.27322	12	13659453	13659474	1	GCAAGGAGAGGAAAGGGACAAA	13659591	13659608	1	CCAGGACATTCAGGTCTG	13659475	13659590	TCATGGGGGAGGTGGTAACAGAAGGGTTCTGCAGAAAGTTCTGCCTGGATCCAGCCCTGCATCACATAAAGAGAGATGAAATAGCATCCCCATCCTTGTGAAATAGAGTTACTTGC	CCAGGACATTCAGGTCTGCTTCAGCTTCCCGATATCCGACGGTAGTGTNNNNNGCAAGGAGAGGAAAGGGACAAA	13659384	13660009	+	0	DyslexiaSet2_0011_SNP_a
12:13659453-13659608/22,18/+	2.27322	12	13659453	13659474	1	GCAAGGAGGGGAAAGGGACAAA	13659591	13659608	1	CCAGGACATTCAGGTCTG	13659475	13659590	TCATGGGGGAGGTGGTAACAGAAGGGTTCTGCAGAAAGTTCTGCCTGGATCCAGCCCTGCATCACATAAAGAGAGATGAAATAGCATCCCCATCCTTGTGAAATAGAGTTACTTGC	CCAGGACATTCAGGTCTGCTTCAGCTTCCCGATATCCGACGGTAGTGTNNNNNGCAAGGAGGGGAAAGGGACAAA	13659384	13660009	+	0	DyslexiaSet2_0011_SNP_b
12:13659654-13659809/18,22/+	1.88031	12	13659654	13659671	1	GACAGAGGTATGGAAGCT	13659788	13659809	1	GCAAGAATGGCTTGTACTGATG	13659672	13659787	TTTTCCTAACATGGTATCTGAAGATAAAAGCAGCTCAGAGTAGACACATATTTTAAGTGCTGTCCTCCTAATACAAATCCATCAGTTAGATGTGCTCTTTGACCGGCTTTTTAGCA	GCAAGAATGGCTTGTACTGATGCTTCAGCTTCCCGATATCCGACGGTAGTGTNNNNNGACAGAGGTATGGAAGCT	13659384	13660009	+	0	DyslexiaSet2_0013
12:13659542-13659697/18,22/-	1.46998	12	13659680	13659697	1	TATCTTCAGATACCATGT	13659542	13659563	1	GGATGCTATTTCATCTCTCTTT	13659564	13659679	TAGGAAAAAGCTTCCATACCTCTGTCATTACTGAGTTACTAGCCTCCTTGGTGCATTAAATCTTCTATTTTCAGACCTGAATGTCCTGGGCAAGTAACTCTATTTCACAAGGATGG	GGATGCTATTTCATCTCTCTTTCTTCAGCTTCCCGATATCCGACGGTAGTGTNNNNNTATCTTCAGATACCATGT	13659384	13660009	-	0	DyslexiaSet2_0012
12:13659762-13659917/18,22/+	1.82648	12	13659762	13659779	2	TGTGCTCTTTGACCGGCT	13659896	13659917	1	CATTCTACGTATCACTGCCAGA	13659780	13659895	TTTTAGCAGCAAGAATGGCTTGTACTGATGAATCCGCATGATCTGTGCCAACGTTCCCAAGCCTTTGGCTTCACAGCACCATGTTCCAACCAACTGTTCTTTTCTCTGCTCCAATT	CATTCTACGTATCACTGCCAGACTTCAGCTTCCCGATATCCGACGGTAGTGTNNNNNTGTGCTCTTTGACCGGCT	13659384	13660009	+	0	DyslexiaSet2_0014
12:13659865-13660020/18,22/-	1.99168	12	13660003	13660020	1	ACCTTGGTCAAGTTGAAA	13659865	13659886	1	AGAGAAAAGAACAGTTGGTTGG	13659887	13660002	AGTTTATATTCAGTTTTACAGGCAAGAGGGAGCCATTGCTGGTTTTGAGCAGAACAAAGTCGTGGGTCCTACTTTAGAAAATCGATCTGGCAGTGATACGTAGAATGAATTGGAGC	AGAGAAAAGAACAGTTGGTTGGCTTCAGCTTCCCGATATCCGACGGTAGTGTNNNNNACCTTGGTCAAGTTGAAA	13659384	13660009	-	0	DyslexiaSet2_0015
12:13659900-13660055/20,20/-	1.49316	12	13660036	13660055	1	GGGAAAGACAGGAATTAATA	13659900	13659919	1	GATCTGGCAGTGATACGTAG	13659920	13660035	ATGGAAATTAGAGGTACCTTGGTCAAGTTGAAAAGTTTATATTCAGTTTTACAGGCAAGAGGGAGCCATTGCTGGTTTTGAGCAGAACAAAGTCGTGGGTCCTACTTTAGAAAATC	GATCTGGCAGTGATACGTAGCTTCAGCTTCCCGATATCCGACGGTAGTGTNNNNNGGGAAAGACAGGAATTAATA	13659384	13660009	-	0	DyslexiaSet2_0009
12:13662393-13662548/18,22/+	0.841464	12	13662393	13662410	1	GTGGTATAGTCAGTGGTG	13662527	13662548	1	TAGAGCATCTAATGCCTAATTT	13662411	13662526	AATGGTCAGAAAAGCTTGGACAGAGCTCACTTTCTAGTGGGTAGGGGAGGAGAATATAATCACACAAAAAGAATACATTAAAGTGCCATGCAGAGGATTATACTGAAGTGAAATGA	TAGAGCATCTAATGCCTAATTTCTTCAGCTTCCCGATATCCGACGGTAGTGTNNNNNGTGGTATAGTCAGTGGTG	13662404	13662670	+	0	DyslexiaSet2_17311
12:13662374-13662529/22,18/-	1.89295	12	13662508	13662529	1	CTATCATTTCACTTCAGTATAA	13662374	13662391	1	TGTGCCTACAACTGGCAC	13662392	13662507	TCCTCTGCATGGCACTTTAATGTATTCTTTTTGTGTGATTATATTCTCCTCCCCTACCCACTAGAAAGTGAGCTCTGTCCAAGCTTTTCTGACCATTCACCACTGACTATACCACG	TGTGCCTACAACTGGCACCTTCAGCTTCCCGATATCCGACGGTAGTGTNNNNNCTATCATTTCACTTCAGTATAA	13662404	13662670	-	0	DyslexiaSet2_0016
12:13662589-13662744/19,21/+	2.24089	12	13662589	13662607	2	AAGCTGAGATCTGAAGAAG	13662724	13662744	1	AGGATACTGGGGGGAACAGTG	13662608	13662723	AAGGAACCAGCCTTGTGATGATTGCTGCAACAGCATCCCAGGCAGAGGAGCAGCAAGGGCAAAGGTGGCCATGAGCTTGAAAATCTGAGAAACCAAAGGAAAGCTGGTGCAGGTAG	AGGATACTGGGGGGAACAGTGCTTCAGCTTCCCGATATCCGACGGTAGTGTNNNNNAAGCTGAGATCTGAAGAAG	13662404	13662670	+	0	DyslexiaSet2_0018
12:13662490-13662645/22,18/-	1.98958	12	13662624	13662645	1	GGATGCTGTTGCAGCAATCATC	13662490	13662507	1	TCCTCTGCATGGCACTTT	13662508	13662623	ACAAGGCTGGTTCCTTCTTCTTCAGATCTCAGCTTAAATGCCACATTCGTGGTAAGGCAGTTTGTGGCTACATCTAAATTAGGCATTAGATGCTCTATCATTTCACTTCAGTATAA	TCCTCTGCATGGCACTTTCTTCAGCTTCCCGATATCCGACGGTAGTGTNNNNNGGATGCTGTTGCAGCAATCATC	13662404	13662670	-	0	DyslexiaSet2_0017
12:13665201-13665356/18,22/+	1.95465	12	13665201	13665218	1	GCCTTTGGCTTCATATCC	13665335	13665356	11	GGTGTTAGGTAAGGGTCCAGCT	13665219	13665334	AAGAAATCATTGCCAAATCCAATGTTGTTAAGATTTTGTCTTACATTTGCTTCTAAAAAATGTATTTTAGTACTTACATGTAAGTTTTTTGATCCATGTTCAGTTAATTTGAAAAT	GGTGTTAGGTAAGGGTCCAGCTCTTCAGCTTCCCGATATCCGACGGTAGTGTNNNNNGCCTTTGGCTTCATATCC	13665153	13665353	+	0	DyslexiaSet2_0020
12:13665102-13665257/18,22/-	2.18038	12	13665240	13665257	1	ACAAAATCTTAACAACAT	13665102	13665123	1	TGGGGGAGGTTAGGCATGTGTG	13665124	13665239	TGGATTTGGCAATGATTTCTTGGATATGAAGCCAAAGGCATAGGCAACAAAAGAAAAACATAGACAAATTGAGCCTCATGAAAATGTAAAAATTGTGTGCATCAACACTATCAAAA	TGGGGGAGGTTAGGCATGTGTGCTTCAGCTTCCCGATATCCGACGGTAGTGTNNNNNACAAAATCTTAACAACAT	13665153	13665353	-	0	DyslexiaSet2_0019
12:13665242-13665397/21,19/+	1.97591	12	13665242	13665262	1	GTTGTTAAGATTTTGTCTTAC	13665379	13665397	1	CCAGTTTTCTCAGTGCCGT	13665263	13665378	ATTTGCTTCTAAAAAATGTATTTTAGTACTTACATGTAAGTTTTTTGATCCATGTTCAGTTAATTTGAAAATGGTGTTAGGTAAGGGTCCAGCTTCATTCCTTTCCACCTGGATAT	CCAGTTTTCTCAGTGCCGTCTTCAGCTTCCCGATATCCGACGGTAGTGTNNNNNGTTGTTAAGATTTTGTCTTAC	13665153	13665353	+	0	DyslexiaSet2_0021
12:13676444-13676599/21,19/+	2.11684	12	13676444	13676464	1	GACTCATAGGCAGGAAAAAGA	13676581	13676599	1	CCTAACTGGTGTGCATGGG	13676465	13676580	TGCCCTCACCAATGCTTTTACTGTTTTCCCTTGCTTGAATCGATGAGTGATTCACAATCCTCCTGTAATTCTCCTAAACCACTGGATCAAGTTTCATTTCTTTAAGAAAGAAGTAT	CCTAACTGGTGTGCATGGGCTTCAGCTTCCCGATATCCGACGGTAGTGTNNNNNGACTCATAGGCAGGAAAAAGA	13676379	13677433	+	0	DyslexiaSet2_0023
12:13676344-13676499/18,22/-	1.55487	12	13676482	13676499	1	AGCAAGGGAAAACAGTAA	13676344	13676365	1	GGAAGTACCAAAGTATATTGCA	13676366	13676481	AAGCATTGGTGAGGGCATCTTTTTCCTGCCTATGAGTCTTAACCTGTATGTAAGTTGTAAAATCAATTTAGGGAGTTCCATTTAGCATTTAAAATGAAACAGAATAAAATCAAACG	GGAAGTACCAAAGTATATTGCACTTCAGCTTCCCGATATCCGACGGTAGTGTNNNNNAGCAAGGGAAAACAGTAA	13676379	13677433	-	0	DyslexiaSet2_0022
12:13676543-13676698/18,22/+	2.0082	12	13676543	13676560	1	CCACTGGATCAAGTTTCA	13676677	13676698	1	AGTAACTCAGCTACAGAATTGC	13676561	13676676	TTTCTTTAAGAAAGAAGTATCCTAACTGGTGTGCATGGGAAATAACATGCACTGAAGCTGCTGTAATTACACAGTGTTGAGCATAAGTTAAATGACATATTCCCTTCTGAGTTACA	AGTAACTCAGCTACAGAATTGCCTTCAGCTTCCCGATATCCGACGGTAGTGTNNNNNCCACTGGATCAAGTTTCA	13676379	13677433	+	0	DyslexiaSet2_0024
12:13676630-13676785/20,20/-	2.02326	12	13676766	13676785	1	GGAGAGTGATTTGCTTCAGA	13676630	13676649	1	AACTTATGCTCAACACTGTG	13676650	13676765	GACAGTTGACTTCTCTGAACTTAATTATATTTCTTTTTCAATTAGAATTGTCTTAACTAATCCTCCAGCAATTCTGTAGCTGAGTTACTTGTAACTCAGAAGGGAATATGTCATTT	AACTTATGCTCAACACTGTGCTTCAGCTTCCCGATATCCGACGGTAGTGTNNNNNGGAGAGTGATTTGCTTCAGA	13676379	13677433	-	0	DyslexiaSet2_0025
12:13676847-13677002/21,19/+	0.734868	12	13676847	13676867	1	CCTGAATTCAGTTTTTCTCAT	13676984	13677002	1	GTGTCATAGCACTGAAAGG	13676868	13676983	TCTTGCTTTCATTTAGTTACTTACCAACTCATTTATTTATAAAAGATCCATTAAAAGTGAGAGCTAAGGACCGTGCTTAGTTTTCACGATGGGCACTGCCTGCAGTTTAAAATTCA	GTGTCATAGCACTGAAAGGCTTCAGCTTCCCGATATCCGACGGTAGTGTNNNNNCCTGAATTCAGTTTTTCTCAT	13676379	13677433	+	0	DyslexiaSet2_29097
12:13676742-13676897/22,18/-	1.76268	12	13676876	13676897	1	GAGTTGGTAAGTAACTAAATGA	13676742	13676759	1	TGACTTCTCTGAACTTAA	13676760	13676875	AAGCAAGAATGAGAAAAACTGAATTCAGGGTTCTACCTACCAAAGAGTTGCTCGATCAGTGTGATGTAAATGAGAACAGATCTTCTGGTAGGAGAGTGATTTGCTTCAGAGACAGT	TGACTTCTCTGAACTTAACTTCAGCTTCCCGATATCCGACGGTAGTGTNNNNNGAGTTGGTAAGTAACTAAATGA	13676379	13677433	-	0	DyslexiaSet2_0026
12:13676958-13677113/22,18/+	2.32366	12	13676958	13676979	1	GGGCACTGCCTGCAGTTTAAAA	13677096	13677113	1	TGATGCTGACAATGCACC	13676980	13677095	TTCAGTGTCATAGCACTGAAAGGGAAAAATGACTCAGGCACTGGGGGAGGACTAAGGGAGGAGGCTCTTCATTGTGCCTGAAGGGAAAGGGGTCAGGAAAGACATCAAAGAGGGGA	TGATGCTGACAATGCACCCTTCAGCTTCCCGATATCCGACGGTAGTGTNNNNNGGGCACTGCCTGCAGTTTAAAA	13676379	13677433	+	0	DyslexiaSet2_0028
12:13677063-13677218/21,19/+	2.35894	12	13677063	13677083	1	GGAAAGGGGTCAGGAAAGACA	13677200	13677218	1	TGATCCTGGTATGTTCAGG	13677084	13677199	TCAAAGAGGGGATGATGCTGACAATGCACCTTGGAGTGATCAGGATTTCACATGGAAGGAGAAGCTGGAGAAGTCAGGGTAGGGCTGGGAGGCAGGGAGAGAACATTCCAAGTAGC	TGATCCTGGTATGTTCAGGCTTCAGCTTCCCGATATCCGACGGTAGTGTNNNNNGGAAAGGGGTCAGGAAAGACA	13676379	13677433	+	0	DyslexiaSet2_0029_SNP_a
12:13677063-13677218/21,19/+	2.35894	12	13677063	13677083	1	GGAAAGGGGTCAGGAAAGACA	13677200	13677218	1	TGATCCTGGTATGTCCAGG	13677084	13677199	TCAAAGAGGGGATGATGCTGACAATGCACCTTGGAGTGATCAGGATTTCACATGGAAGGAGAAGCTGGAGAAGTCAGGGTAGGGCTGGGAGGCAGGGAGAGAACATTCCAAGTAGC	TGATCCTGGTATGTCCAGGCTTCAGCTTCCCGATATCCGACGGTAGTGTNNNNNGGAAAGGGGTCAGGAAAGACA	13676379	13677433	+	0	DyslexiaSet2_0029_SNP_b
12:13677157-13677312/20,20/+	1.96403	12	13677157	13677176	1	TCAGGGTAGGGCTGGGAGGC	13677293	13677312	1	AGATCTTCATGATATACAAG	13677177	13677292	AGGGAGAGAACATTCCAAGTAGCTGATCCTGGTATGTTCAGGAAAATGCAGCTATAGTGGAGCATGTGGTACTCATGGGACATGAGGCAGGAAAAATGAGTGGGGATTGATTATGA	AGATCTTCATGATATACAAGCTTCAGCTTCCCGATATCCGACGGTAGTGTNNNNNTCAGGGTAGGGCTGGGAGGC	13676379	13677433	+	0	DyslexiaSet2_0030
12:13677265-13677420/18,22/+	2.27142	12	13677265	13677282	1	AGGAAAAATGAGTGGGGA	13677399	13677420	1	AGAGCACTAGTGTTGTGTAGGC	13677283	13677398	TTGATTATGAAGATCTTCATGATATACAAGTAGTTTTGAATTTATTCCATAGGTGACAAGGAGCTACGAACAAATGTTTGGCAGCTGAATGATGGACAGTGCAGCGTTTTGGAAAG	AGAGCACTAGTGTTGTGTAGGCCTTCAGCTTCCCGATATCCGACGGTAGTGTNNNNNAGGAAAAATGAGTGGGGA	13676379	13677433	+	0	DyslexiaSet2_0031_SNP_a
12:13677265-13677420/18,22/+	2.27142	12	13677265	13677282	1	AGGAAAAATGAATGGGGA	13677399	13677420	1	AGAGCACTAGTGTTGTGTAGGC	13677283	13677398	TTGATTATGAAGATCTTCATGATATACAAGTAGTTTTGAATTTATTCCATAGGTGACAAGGAGCTACGAACAAATGTTTGGCAGCTGAATGATGGACAGTGCAGCGTTTTGGAAAG	AGAGCACTAGTGTTGTGTAGGCCTTCAGCTTCCCGATATCCGACGGTAGTGTNNNNNAGGAAAAATGAATGGGGA	13676379	13677433	+	0	DyslexiaSet2_0031_SNP_b
12:13677328-13677483/18,22/+	2.36085	12	13677328	13677345	1	TCCATAGGTGACAAGGAG	13677462	13677483	1	AGACAAGGGCCAGGTTTGAGAG	13677346	13677461	CTACGAACAAATGTTTGGCAGCTGAATGATGGACAGTGCAGCGTTTTGGAAAGAGAGCACTAGTGTTGTGTAGGCCGGGGGATGACACAGGGTGAACCATCCTGGAAGTGGATTGA	AGACAAGGGCCAGGTTTGAGAGCTTCAGCTTCCCGATATCCGACGGTAGTGTNNNNNTCCATAGGTGACAAGGAG	13676379	13677433	+	0	DyslexiaSet2_0032
12:13677659-13677814/22,18/+	2.11481	12	13677659	13677680	1	GAGGCCACCAAGAGATTTCAGG	13677797	13677814	3	TGAGTGTGTGTGTGCAAT	13677681	13677796	TGTAAATTACAACAGGAAGGCAGAAATATTACTCTGGAGTTCAGACATGGATCTGGTTACAGGTATAGATTTGGAGCTTATAGGTTATAGTTGGTAGTTAGAGCATTAGATCTAAA	TGAGTGTGTGTGTGCAATCTTCAGCTTCCCGATATCCGACGGTAGTGTNNNNNGAGGCCACCAAGAGATTTCAGG	13677688	13678272	+	0	DyslexiaSet2_0034
12:13677770-13677925/18,22/+	1.27683	12	13677770	13677787	1	GTTGGTAGTTAGAGCATT	13677904	13677925	1	CCCTGTATATATCAGCTCAAGA	13677788	13677903	AGATCTAAATGAGTGTGTGTGTGCAATAAAAATAAGAGCGCTAAATTAGGAAGAGCCTGCCTATTTGTAGGAGGTGAGCTGAAGAGGAGTAACATATTAAGATAGGAAAAAAAAAT	CCCTGTATATATCAGCTCAAGACTTCAGCTTCCCGATATCCGACGGTAGTGTNNNNNGTTGGTAGTTAGAGCATT	13677688	13678272	+	10	DyslexiaSet2_0035
12:13677927-13678082/19,21/+	1.79768	12	13677927	13677945	1	GCAGGAAGATAATTGGGAA	13678062	13678082	1	GGTGGGGCAAAGCATAGGGAG	13677946	13678061	TCATTGCCATTATGGATACCACAAAGGAAAGAAAATTTCAACCAGGAATTTTCAACAGCATCAAATAACAGAGAAAGCCTGCAGTGTTCACTGGCTTGATCAGAGCCAAGTTTAGG	GGTGGGGCAAAGCATAGGGAGCTTCAGCTTCCCGATATCCGACGGTAGTGTNNNNNGCAGGAAGATAATTGGGAA	13677688	13678272	+	0	DyslexiaSet2_0036
12:13677822-13677977/18,22/-	1.06502	12	13677960	13677977	3	TCTTTCCTTTGTGGTATC	13677822	13677843	1	GCTCTTCCTAATTTAGCGCTCT	13677844	13677959	CATAATGGCAATGATTCCCAATTATCTTCCTGCCTCTTGAGCTGATATATACAGGGATTTTTTTTTCCTATCTTAATATGTTACTCCTCTTCAGCTCACCTCCTACAAATAGGCAG	GCTCTTCCTAATTTAGCGCTCTCTTCAGCTTCCCGATATCCGACGGTAGTGTNNNNNTCTTTCCTTTGTGGTATC	13677688	13678272	-	0	DyslexiaSet2_0033
12:13678024-13678179/18,22/+	2.22817	12	13678024	13678041	1	CTGCAGTGTTCACTGGCT	13678158	13678179	1	GCAGAGGGAAATGCATCAGTGG	13678042	13678157	TGATCAGAGCCAAGTTTAGGGGTGGGGCAAAGCATAGGGAGGTGGGGAGAAAGCTGGATTGCAAGAATGAACAGCCTATCATTGCAGCAGTGAAACATGCAGCAAAGGGGAATGTA	GCAGAGGGAAATGCATCAGTGGCTTCAGCTTCCCGATATCCGACGGTAGTGTNNNNNCTGCAGTGTTCACTGGCT	13677688	13678272	+	0	DyslexiaSet2_0037
12:13678118-13678273/18,22/+	1.97198	12	13678118	13678135	1	TATCATTGCAGCAGTGAA	13678252	13678273	1	CGCTCGGAAATGGGAATGAGGC	13678136	13678251	ACATGCAGCAAAGGGGAATGTAGCAGAGGGAAATGCATCAGTGGAAAATGGAAATGCAGCAGTGGGAAATAAGAATACAGCAGAGGGAAATGTGTTAGTGGAAAATGGGAATGGAG	CGCTCGGAAATGGGAATGAGGCCTTCAGCTTCCCGATATCCGACGGTAGTGTNNNNNTATCATTGCAGCAGTGAA	13677688	13678272	+	10	DyslexiaSet2_0038
12:13678208-13678363/18,22/+	2.01242	12	13678208	13678225	1	GAATACAGCAGAGGGAAA	13678342	13678363	1	AGAAATGGGAATTCATCAGGGG	13678226	13678341	TGTGTTAGTGGAAAATGGGAATGGAGCGCTCGGAAATGGGAATGAGGCAGAGGAGAAGAGAAATGGAGAAAGGGGAATGCAGCACTGGGAAAGGCAATGGAGAGAATGTAGTAGTG	AGAAATGGGAATTCATCAGGGGCTTCAGCTTCCCGATATCCGACGGTAGTGTNNNNNGAATACAGCAGAGGGAAA	13677688	13678272	+	0	DyslexiaSet2_0039
12:13684082-13684237/21,19/+	1.781	12	13684082	13684102	1	GCTCTGTTCTATGCAGATGGT	13684219	13684237	1	GGCCTGAGTAAGGCAAGGT	13684103	13684218	TTCACTCTTGCCAGCCTCTACCGGGCAAGAAGTGGCACTTGTGAGAGGAGACAAAGGCCACTAAGTGGGTCCAAGAGACACAGCTGCGCCGCTCCAGGACACGGGGACATGGCAGG	GGCCTGAGTAAGGCAAGGTCTTCAGCTTCCCGATATCCGACGGTAGTGTNNNNNGCTCTGTTCTATGCAGATGGT	13684017	13684301	+	0	DyslexiaSet2_0041
12:13683995-13684150/18,22/-	2.16715	12	13684133	13684150	1	CCTCTCACAAGTGCCACT	13683995	13684016	1	AGGCTCACAGGGAGAGGGTAAT	13684017	13684132	TCTTGCCCGGTAGAGGCTGGCAAGAGTGAAACCATCTGCATAGAACAGAGCAGAGCTGCTGAGAGCCAACAGCGAGAAGGGAGGGGTGCACAAGAAACCAGAAGGGCAGCAGAGGA	AGGCTCACAGGGAGAGGGTAATCTTCAGCTTCCCGATATCCGACGGTAGTGTNNNNNCCTCTCACAAGTGCCACT	13684017	13684301	-	0	DyslexiaSet2_0040
12:13684193-13684348/20,20/+	1.73866	12	13684193	13684212	1	GCTCCAGGACACGGGGACAT	13684329	13684348	1	TGACTTGGGGTAATTGGGAA	13684213	13684328	GGCAGGGGCCTGAGTAAGGCAAGGTTATTATTTTTCCTTTCTCTACCATCCAAACACGAAGCTACCTGTGGCATCTAAATTGCAAAGGCTAAGCTTTGAGTCTGCGTTGGACCAAT	TGACTTGGGGTAATTGGGAACTTCAGCTTCCCGATATCCGACGGTAGTGTNNNNNGCTCCAGGACACGGGGACAT	13684017	13684301	+	0	DyslexiaSet2_0042
12:13686248-13686403/18,22/-	2.32169	12	13686386	13686403	1	GAATTGAAGTGAAAAAGA	13686248	13686269	1	AGTCTCACCACAGCCTTGACAG	13686270	13686385	GACACAGGCATATATAAAAGTACAGAAAATGCTAGACTTGGGGATGTGGGAGGGGAGAGATAGAAAAGGGCAGGTGACTCAGGAAGAGAAATCGCTTCTATACATTGGTCTTTTTG	AGTCTCACCACAGCCTTGACAGCTTCAGCTTCCCGATATCCGACGGTAGTGTNNNNNGAATTGAAGTGAAAAAGA	13686274	13688124	-	0	DyslexiaSet2_0046
12:13686336-13686491/20,20/-	1.96956	12	13686472	13686491	1	CATGAAATCCTCTTTAAAGA	13686336	13686355	1	GCTAGACTTGGGGATGTGGG	13686356	13686471	AGGGGATACTCTTGCAGAAGACTCATTTTGAAAGAGTATCTTCACAGCAGATTAGGAAAGCCACACCTGAATTGAAGTGAAAAAGAGACACAGGCATATATAAAAGTACAGAAAAT	GCTAGACTTGGGGATGTGGGCTTCAGCTTCCCGATATCCGACGGTAGTGTNNNNNCATGAAATCCTCTTTAAAGA	13686274	13688124	-	0	DyslexiaSet2_0047_SNP_b
12:13686341-13686496/18,22/-	0.874973	12	13686479	13686496	1	GGAAGCATGAAATCCTCT	13686341	13686362	1	AGAAAATGCTAGACTTGGGGAT	13686363	13686478	TTAGAGAAGGGGATACTCTTGCAGAAGACTCATTTTGAAAGAGTATCTTCACAGCAGATTAGGAAAGCCACACCTGAATTGAAGTGAAAAAGAGACACAGGCATATATAAAAGTAC	AGAAAATGCTAGACTTGGGGATCTTCAGCTTCCCGATATCCGACGGTAGTGTNNNNNGGAAGCATGAAATCCTCT	13686274	13688124	-	0	DyslexiaSet2_47762
12:13686544-13686699/21,19/+	2.03006	12	13686544	13686564	1	GGTAGCACTTTCCAGGATGAG	13686681	13686699	1	CCAAGGAAGCACTGGCATG	13686565	13686680	TAATCAGACCTACATCCTTAAGGCTCTGCGAGACCAAATGCAGTGGGCACAAGTAGCCTCCCACTTGGGACAAACCCAAGTTTGTCGGGGCCATATATGGCTTTCCAAGACTTTGC	CCAAGGAAGCACTGGCATGCTTCAGCTTCCCGATATCCGACGGTAGTGTNNNNNGGTAGCACTTTCCAGGATGAG	13686274	13688124	+	0	DyslexiaSet2_0049_SNP_a
12:13686544-13686699/21,19/+	2.03006	12	13686544	13686564	1	GGTAGCACTTTCCAGGATGAG	13686681	13686699	1	TCAAGGAAGCACTGGCATG	13686565	13686680	TAATCAGACCTACATCCTTAAGGCTCTGCGAGACCAAATGCAGTGGGCACAAGTAGCCTCCCACTTGGGACAAACCCAAGTTTGTCGGGGCCATATATGGCTTTCCAAGACTTTGC	TCAAGGAAGCACTGGCATGCTTCAGCTTCCCGATATCCGACGGTAGTGTNNNNNGGTAGCACTTTCCAGGATGAG	13686274	13688124	+	0	DyslexiaSet2_0049_SNP_b
12:13686450-13686605/18,22/-	2.22818	12	13686588	13686605	1	GCATTTGGTCTCGCAGAG	13686450	13686471	1	AGGGGATACTCTTGCAGAAGAC	13686472	13686587	CCTTAAGGATGTAGGTCTGATTACTCATCCTGGAAAGTGCTACCTGTGCATGTGGTGCCAGCTTCAGTGGAGAAGCCTTTGAGTCTGGGGTGGAAGCATGAAATCCTCTTTAGAGA	AGGGGATACTCTTGCAGAAGACCTTCAGCTTCCCGATATCCGACGGTAGTGTNNNNNGCATTTGGTCTCGCAGAG	13686274	13688124	-	0	DyslexiaSet2_0048_SNP_a
12:13686450-13686605/18,22/-	2.22818	12	13686588	13686605	1	GCATTTGGTCTCACAGAG	13686450	13686471	1	AGGGGATACTCTTGCAGAAGAC	13686472	13686587	CCTTAAGGATGTAGGTCTGATTACTCATCCTGGAAAGTGCTACCTGTGCATGTGGTGCCAGCTTCAGTGGAGAAGCCTTTGAGTCTGGGGTGGAAGCATGAAATCCTCTTTAGAGA	AGGGGATACTCTTGCAGAAGACCTTCAGCTTCCCGATATCCGACGGTAGTGTNNNNNGCATTTGGTCTCACAGAG	13686274	13688124	-	0	DyslexiaSet2_0048_SNP_b
12:13686638-13686793/20,20/-	1.99437	12	13686774	13686793	1	GCATGCAATGTCTGCTATGT	13686638	13686657	1	TGGCCCCGACAAACTTGGGT	13686658	13686773	GCCAGGCATTGTTCTAGGAGTTAAAGATCTAGCAGCTTGCAAAAGAGACCAGCAGTCCTGCCCTCAGGAATATACATGCCAGTGCTTCCTTGGGCAAAGTCTTGGAAAGCCATATA	TGGCCCCGACAAACTTGGGTCTTCAGCTTCCCGATATCCGACGGTAGTGTNNNNNGCATGCAATGTCTGCTATGT	13686274	13688124	-	0	DyslexiaSet2_0050
12:13686722-13686877/18,22/-	2.07674	12	13686860	13686877	1	TGAGAAAATTCTAGGGGA	13686722	13686743	1	AGCAGCTTGCAAAAGAGACCAG	13686744	13686859	AGAGCAGGTCTGCCACTGCTTCTACTCATTTGCATTCACTCATTCATCCGAATATTTATTGAGTGAGCATGCAATGTCTGCTATGTGCCAGGCATTGTTCTAGGAGTTAAAGATCT	AGCAGCTTGCAAAAGAGACCAGCTTCAGCTTCCCGATATCCGACGGTAGTGTNNNNNTGAGAAAATTCTAGGGGA	13686274	13688124	-	0	DyslexiaSet2_0051
12:13686838-13686993/20,20/-	1.97773	12	13686974	13686993	1	GCTTTTTTCTTAGGATAAAC	13686838	13686857	1	AGCAGGTCTGCCACTGCTTC	13686858	13686973	CTACTGGCAGATTTTGATAAAGCTGTTCTGATCTAAGTTAACAACGATCACAAAGGTTATGTGGGGACTGTGGAGATGATTATGGCGCAGGACCTATGAGAAAATTCTAGGGGAAG	AGCAGGTCTGCCACTGCTTCCTTCAGCTTCCCGATATCCGACGGTAGTGTNNNNNGCTTTTTTCTTAGGATAAAC	13686274	13688124	-	0	DyslexiaSet2_0052
12:13687026-13687181/18,22/+	1.23869	12	13687026	13687043	2	TCCTCCACTGCCACCACA	13687160	13687181	1	GTTATGTAACTATCATCCTCTC	13687044	13687159	ACCAACAGAATAAATATAAAGCAGATAGATATACAAGCATCTACTTATATAAGTGATATTATTATTAAATGAGTTTTATAGAAAATAAATTATAAATTATATATTATGTAACTAAT	GTTATGTAACTATCATCCTCTCCTTCAGCTTCCCGATATCCGACGGTAGTGTNNNNNTCCTCCACTGCCACCACA	13686274	13688124	+	0	DyslexiaSet2_0045
12:13686910-13687065/21,19/-	1.25603	12	13687045	13687065	1	GCTTTATATTTATTCTGTTGG	13686910	13686928	1	GATCACAAAGGTTATGTGG	13686929	13687044	TTGTGGTGGCAGTGGAGGAAAAAAGGATATCTTCATTATTTTGTCTGTGTAGCTTTTTTCTTAGGATAAACCTACTGGCAGATTTTGATAAAGCTGTTCTGATCTAAGTTAACAAC	GATCACAAAGGTTATGTGGCTTCAGCTTCCCGATATCCGACGGTAGTGTNNNNNGCTTTATATTTATTCTGTTGG	13686274	13688124	-	0	DyslexiaSet2_0044
12:13687070-13687225/18,22/+	1.17646	12	13687070	13687087	1	AGATATACAAGCATCTAC	13687204	13687225	1	CTTCTCATTATGTACAGGCTGC	13687088	13687203	TTATATAAGTGATATTATTATTAAATGAGTTTTATAGAAAATAAATTATAAATTATATATTATGTAACTAATGTTATGTAACTATCATCCTCTCTATAAAGCTGTCAGGAAATATT	CTTCTCATTATGTACAGGCTGCCTTCAGCTTCCCGATATCCGACGGTAGTGTNNNNNAGATATACAAGCATCTAC	13686274	13688124	+	0	DyslexiaSet2_0043
12:13687271-13687426/19,21/+	1.84226	12	13687271	13687289	1	AGCAAAGAAAAAGTCTGGC	13687406	13687426	1	GGAGCCTGTGCAAACTTTTCC	13687290	13687405	ATTAGCGGTTGGTTACAGAATAAATACGCCAGTAGCTCATGCAGCCTTTTCTTAACCAGAATCATTGAAACGGATCCCATTCCTTAAAGGGGCATGCTCTCCCAGGCTTCATGAGG	GGAGCCTGTGCAAACTTTTCCCTTCAGCTTCCCGATATCCGACGGTAGTGTNNNNNAGCAAAGAAAAAGTCTGGC	13686274	13688124	+	0	DyslexiaSet2_0054
12:13687168-13687323/18,22/-	0.662879	12	13687306	13687323	1	TACTGGCGTATTTATTCT	13687168	13687189	1	GCTTTATAGAGAGGATGATAGT	13687190	13687305	GTAACCAACCGCTAATGCCAGACTTTTTCTTTGCTTTCATTGCTATATCACAATGGTAAAAGAATTGACTTAATTAATTTGCAGCCTGTACATAATGAGAAGAATATTTCCTGACA	GCTTTATAGAGAGGATGATAGTCTTCAGCTTCCCGATATCCGACGGTAGTGTNNNNNTACTGGCGTATTTATTCT	13686274	13688124	-	0	DyslexiaSet2_56032
12:13687356-13687511/20,20/+	1.99466	12	13687356	13687375	1	GAAACGGATCCCATTCCTTA	13687492	13687511	1	CCAGTTGAGGCAACTGACCA	13687376	13687491	AAGGGGCATGCTCTCCCAGGCTTCATGAGGGGAGCCTGTGCAAACTTTTCCTTCATCTCACTTTGTGATCTGACAGCAGAGTTATAAAGAGAGTGTTCCAATATACCTGCCATGGT	CCAGTTGAGGCAACTGACCACTTCAGCTTCCCGATATCCGACGGTAGTGTNNNNNGAAACGGATCCCATTCCTTA	13686274	13688124	+	0	DyslexiaSet2_0055
12:13687445-13687600/19,21/+	1.80913	12	13687445	13687463	1	CTGACAGCAGAGTTATAAA	13687580	13687600	1	AGAGAACCCTGAGTTGTAATG	13687464	13687579	GAGAGTGTTCCAATATACCTGCCATGGTCCAGTTGAGGCAACTGACCAAAGCAAGAATTTGAGCAGGGAAAAGTTAAGGAATTGTTAACTGCATAATGGTTTTGTGAAAGGGTGAA	AGAGAACCCTGAGTTGTAATGCTTCAGCTTCCCGATATCCGACGGTAGTGTNNNNNCTGACAGCAGAGTTATAAA	13686274	13688124	+	0	DyslexiaSet2_0056
12:13687533-13687688/20,20/+	1.987	12	13687533	13687552	1	AAAGTTAAGGAATTGTTAAC	13687669	13687688	1	TGCTGAGAGGGGAGCTCTGC	13687553	13687668	TGCATAATGGTTTTGTGAAAGGGTGAAAGAGAACCCTGAGTTGTAATGTGAGTAGCAACTACAGAGAATGACTTCCACTCTGGGATAGAGGGAACGTGAACAAGGAAGGGACTTTC	TGCTGAGAGGGGAGCTCTGCCTTCAGCTTCCCGATATCCGACGGTAGTGTNNNNNAAAGTTAAGGAATTGTTAAC	13686274	13688124	+	0	DyslexiaSet2_0057
12:13687630-13687785/18,22/+	2.21888	12	13687630	13687647	1	CTCTGGGATAGAGGGAAC	13687764	13687785	1	CTGGGATGGGGGAACTGCCCAC	13687648	13687763	GTGAACAAGGAAGGGACTTTCTGCTGAGAGGGGAGCTCTGCAAGGCTGAGATTCAAGACTAAGACCATGGCAAGGGCATGGCTGCTGCACAAGAAAGAAACGGGCAGAAAGCCATC	CTGGGATGGGGGAACTGCCCACCTTCAGCTTCCCGATATCCGACGGTAGTGTNNNNNCTCTGGGATAGAGGGAAC	13686274	13688124	+	0	DyslexiaSet2_0058
12:13687735-13687890/19,21/+	2.19199	12	13687735	13687753	1	CACAAGAAAGAAACGGGCA	13687870	13687890	1	CCACCAGTCTCCCAGGCTCCC	13687754	13687869	GAAAGCCATCCTGGGATGGGGGAACTGCCCACGAGAGTTAGGGAGACGTCAGGAGCCAGATGCCCACAGAGGGGCTGGCTTGCTAACTGAACAAAACAAAACAAAAAACCTTTCAT	CCACCAGTCTCCCAGGCTCCCCTTCAGCTTCCCGATATCCGACGGTAGTGTNNNNNCACAAGAAAGAAACGGGCA	13686274	13688124	+	0	DyslexiaSet2_0059
12:13687822-13687977/18,22/+	2.11467	12	13687822	13687839	1	GAGGGGCTGGCTTGCTAA	13687956	13687977	1	AGACCACCAGGATCACAAAGTA	13687840	13687955	CTGAACAAAACAAAACAAAAAACCTTTCATCCACCAGTCTCCCAGGCTCCCTCTGGCGCCCTCTATTGGCAGAGCCTAGCATAGAGAGGCTGGCAAAGGAGAGCTGTAGCTTACAG	AGACCACCAGGATCACAAAGTACTTCAGCTTCCCGATATCCGACGGTAGTGTNNNNNGAGGGGCTGGCTTGCTAA	13686274	13688124	+	0	DyslexiaSet2_0060
12:13687923-13688078/18,22/-	1.80603	12	13688061	13688078	1	AGAATATAGGAAACCCAG	13687923	13687944	1	AGCTCTCCTTTGCCAGCCTCTC	13687945	13688060	AAATATTATTTACCCAATATGTCCTTTGAGGTGTGTCAGTTACTAATCTGGGGCTTCCACATTCACCCGTGTCCTTCTTGCCTTACTTTGTGATCCTGGTGGTCTCTGTAAGCTAC	AGCTCTCCTTTGCCAGCCTCTCCTTCAGCTTCCCGATATCCGACGGTAGTGTNNNNNAGAATATAGGAAACCCAG	13686274	13688124	-	0	DyslexiaSet2_0061
12:13687990-13688145/19,21/-	2.23663	12	13688127	13688145	1	CAGGAGAAGGGAAAGAGGC	13687990	13688010	1	GGGCTTCCACATTCACCCGTG	13688011	13688126	TGGTGCAAATACCTACAGCCAGAGGGAATGCACAGAGGGTTCACAGTAAGAATATAGGAAACCCAGAAATATTATTTACCCAATATGTCCTTTGAGGTGTGTCAGTTACTAATCTG	GGGCTTCCACATTCACCCGTGCTTCAGCTTCCCGATATCCGACGGTAGTGTNNNNNCAGGAGAAGGGAAAGAGGC	13686274	13688124	-	0	DyslexiaSet2_0062
12:13690259-13690414/21,19/+	1.68354	12	13690259	13690279	1	TCACATTTAAGGTCGATTCCA	13690396	13690414	1	TGGTGCTTCCGTTATGTCC	13690280	13690395	AGTTTAAATTTTATGTGTAGAATTTCCTTTACATAGAGGAGCTTTGCAGTATGTCTATATCTAGCCGTGTATGCTGGGGATAGGCAGAATTAGAGAACGAGGCTGTAATCATAAAA	TGGTGCTTCCGTTATGTCCCTTCAGCTTCCCGATATCCGACGGTAGTGTNNNNNTCACATTTAAGGTCGATTCCA	13690309	13690509	+	10	DyslexiaSet2_0063
12:13690372-13690527/20,20/+	2.242	12	13690372	13690391	1	GAGAACGAGGCTGTAATCAT	13690508	13690527	1	TGACAACAAACAGCTGCCAC	13690392	13690507	AAAATGGTGCTTCCGTTATGTCCATTCTTCAGCTCCAAATGGAAGAGGAAAGAGGTCCTGGAGTTCCAAAGGGTGACTGTCTGTGCTGTGAATAGTTGTCCATGGTGAGAGGAGAG	TGACAACAAACAGCTGCCACCTTCAGCTTCCCGATATCCGACGGTAGTGTNNNNNGAGAACGAGGCTGTAATCAT	13690309	13690509	+	0	DyslexiaSet2_0064
12:13690447-13690602/20,20/+	2.20143	12	13690447	13690466	1	TCCTGGAGTTCCAAAGGGTG	13690583	13690602	1	AGTGGTTCACATTCTGGCTG	13690467	13690582	ACTGTCTGTGCTGTGAATAGTTGTCCATGGTGAGAGGAGAGTGACAACAAACAGCTGCCACATATAATGGGATTAGAAGTAAATAGGAGGCCCGCTTTCCCCAGATGCACATACAT	AGTGGTTCACATTCTGGCTGCTTCAGCTTCCCGATATCCGACGGTAGTGTNNNNNTCCTGGAGTTCCAAAGGGTG	13690309	13690509	+	0	DyslexiaSet2_0065
12:13699060-13699215/21,19/+	0.90636	12	13699060	13699080	1	AAAAAAGGTTCAGCTAACTCC	13699197	13699215	1	ATTGGAGAGGGGCTGCCCT	13699081	13699196	ATTCCCCTGATATATTCAGTTCTCAGTGCCCCTTGGCTTCCCAATTTAAGTCAATGTAATCACAATGCACACAAGGCTCTTCCACTCAGAATCTTCTTGACTGGAGAATGGAAATC	ATTGGAGAGGGGCTGCCCTCTTCAGCTTCCCGATATCCGACGGTAGTGTNNNNNAAAAAAGGTTCAGCTAACTCC	13699096	13699651	+	0	DyslexiaSet2_69527
12:13699172-13699327/18,22/+	2.20971	12	13699172	13699189	1	TCTTCTTGACTGGAGAAT	13699306	13699327	1	CCTGTCACCATTTCTGAGCCAT	13699190	13699305	GGAAATCATTGGAGAGGGGCTGCCCTAAAGGTTTGTAGACAAGGTTTTGAAGAATCGAGCTACAATGCTTATCAATGTCTGTCTGGAAGAAAGCCTACGTCTCTTTCTAAAGCCAG	CCTGTCACCATTTCTGAGCCATCTTCAGCTTCCCGATATCCGACGGTAGTGTNNNNNTCTTCTTGACTGGAGAAT	13699096	13699651	+	0	DyslexiaSet2_0067
12:13699268-13699423/18,22/+	2.43944	12	13699268	13699285	1	CTGTCTGGAAGAAAGCCT	13699402	13699423	1	TCTGGATGTGGGTGTCATCGTC	13699286	13699401	ACGTCTCTTTCTAAAGCCAGCCTGTCACCATTTCTGAGCCATCAATGGCAGCACAGCCTCTCCTTCTGCCAGAGCTCACAGGGAATGACAAATCTCTGAGGGAATACACCAGAGCA	TCTGGATGTGGGTGTCATCGTCCTTCAGCTTCCCGATATCCGACGGTAGTGTNNNNNCTGTCTGGAAGAAAGCCT	13699096	13699651	+	0	DyslexiaSet2_0068
12:13699379-13699534/18,22/-	2.24643	12	13699517	13699534	1	ACAAGCAGACAAAAAGCT	13699379	13699400	1	GCTCTGGTGTATTCCCTCAGAG	13699401	13699516	TGGTTCTGAGAAATGTTCTTCACTGAGTTGAAAAAAAAATAATCTAGAAACAAAGAAGAGGGAAATTGGGGTAGAATGGTTTGGTGGTGAAGAGACGATGACACCCACATCCAGAT	GCTCTGGTGTATTCCCTCAGAGCTTCAGCTTCCCGATATCCGACGGTAGTGTNNNNNACAAGCAGACAAAAAGCT	13699096	13699651	-	0	DyslexiaSet2_0069
12:13699523-13699678/18,22/+	2.22485	12	13699523	13699540	1	TTGTCTGCTTGTCACTGA	13699657	13699678	1	AACCCAGGGCCAAGGGGAGCTG	13699541	13699656	ATCTATTTCCCATTCAACCTTCTGTTTCTCATTCCAATAGACACACAATATTAATGGTTAAAAATAACATGCAACAACTCACTGGGCGAGAAATTTAGAAACACTTGCCTCCTATG	AACCCAGGGCCAAGGGGAGCTGCTTCAGCTTCCCGATATCCGACGGTAGTGTNNNNNTTGTCTGCTTGTCACTGA	13699096	13699651	+	0	DyslexiaSet2_0071
12:13699486-13699641/22,18/-	2.00553	12	13699620	13699641	1	TTTCTAAATTTCTCGCCCAGTG	13699486	13699503	1	TGTTCTTCACTGAGTTGA	13699504	13699619	AGTTGTTGCATGTTATTTTTAACCATTAATATTGTGTGTCTATTGGAATGAGAAACAGAAGGTTGAATGGGAAATAGATTCAGTGACAAGCAGACAAAAAGCTTGGTTCTGAGAAA	TGTTCTTCACTGAGTTGACTTCAGCTTCCCGATATCCGACGGTAGTGTNNNNNTTTCTAAATTTCTCGCCCAGTG	13699096	13699651	-	0	DyslexiaSet2_0070
12:13714324-13714479/18,22/+	2.02429	12	13714324	13714341	1	CAGAGCTGCACTCATGGA	13714458	13714479	1	AGGGATCAAAGCATTGGAAACA	13714342	13714457	GTGCAGCTCATTTCTCTTAAAGGTCAAGCTCATTTCTCTTAACTGTCTGCTCTGTAGCAGTTGTAATCAGTTTTGGGGGGAAGAAGCCTGCTCGTCTAGCTTCAGGTTAAGTAAGA	AGGGATCAAAGCATTGGAAACACTTCAGCTTCCCGATATCCGACGGTAGTGTNNNNNCAGAGCTGCACTCATGGA	13714370	13718161	+	0	DyslexiaSet2_0072
12:13714533-13714688/18,22/+	1.69083	12	13714533	13714550	1	GCTTCGTTCTTCCCCAAA	13714667	13714688	1	AGTTCTTGGTTCAAACTGGTTG	13714551	13714666	CCTTGGCCAGTCGAGAGTCTAAATGCTCAAAAGAGCTTTGTAGAATCTTTTGCTCCCAAGTGTGGGCAAAAGAATCATGGCTGTGAAAATTCGGTTTCCCTTTAGCCTTCCTGGAA	AGTTCTTGGTTCAAACTGGTTGCTTCAGCTTCCCGATATCCGACGGTAGTGTNNNNNGCTTCGTTCTTCCCCAAA	13714370	13718161	+	0	DyslexiaSet2_0074
12:13714421-13714576/19,21/-	0.902992	12	13714558	13714576	1	GCATTTAGACTCTCGACTG	13714421	13714441	1	GCTAGACGAGCAGGCTTCTTC	13714442	13714557	GCCAAGGTTTGGGGAAGAACGAAGCCACCTTTGAAGAAGTAAGGAGTCGTGTATGGTAGGGTAAGTGAGAGAGGGGGATGTTTCCAATGCTTTGATCCCTTCTTACTTAACCTGAA	GCTAGACGAGCAGGCTTCTTCCTTCAGCTTCCCGATATCCGACGGTAGTGTNNNNNGCATTTAGACTCTCGACTG	13714370	13718161	-	0	DyslexiaSet2_77094
12:13714735-13714890/21,19/+	1.76143	12	13714735	13714755	1	CAGGATTGCTCACCGCCTTTT	13714872	13714890	1	AGCCAAACAATCACACTGC	13714756	13714871	TTTGTTTAGACCACAGAATCTTCTTTATCAAGAATTTTCATTCTCCTTATTCCAGAAGGATGAAGGGAGACACAGCCAAAATTCAGGTAATACATGGCCATCTCTGTCTGTATATA	AGCCAAACAATCACACTGCCTTCAGCTTCCCGATATCCGACGGTAGTGTNNNNNCAGGATTGCTCACCGCCTTTT	13714370	13718161	+	0	DyslexiaSet2_0076
12:13714622-13714777/18,22/-	1.68111	12	13714760	13714777	1	AAGATTCTGTGGTCTAAA	13714622	13714643	1	CGAATTTTCACAGCCATGATTC	13714644	13714759	CAAAAAAAGGCGGTGAGCAATCCTGCAAGAACAAGGTACATAAACAAGTCCTCAGTGGTTGGCAATTGTTTCAACCAGTTTGAACCAAGAACTTTCCAGGAAGGCTAAAGGGAAAC	CGAATTTTCACAGCCATGATTCCTTCAGCTTCCCGATATCCGACGGTAGTGTNNNNNAAGATTCTGTGGTCTAAA	13714370	13718161	-	0	DyslexiaSet2_0075
12:13714847-13715002/18,22/+	2.12441	12	13714847	13714864	1	ACATGGCCATCTCTGTCT	13714981	13715002	1	ACATGCACGCACAATCCACCTG	13714865	13714980	GTATATAAGCCAAACAATCACACTGCTTGGGGATATTGAAAGAAACAATAGAAAGAGTCAAGGTTGCCTTCTCTTGAGGCACCTGACTACACATGGGTGCAAGTGTGCATGAACAC	ACATGCACGCACAATCCACCTGCTTCAGCTTCCCGATATCCGACGGTAGTGTNNNNNACATGGCCATCTCTGTCT	13714370	13718161	+	0	DyslexiaSet2_0077
12:13714954-13715109/20,20/-	2.23517	12	13715090	13715109	1	CGATAGTGGTGGTGAACAGA	13714954	13714973	1	TGCACACTTGCACCCATGTG	13714974	13715089	ACAAAAGGTCATTGGTGGCAGAGTGGATTCTTGAACAAACTGGAAAGTACGTTATGATAGTGTCCCACGGTGCCTTGGGGACAAGAGCAGGTGGATTGTGCGTGCATGTGTGTTCA	TGCACACTTGCACCCATGTGCTTCAGCTTCCCGATATCCGACGGTAGTGTNNNNNCGATAGTGGTGGTGAACAGA	13714370	13718161	-	0	DyslexiaSet2_0078
12:13715063-13715218/18,22/-	2.07986	12	13715201	13715218	1	CATGCTGCTTAGATGACA	13715063	13715084	1	AGGTCATTGGTGGCAGAGTGGA	13715085	13715200	TCTGTCTAGGAATCATGTGCCAAGCAGAGGTTGGGAGGCCATTTGTGTTTATATATAAGCCAAAAAATGCTTGCTTCAACCCCATGAGACTCGATAGTGGTGGTGAACAGAACAAA	AGGTCATTGGTGGCAGAGTGGACTTCAGCTTCCCGATATCCGACGGTAGTGTNNNNNCATGCTGCTTAGATGACA	13714370	13718161	-	0	DyslexiaSet2_0079
12:13715152-13715307/19,21/-	1.68688	12	13715289	13715307	1	GATCTTTTCATTTAGGTGA	13715152	13715172	1	GGTTGGGAGGCCATTTGTGTT	13715173	13715288	GGAAGCAAAAGCATCTATGTGAGACCATTTAGCACACTGCTTGTGAAAGGAAAGAGGCTCTGGCTAAATTCATGCTGCTTAGATGACATCTGTCTAGGAATCATGTGCCAAGCAGA	GGTTGGGAGGCCATTTGTGTTCTTCAGCTTCCCGATATCCGACGGTAGTGTNNNNNGATCTTTTCATTTAGGTGA	13714370	13718161	-	0	DyslexiaSet2_0080
12:13715342-13715497/19,21/+	1.74482	12	13715342	13715360	1	CTCTTTTTGGTTCTCCCAG	13715477	13715497	1	GGAACAGGAATGGCTGACAGC	13715361	13715476	CTTCACTCAAAGAGGATATCAAGGAGCTCTTCCACACCAGGAGGAAGCCCGCATGCAGCCCTTCCTTTCTCCGCTCTACCCTCCCCTGCTGAGAGGGCCCATGGCATCATCTCATG	GGAACAGGAATGGCTGACAGCCTTCAGCTTCCCGATATCCGACGGTAGTGTNNNNNCTCTTTTTGGTTCTCCCAG	13714370	13718161	+	0	DyslexiaSet2_0082
12:13715246-13715401/18,22/-	1.99042	12	13715384	13715401	1	CCTGGTGTGGAAGAGCTC	13715246	13715267	1	AGACCATTTAGCACACTGCTTG	13715268	13715383	CTTGATATCCTCTTTGAGTGAAGCTGGGAGAACCAAAAAGAGGCTATGTGAGCACAAAGGTAGCTTTTCCCAAACTGATCTTTTCATTTAGGTGAGGAAGCAAAAGCATCTATGTG	AGACCATTTAGCACACTGCTTGCTTCAGCTTCCCGATATCCGACGGTAGTGTNNNNNCCTGGTGTGGAAGAGCTC	13714370	13718161	-	0	DyslexiaSet2_0081
12:13715433-13715588/21,19/+	1.90088	12	13715433	13715453	1	GCTCTACCCTCCCCTGCTGAG	13715570	13715588	1	CCAGAACTCCAGGATCCCA	13715454	13715569	AGGGCCCATGGCATCATCTCATGGGAACAGGAATGGCTGACAGCGGGGGGAAGAAGGAGAGAACTGTGAAAAGGAGGAGAGATGGTGCTGGTCACCAGGGTTGCCCCCAGTAGGAA	CCAGAACTCCAGGATCCCACTTCAGCTTCCCGATATCCGACGGTAGTGTNNNNNGCTCTACCCTCCCCTGCTGAG	13714370	13718161	+	0	DyslexiaSet2_0083
12:13715519-13715674/21,19/+	1.935	12	13715519	13715539	1	GTGAAAAGGAGGAGAGATGGT	13715656	13715674	1	CGCATCACGCGACCCACAG	13715540	13715655	GCTGGTCACCAGGGTTGCCCCCAGTAGGAACCAGAACTCCAGGATCCCATAAATAAATTAAAACAAGAAAGGAGCAAATGGGAACCAAGTTCACCCCCGTCACCCTCCGTGACATG	CGCATCACGCGACCCACAGCTTCAGCTTCCCGATATCCGACGGTAGTGTNNNNNGTGAAAAGGAGGAGAGATGGT	13714370	13718161	+	0	DyslexiaSet2_0084
12:13715718-13715873/21,19/+	1.86643	12	13715718	13715738	1	CAGACATCAGACTCAATACTA	13715855	13715873	1	TGGCACGGCCCCATGAAGG	13715739	13715854	GAAAGTTTCTCATAAACATGCCCATTGCTGGAGCCATTGAAAGCCCTGGGGTTTTTGTTGTTAGGCACACAGGGGTTGGACTGGTTCCCTATACAGATGTCCTTCTGGAAACGGGC	TGGCACGGCCCCATGAAGGCTTCAGCTTCCCGATATCCGACGGTAGTGTNNNNNCAGACATCAGACTCAATACTA	13714370	13718161	+	0	DyslexiaSet2_0086_SNP_a
12:13715718-13715873/21,19/+	1.86643	12	13715718	13715738	1	CAGACATCAGACTCAATACTA	13715855	13715873	1	TGGCACAGCCCCATGAAGG	13715739	13715854	GAAAGTTTCTCATAAACATGCCCATTGCTGGAGCCATTGAAAGCCCTGGGGTTTTTGTTGTTAGGCACACAGGGGTTGGACTGGTTCCCTATACAGATGTCCTTCTGGAAACGGGC	TGGCACAGCCCCATGAAGGCTTCAGCTTCCCGATATCCGACGGTAGTGTNNNNNCAGACATCAGACTCAATACTA	13714370	13718161	+	0	DyslexiaSet2_0086_SNP_b
12:13715631-13715786/18,22/-	2.21305	12	13715769	13715786	1	CAGGGCTTTCAATGGCTC	13715631	13715652	1	GTCACGGAGGGTGACGGGGGTG	13715653	13715768	CAGCAATGGGCATGTTTATGAGAAACTTTCTAGTATTGAGTCTGATGTCTGAGTGAGGGAACAGAGAGGTTAAGGTGGGTACGGGAGGGTAAGGCTGTGGGTCGCGTGATGCGCAT	GTCACGGAGGGTGACGGGGGTGCTTCAGCTTCCCGATATCCGACGGTAGTGTNNNNNCAGGGCTTTCAATGGCTC	13714370	13718161	-	0	DyslexiaSet2_0085
12:13715808-13715963/18,22/+	1.78119	12	13715808	13715825	1	CAGGGGTTGGACTGGTTC	13715942	13715963	1	CGTGGGCTGCCTGAAGAAGTAG	13715826	13715941	CCTATACAGATGTCCTTCTGGAAACGGGCTGGCACGGCCCCATGAAGGGCCGAGACCACCGGCTTGTTGGTGACAAGGGCCCGGAAGTCCGGCCTGGCTTTCGACGCCCCCGCCAC	CGTGGGCTGCCTGAAGAAGTAGCTTCAGCTTCCCGATATCCGACGGTAGTGTNNNNNCAGGGGTTGGACTGGTTC	13714370	13718161	+	0	DyslexiaSet2_0087_SNP_a
12:13715808-13715963/18,22/+	1.78119	12	13715808	13715825	1	CAGGGGTTGGACTGGTTC	13715942	13715963	1	CGTGGGCTGCCTAAAGAAGTAG	13715826	13715941	CCTATACAGATGTCCTTCTGGAAACGGGCTGGCACGGCCCCATGAAGGGCCGAGACCACCGGCTTGTTGGTGACAAGGGCCCGGAAGTCCGGCCTGGCTTTCGACGCCCCCGCCAC	CGTGGGCTGCCTAAAGAAGTAGCTTCAGCTTCCCGATATCCGACGGTAGTGTNNNNNCAGGGGTTGGACTGGTTC	13714370	13718161	+	0	DyslexiaSet2_0087_SNP_b
12:13716002-13716157/18,22/+	1.99659	12	13716002	13716019	1	AGTGGGGATGAAAGGGTT	13716136	13716157	1	CGCCAGCTGACATCTCAAACAT	13716020	13716135	TTGCGTGACCCGGTCAGGGTAGAGCGACTTGCTGAGCATGTACCCGCCGCCGGGGTTGTTGTGGTGGTGATGTCCGGCAGTGGGCACTGAGGACTTGTTGTTGGCAAAGGTGCTCT	CGCCAGCTGACATCTCAAACATCTTCAGCTTCCCGATATCCGACGGTAGTGTNNNNNAGTGGGGATGAAAGGGTT	13714370	13718161	+	0	DyslexiaSet2_0089
12:13715905-13716060/22,18/-	1.90581	12	13716039	13716060	1	ACATGCTCAGCAAGTCGCTCTA	13715905	13715922	1	CCAGGCCGGACTTCCGGG	13715923	13716038	CCCTGACCGGGTCACGCAAAACCCTTTCATCCCCACTTTTGGGGACGACCAGTGCTTGCTCCATGGCAGCAAATCCTACTTCTTCAGGCAGCCCACGGTGGCGGGGGCGTCGAAAG	CCAGGCCGGACTTCCGGGCTTCAGCTTCCCGATATCCGACGGTAGTGTNNNNNACATGCTCAGCAAGTCGCTCTA	13714370	13718161	-	0	DyslexiaSet2_0088
12:13716102-13716257/22,18/+	2.22084	12	13716102	13716123	1	GGCACTGAGGACTTGTTGTTGG	13716240	13716257	1	TGCAGGTCCACGAAGGTG	13716124	13716239	CAAAGGTGCTCTCGCCAGCTGACATCTCAAACATGTGGGCGTAGGGGCTCCCATCCATGAATCGGCCCTTGTCTTTCAGGCTTACGCTGCGCGGGGCCAGGGCGGCTTCTTCCTTC	TGCAGGTCCACGAAGGTGCTTCAGCTTCCCGATATCCGACGGTAGTGTNNNNNGGCACTGAGGACTTGTTGTTGG	13714370	13718161	+	0	DyslexiaSet2_0090
12:13716216-13716371/21,19/+	2.32221	12	13716216	13716236	1	GGGGCCAGGGCGGCTTCTTCC	13716353	13716371	1	CGTCACCGCCACTGGGGCA	13716237	13716352	TTCTGCAGGTCCACGAAGGTGTCGTAGGAGTGCTGCCGGCGCAGTTTGTTCCGGTTCTTCTTCTGGGCCTTGGAATTAGTCGGGCTCTGAGGGTACTTAGTGGTGGAGGCGTTTGA	CGTCACCGCCACTGGGGCACTTCAGCTTCCCGATATCCGACGGTAGTGTNNNNNGGGGCCAGGGCGGCTTCTTCC	13714370	13718161	+	0	DyslexiaSet2_0091
12:13716304-13716459/22,18/+	2.14279	12	13716304	13716325	1	CCTTGGAATTAGTCGGGCTCTG	13716442	13716459	1	CCTCACACCGGATGCACG	13716326	13716441	AGGGTACTTAGTGGTGGAGGCGTTTGACGTCACCGCCACTGGGGCAGCCGGCTGGTCCAGTTCCTGCAGGGAGTTGTCCTCACTGATGTCATACAGGTTGCCTGCTTTCTTGCAAG	CCTCACACCGGATGCACGCTTCAGCTTCCCGATATCCGACGGTAGTGTNNNNNCCTTGGAATTAGTCGGGCTCTG	13714370	13718161	+	0	DyslexiaSet2_0092
12:13716391-13716546/19,21/-	2.07187	12	13716528	13716546	1	GGTCCGGGGGCAACTTCTG	13716391	13716411	1	TCAGTGAGGACAACTCCCTGC	13716412	13716527	CCGCAGCTGTCCCTCCAAGCTGCACAACTACTCCACGACGGTGACGGGTCAGAACTCGGGCAGGCAGGCGTGCATCCGGTGTGAGGCTTGCAAGAAAGCAGGCAACCTGTATGACA	TCAGTGAGGACAACTCCCTGCCTTCAGCTTCCCGATATCCGACGGTAGTGTNNNNNGGTCCGGGGGCAACTTCTG	13714370	13718161	-	0	DyslexiaSet2_0093
12:13716479-13716634/20,20/-	2.11559	12	13716615	13716634	1	AAGCACGGGACGGGCGACAA	13716479	13716498	1	ACTCCACGACGGTGACGGGT	13716499	13716614	ACACGGCGTGGTCAGCGGGGTACCTGCACCTTGGGAGAAGAACCTGACCAACGTGGAGTGGGAGGACCGGTCCGGGGGCAACTTCTGCCGCAGCTGTCCCTCCAAGCTGCACAACT	ACTCCACGACGGTGACGGGTCTTCAGCTTCCCGATATCCGACGGTAGTGTNNNNNAAGCACGGGACGGGCGACAA	13714370	13718161	-	0	DyslexiaSet2_0094
12:13716676-13716831/22,18/+	2.17028	12	13716676	13716697	1	AGTCGCGCTTAAAGTCATCACT	13716814	13716831	1	TGTGGTCAGGGGAGCGGG	13716698	13716813	CCGCTCCTTGTAGATGTCGGTCAGGTCTACGTGCTCCCAGTGGGGTGAGTTCTCCTTTGTTCGGAACTGGTCCAGGTAGAAGTCCCGTAGCCCTTCCTTGTCCCTGAAGTAGCGCT	TGTGGTCAGGGGAGCGGGCTTCAGCTTCCCGATATCCGACGGTAGTGTNNNNNAGTCGCGCTTAAAGTCATCACT	13714370	13718161	+	0	DyslexiaSet2_0096
12:13716593-13716748/21,19/-	2.13847	12	13716728	13716748	1	AACTCACCCCACTGGGAGCAC	13716593	13716611	1	CGGCGTGGTCAGCGGGGTA	13716612	13716727	GTAGACCTGACCGACATCTACAAGGAGCGGAGTGATGACTTTAAGCGCGACTCCGTCAGCGGAGGAGGGCCCTGTACCAACAGGTCTCACATCAAGCACGGGACGGGCGACAAACA	CGGCGTGGTCAGCGGGGTACTTCAGCTTCCCGATATCCGACGGTAGTGTNNNNNAACTCACCCCACTGGGAGCAC	13714370	13718161	-	0	DyslexiaSet2_0095
12:13716863-13717018/18,22/+	2.08079	12	13716863	13716880	1	GTCAAACTCCCTGCGGGA	13716997	13717018	1	CGGAGCGGATCAAGTCGTCGTG	13716881	13716996	CTTGGCCGAGGCAGGCCGCTTCTTCAGGCTGTCCTTATATTGCTGCTTACGCCTCTTGGCGGCATTGCCCTCGATGTTCCCATAGGTGACGGTGTGGGTTGAGATGTCAGAGACAT	CGGAGCGGATCAAGTCGTCGTGCTTCAGCTTCCCGATATCCGACGGTAGTGTNNNNNGTCAAACTCCCTGCGGGA	13714370	13718161	+	0	DyslexiaSet2_0098
12:13716763-13716918/18,22/-	1.76292	12	13716901	13716918	1	ATAAGGACAGCCTGAAGA	13716763	13716784	1	CGGGACTTCTACCTGGACCAGT	13716785	13716900	AGCGGCCTGCCTCGGCCAAGTCCCGCAGGGAGTTTGACGAGATCGAGCTGGCCTACCGTCGCCGACCGCCCCGCTCCCCTGACCACAAGCGCTACTTCAGGGACAAGGAAGGGCTA	CGGGACTTCTACCTGGACCAGTCTTCAGCTTCCCGATATCCGACGGTAGTGTNNNNNATAAGGACAGCCTGAAGA	13714370	13718161	-	0	DyslexiaSet2_0097
12:13716958-13717113/20,20/+	0.832573	12	13716958	13716977	1	TCCCATAGGTGACGGTGTGG	13717094	13717113	1	GCCGATGTCCAGGGGCTTCT	13716978	13717093	GTTGAGATGTCAGAGACATCGGAGCGGATCAAGTCGTCGTGGCCACTGTAGCGGTCGCTCTTGAAGGAGAATTTGCCGTACAGGTCACTGAGCTGGCTGTGCTTGGAGGAGGGGAG	GCCGATGTCCAGGGGCTTCTCTTCAGCTTCCCGATATCCGACGGTAGTGTNNNNNTCCCATAGGTGACGGTGTGG	13714370	13718161	+	0	DyslexiaSet2_102455
12:13717067-13717222/20,20/+	2.21259	12	13717067	13717086	2	GAGCTGGCTGTGCTTGGAGG	13717203	13717222	1	CGGTGGTGATGGTGGTAGTG	13717087	13717202	AGGGGAGGCCGATGTCCAGGGGCTTCTTGCTGATGGACCTGGACTGGGTGGTGAAGGGTGGGTTGTCACAGTCGTAGAGCCCATCGATGGAGCTGGCACTGCCAATACTATGGGGC	CGGTGGTGATGGTGGTAGTGCTTCAGCTTCCCGATATCCGACGGTAGTGTNNNNNGAGCTGGCTGTGCTTGGAGG	13714370	13718161	+	0	DyslexiaSet2_0100
12:13717170-13717325/20,20/+	2.25479	12	13717170	13717189	1	TCGATGGAGCTGGCACTGCC	13717306	13717325	1	CCTCACAGGGCGGGTTGTTG	13717190	13717305	AATACTATGGGGCCGGTGGTGATGGTGGTAGTGATCTTGGTACACGTTGCTGTCCTTCAGCTGCAGGTTCCCGAACGTTCTCTCTACCTCACTGATGTAGTCACTGAAGAGGTTCT	CCTCACAGGGCGGGTTGTTGCTTCAGCTTCCCGATATCCGACGGTAGTGTNNNNNTCGATGGAGCTGGCACTGCC	13714370	13718161	+	0	DyslexiaSet2_0101
12:13717283-13717438/19,21/+	2.24012	12	13717283	13717301	1	GATGTAGTCACTGAAGAGG	13717418	13717438	1	CGGTGAGCCATTCACACCAGA	13717302	13717417	TTCTCCTCACAGGGCGGGTTGTTGTAGGATTTGCAGTCAGAATGCGTGAAGCTGCGGCGGTGCTCTGAGATGTCATAGACGGATGACTCCCGTCGGATGAAGTCCAGGGCGCTCTG	CGGTGAGCCATTCACACCAGACTTCAGCTTCCCGATATCCGACGGTAGTGTNNNNNGATGTAGTCACTGAAGAGG	13714370	13718161	+	0	DyslexiaSet2_0102
12:13717372-13717527/19,21/+	2.09069	12	13717372	13717390	1	TGTCATAGACGGATGACTC	13717507	13717527	1	CGGTGGGGGAGTTCATTACAG	13717391	13717506	CCGTCGGATGAAGTCCAGGGCGCTCTGCGGTGAGCCATTCACACCAGACAGGTTAGCCATGTTCTTGGCCGTGCGCAGCAGGCGCAGGATGTTGGAGTGTGTGTTGTTCATGGTTG	CGGTGGGGGAGTTCATTACAGCTTCAGCTTCCCGATATCCGACGGTAGTGTNNNNNTGTCATAGACGGATGACTC	13714370	13718161	+	0	DyslexiaSet2_0103_SNP_a
12:13717372-13717527/19,21/+	2.09069	12	13717372	13717390	1	TGTCATAGACGGATGACTC	13717507	13717527	1	CAGTGGGGGAGTTCATTACAG	13717391	13717506	CCGTCGGATGAAGTCCAGGGCGCTCTGCGGTGAGCCATTCACACCAGACAGGTTAGCCATGTTCTTGGCCGTGCGCAGCAGGCGCAGGATGTTGGAGTGTGTGTTGTTCATGGTTG	CAGTGGGGGAGTTCATTACAGCTTCAGCTTCCCGATATCCGACGGTAGTGTNNNNNTGTCATAGACGGATGACTC	13714370	13718161	+	0	DyslexiaSet2_0103_SNP_b
12:13717459-13717614/22,18/-	2.14318	12	13717593	13717614	1	CCTCTCTGGAGATCTAACCTGT	13717459	13717476	1	TGCGCCTGCTGCGCACGG	13717477	13717592	CCCTCCATTCTTGCTTCAGGGTATCTACAGCTGCATCCATGGGGTGGCGATCGAGGAGCGCCAGTCTGTAATGAACTCCCCCACCGCAACCATGAACAACACACACTCCAACATCC	TGCGCCTGCTGCGCACGGCTTCAGCTTCCCGATATCCGACGGTAGTGTNNNNNCCTCTCTGGAGATCTAACCTGT	13714370	13718161	-	0	DyslexiaSet2_0104
12:13717634-13717789/19,21/+	1.88228	12	13717634	13717652	1	ACACTCTCCCACCAAAAAT	13717769	13717789	1	AGCTGAGGTCAGTGACCTGGC	13717653	13717768	TGCTCCAACTGGATAAGAAAAAGGGAAAGCATGAAGCGAATAGTCTAATATACTATTAGATGTGGCTAGAAGTTTGCCTAATTTATACCCCTAAATTTGGTGACTGTCATGTGGTG	AGCTGAGGTCAGTGACCTGGCCTTCAGCTTCCCGATATCCGACGGTAGTGTNNNNNACACTCTCCCACCAAAAAT	13714370	13718161	+	0	DyslexiaSet2_0106_SNP_b
12:13717652-13717807/22,18/+	0.899599	12	13717652	13717673	1	TTGCTCCAACTGGATAAGAAAA	13717790	13717807	1	CATCAGAGGGGGGGGCAT	13717674	13717789	AGGGAAAGCATGAAGCGAATAGTCTAATATACTATTAGATGTGGCTAGAAGTTTGCCTAATTTATACCCCTAAATTTGGTGACTGTCATGTGGTGAGCTGAGGTCAGTGACCTGGC	CATCAGAGGGGGGGGCATCTTCAGCTTCCCGATATCCGACGGTAGTGTNNNNNTTGCTCCAACTGGATAAGAAAA	13714370	13718161	+	10	DyslexiaSet2_109419
12:13717543-13717698/18,22/-	1.92808	12	13717681	13717698	1	AGACTATTCGCTTCATGC	13717543	13717564	1	AGCTGCATCCATGGGGTGGCGA	13717565	13717680	TTTCCCTTTTTCTTATCCAGTTGGAGCAATTATTGGTGGGAGAGTGTTTTTTGTGGTCATTTCTAGCCTCTCTGGAGATCTAACCTGTCCCTCCATTCTTGCTTCAGGGTATCTAC	AGCTGCATCCATGGGGTGGCGACTTCAGCTTCCCGATATCCGACGGTAGTGTNNNNNAGACTATTCGCTTCATGC	13714370	13718161	-	0	DyslexiaSet2_0105
12:13717867-13718022/18,22/+	2.03851	12	13717867	13717884	1	CAGCTTCACTGTTGACTT	13718001	13718022	1	AGGTTGCTCTGCTGTGGCTGGG	13717885	13718000	ACCGTGGTTTTCTATGCCTAGATTTTCACATCTTAAAAATGAGGCCATGATATCAACCCATAGCAAAAAATATCATCAGCCTCCTGGAAATAAACGGCCATGTTCTATGGACACTG	AGGTTGCTCTGCTGTGGCTGGGCTTCAGCTTCCCGATATCCGACGGTAGTGTNNNNNCAGCTTCACTGTTGACTT	13714370	13718161	+	0	DyslexiaSet2_0108
12:13717763-13717918/20,20/-	0.724148	12	13717899	13717918	1	AAGATGTGAAAATCTAGGCA	13717763	13717782	1	CACTGACCTCAGCTCACCAC	13717783	13717898	TAGAAAACCACGGTAAGTCAACAGTGAAGCTGAGGCAAAAATGCCATATCTTATGATTCCAGTCCCTTTGCTCAAGTTACTGGGTGGGGCCATGCCCCCCCCTCTGATGGCCAGGT	CACTGACCTCAGCTCACCACCTTCAGCTTCCCGATATCCGACGGTAGTGTNNNNNAAGATGTGAAAATCTAGGCA	13714370	13718161	-	0	DyslexiaSet2_110506
12:13717980-13718135/20,20/-	1.56244	12	13718116	13718135	1	GCTGTTATTTGGTGACCAAA	13717980	13717999	1	AGTGTCCATAGAACATGGCC	13718000	13718115	ATTCTAAACCTGCTTAAAATTTGTCAGAGCTAGAAAAGAGTGACAGTTGTAAGCTACTGAGCTCCCCTGTGCTTTACTGTCAGCCAGGTGTGGCCCAGCCACAGCAGAGCAACCTC	AGTGTCCATAGAACATGGCCCTTCAGCTTCCCGATATCCGACGGTAGTGTNNNNNGCTGTTATTTGGTGACCAAA	13714370	13718161	-	0	DyslexiaSet2_0109
12:13718044-13718199/19,21/-	1.93118	12	13718181	13718199	1	GGGCTTGCTAATTCTCTCT	13718044	13718064	1	AGCTACTGAGCTCCCCTGTGC	13718065	13718180	TTCTGTGAATTTTGTTCATGCTTGGCTCAAGAAGAGAATTGCTCAGCTGTTATTTGGTGACCAAAATTCTAAACCTGCTTAAAATTTGTCAGAGCTAGAAAAGAGTGACAGTTGTA	AGCTACTGAGCTCCCCTGTGCCTTCAGCTTCCCGATATCCGACGGTAGTGTNNNNNGGGCTTGCTAATTCTCTCT	13714370	13718161	-	0	DyslexiaSet2_0110
12:13719903-13720058/18,22/-	2.19341	12	13720041	13720058	1	CATCACCTTCATCTGTGA	13719903	13719924	1	AGGGACAGCTTAGCCTAGCACT	13719925	13720040	ACACCTTTTCTATTGGCAGTTCCGACATTGCTTTATGGGTGTCTGTTCTGGCAAGCCTGGCATGGTCTTCTCCATCAGCAGAGTAAGTGTTTTGATTTAAATGCCTAAAGCTTGTT	AGGGACAGCTTAGCCTAGCACTCTTCAGCTTCCCGATATCCGACGGTAGTGTNNNNNCATCACCTTCATCTGTGA	13719939	13720217	-	0	DyslexiaSet2_0111_SNP_b
12:13719910-13720065/20,20/-	0.820735	12	13720046	13720065	1	TCAGCCTCATCACCTTCATC	13719910	13719929	1	TTGTTAGGGACAGCTTAGCC	13719930	13720045	TGCGAACACCTTTTCTATTGGCAGTTCCGACATTGCTTTATGGGTGTCTGTTCTGGCAAGCCTGGCATGGTCTTCTCCATCAGCAGAGTAAGTGTTTTGATTTAAATGCCTAAAGC	TTGTTAGGGACAGCTTAGCCCTTCAGCTTCCCGATATCCGACGGTAGTGTNNNNNTCAGCCTCATCACCTTCATC	13719939	13720217	-	0	DyslexiaSet2_115346
12:13720019-13720174/18,22/-	2.23511	12	13720157	13720174	1	CTCTGGCTCACTGGCATT	13720019	13720040	1	ACACCTTTTCTATTGGCAGTTC	13720041	13720156	TGTCACAATGAGAAGAATGAGGTCATGAGCAGCCAGCTGGACATTGACAACATGGCAGGGGTCTTCTACATGTTGGGGGCGGCCATGGCTCTCAGCCTCATCACCTTCATCTGCGA	ACACCTTTTCTATTGGCAGTTCCTTCAGCTTCCCGATATCCGACGGTAGTGTNNNNNCTCTGGCTCACTGGCATT	13719939	13720217	-	0	DyslexiaSet2_0112
12:13720087-13720242/22,18/-	2.26415	12	13720221	13720242	1	CTGTCTCCTCTTTTTATCCATT	13720087	13720104	1	TGGCAGGGGTCTTCTACA	13720105	13720220	TTCCTTCTCTGTCCTTTCCCCAGGGGAGATGGAAGAACTGGAAGCTCTCTGGCTCACTGGCATTTGTCACAATGAGAAGAATGAGGTCATGAGCAGCCAGCTGGACATTGACAACA	TGGCAGGGGTCTTCTACACTTCAGCTTCCCGATATCCGACGGTAGTGTNNNNNCTGTCTCCTCTTTTTATCCATT	13719939	13720217	-	0	DyslexiaSet2_0113
12:13722727-13722882/18,22/+	2.33256	12	13722727	13722744	1	AGAGGACAAATGGGCACT	13722861	13722882	1	CCCACTGCCAATGGTCACCAGC	13722745	13722860	TTCCCTTTCTTGAACTCACCATCTCCAAAGAGCTGCAGGATAGCAAGGTCCACCTGGCGCTTCCACCCAGAATCTTTTTGGATGGCAATGCCATAGCCAGTGGAAGCAAAGACCTT	CCCACTGCCAATGGTCACCAGCCTTCAGCTTCCCGATATCCGACGGTAGTGTNNNNNAGAGGACAAATGGGCACT	13722744	13722971	+	0	DyslexiaSet2_0114
12:13722830-13722985/22,18/-	1.98084	12	13722964	13722985	1	CTCCATTGGATTTGTTTGCTTT	13722830	13722847	1	CCACTGGCTATGGCATTG	13722848	13722963	TTTCCTGTACAGGAAACTGGATGCCTTCATCTATGATGCAGCAGTGCTGAACTATATGGCAGGCAGAGATGAAGGCTGCAAGCTGGTGACCATTGGCAGTGGGAAGGTCTTTGCTT	CCACTGGCTATGGCATTGCTTCAGCTTCCCGATATCCGACGGTAGTGTNNNNNCTCCATTGGATTTGTTTGCTTT	13722744	13722971	-	0	DyslexiaSet2_0115
12:13722885-13723040/18,22/-	2.07061	12	13723023	13723040	1	TGGAACCCTACTGCTTCA	13722885	13722906	1	GGCAGGCAGAGATGAAGGCTGC	13722907	13723022	TATTAATGGCCCCACAGGTAGTTTTGTTCTAAAATTCCTCCATTGGATTTGTTTGCTTTTTTCCTGTACAGGAAACTGGATGCCTTCATCTATGATGCAGCAGTGCTGAACTATAT	GGCAGGCAGAGATGAAGGCTGCCTTCAGCTTCCCGATATCCGACGGTAGTGTNNNNNTGGAACCCTACTGCTTCA	13722744	13722971	-	0	DyslexiaSet2_0116
12:13724701-13724856/18,22/+	2.31012	12	13724701	13724718	1	ACAGATCAAGGACTCTGA	13724835	13724856	1	CTGTGCTGCCGTTGGGCACGGT	13724719	13724834	GCTTGGAAGCAGTTCTTACCCTGTTTTCAGGGAGAGCAATGCATCATCTACACCCCTCTGGTTGAACTTTCCCATGTAGGCATGCATTTCTGCATAGTTATTGCGAATATTTCTCT	CTGTGCTGCCGTTGGGCACGGTCTTCAGCTTCCCGATATCCGACGGTAGTGTNNNNNACAGATCAAGGACTCTGA	13724718	13724918	+	0	DyslexiaSet2_0117
12:13724787-13724942/18,22/+	2.34626	12	13724787	13724804	1	TTCCCATGTAGGCATGCA	13724921	13724942	1	AGACAGAGCGGGAGATGGAGGG	13724805	13724920	TTTCTGCATAGTTATTGCGAATATTTCTCTCTGTGCTGCCGTTGGGCACGGTCCCAAAGCGGAAAGGGGGTGAGAAGTCATTAGGTCTCTGGAACTGGAGAGAGAAAGACAGATAG	AGACAGAGCGGGAGATGGAGGGCTTCAGCTTCCCGATATCCGACGGTAGTGTNNNNNTTCCCATGTAGGCATGCA	13724718	13724918	+	0	DyslexiaSet2_0118
12:13725215-13725370/18,22/+	2.09395	12	13725215	13725232	1	AGGAATGTGCTGGTGGCT	13725349	13725370	1	AGGTGAGCTATGTGGTACTCCT	13725233	13725348	TAATTGCAGTGGGCTAGTCACCTTTCTTTCTAAAAAAATATGTAAAATCTGTATTCAGGCCTCTTAAAGGCCTAAATACACAGTCATTGCACTATTTTGTCCATAGGGCCTTAGTG	AGGTGAGCTATGTGGTACTCCTCTTCAGCTTCCCGATATCCGACGGTAGTGTNNNNNAGGAATGTGCTGGTGGCT	13725258	13725810	+	0	DyslexiaSet2_0119
12:13725313-13725468/18,22/-	1.91128	12	13725451	13725468	1	ACAACTCATGTGGGATAA	13725313	13725334	1	GGACAAAATAGTGCAATGACTG	13725335	13725450	ATATGAGCTTTCAGTGCATCAGGGAAGGTCAAAAGAAAATTTCTTAGCAAAACATATTTGATACTCAACAAATTATCTTCAGGAGTACCACATAGCTCACCTCACTAAGGCCCTAT	GGACAAAATAGTGCAATGACTGCTTCAGCTTCCCGATATCCGACGGTAGTGTNNNNNACAACTCATGTGGGATAA	13725258	13725810	-	0	DyslexiaSet2_0120_SNP_a
12:13725313-13725468/18,22/-	1.91128	12	13725451	13725468	1	ACAACTCATGTGAGATAA	13725313	13725334	1	GGACAAAATAGTGCAATGACTG	13725335	13725450	ATATGAGCTTTCAGTGCATCAGGGAAGGTCAAAAGAAAATTTCTTAGCAAAACATATTTGATACTCAACAAATTATCTTCAGGAGTACCACATAGCTCACCTCACTAAGGCCCTAT	GGACAAAATAGTGCAATGACTGCTTCAGCTTCCCGATATCCGACGGTAGTGTNNNNNACAACTCATGTGAGATAA	13725258	13725810	-	0	DyslexiaSet2_0120_SNP_b
12:13725418-13725573/18,22/-	2.10565	12	13725556	13725573	1	TCCAAGAGGTTTCTCTTT	13725418	13725439	1	CAGTGCATCAGGGAAGGTCAAA	13725440	13725555	ATTATAATGGGCACTGGAGATGTACTCTCAGTCTCAAGCAAGAAAGGGAACATAATTAAAATTGTCTTTGATTGTACAGTTTATCCTACAACTCATGTGGGATAAATATGAGCTTT	CAGTGCATCAGGGAAGGTCAAACTTCAGCTTCCCGATATCCGACGGTAGTGTNNNNNTCCAAGAGGTTTCTCTTT	13725258	13725810	-	0	DyslexiaSet2_0121
12:13725527-13725682/19,21/-	2.20937	12	13725664	13725682	1	GAGGCTGTGAAGATACAAA	13725527	13725547	1	GGGCACTGGAGATGTACTCTC	13725548	13725663	TGAACAAATTTTGTGTTCAGGAAGCAACATAAAGACTTACGCATTGCAGGGTGATAGCCAGAAATAAAGCTGATGTCATAGGGATGAAAATCCAAGAGGTTTCTCTTTATTATAAT	GGGCACTGGAGATGTACTCTCCTTCAGCTTCCCGATATCCGACGGTAGTGTNNNNNGAGGCTGTGAAGATACAAA	13725258	13725810	-	0	DyslexiaSet2_0122
12:13725634-13725789/21,19/-	2.02249	12	13725769	13725789	1	GAATTCACAGAAGATTTCTTG	13725634	13725652	1	TGTGTTCAGGAAGCAACAT	13725653	13725768	AAGAAATTGTTTTGAGTTTTATTTTGAAACGGATATAAATTGGCCTAGAGAGACAGATGAGTTGGCACTGAGGAGATGGACTATATGAGGCTGTGAAGATACAAATGAACAAATTT	TGTGTTCAGGAAGCAACATCTTCAGCTTCCCGATATCCGACGGTAGTGTNNNNNGAATTCACAGAAGATTTCTTG	13725258	13725810	-	0	DyslexiaSet2_0123
12:13725687-13725842/20,20/-	2.23402	12	13725823	13725842	1	CAAAGAATAACAGGTTCTGA	13725687	13725706	1	TGGCACTGAGGAGATGGACT	13725707	13725822	TGGGTCACTTTGGGGTAGACTTGATGGAAGAAAGAATTCACAGAAGATTTCTTGAAGAAATTGTTTTGAGTTTTATTTTGAAACGGATATAAATTGGCCTAGAGAGACAGATGAGT	TGGCACTGAGGAGATGGACTCTTCAGCTTCCCGATATCCGACGGTAGTGTNNNNNCAAAGAATAACAGGTTCTGA	13725258	13725810	-	0	DyslexiaSet2_0124
12:13728915-13729070/21,19/+	1.95709	12	13728915	13728935	1	GGCAATGTTCCCTAAGTTTGA	13729052	13729070	1	TGTCCCAGCCTGGTGAGAT	13728936	13729051	AAATTCTTATTCTCTAATTTGTTCCTTAAACTAGGCCAGTCTGGAGGCCAACAGGGAGAGAACATTGCCTCAGAATTAGCCAAAGCAGTGAGTTTGCCTTTTCTTTTGAAAATTCT	TGTCCCAGCCTGGTGAGATCTTCAGCTTCCCGATATCCGACGGTAGTGTNNNNNGGCAATGTTCCCTAAGTTTGA	13728875	13729248	+	0	DyslexiaSet2_0127
12:13728832-13728987/22,18/-	1.95714	12	13728966	13728987	1	GTTGGCCTCCAGACTGGCCTAG	13728832	13728849	1	CCATCATGTGCCAGGTAT	13728850	13728965	TTTAAGGAACAAATTAGAGAATAAGAATTTTCAAACTTAGGGAACATTGCCTTACATAGGACAATTTTAAATGTTAGAACTTCATCTCCATAGAAGCAACTAAGAATTTTAAGACT	CCATCATGTGCCAGGTATCTTCAGCTTCCCGATATCCGACGGTAGTGTNNNNNGTTGGCCTCCAGACTGGCCTAG	13728875	13729248	-	0	DyslexiaSet2_0126
12:13729127-13729282/21,19/+	1.42525	12	13729127	13729147	1	ACTAAAATTCACATTCATGGA	13729264	13729282	1	CTTGCTTAGCCTGAGTGGC	13729148	13729263	GAACTGTTTAGGGAGGCCCGTGGGGAAGAAGGAAAAATAATTTCCAAATATCCTGATGCTTCCAGAAAATGCCCTTGTAATAAAACTTACCCCAAGCTGTAAGACATTATATGGCA	CTTGCTTAGCCTGAGTGGCCTTCAGCTTCCCGATATCCGACGGTAGTGTNNNNNACTAAAATTCACATTCATGGA	13728875	13729248	+	0	DyslexiaSet2_0125
12:13729011-13729166/18,22/-	1.8464	12	13729149	13729166	1	GGGCCTCCCTAAACAGTT	13729011	13729032	1	GCAAACTCACTGCTTTGGCTAA	13729033	13729148	CTCCATGAATGTGAATTTTAGTACAGTTCAAGTTCCAATGACAGTATAAAAAATCTCTGTTTTATGTAAACTTCACAGATCTCACCAGGCTGGGACAAGAATTTTCAAAAGAAAAG	GCAAACTCACTGCTTTGGCTAACTTCAGCTTCCCGATATCCGACGGTAGTGTNNNNNGGGCCTCCCTAAACAGTT	13728875	13729248	-	0	DyslexiaSet2_0128
12:13736370-13736525/18,22/+	1.7352	12	13736370	13736387	1	CTATCAGAGCAAGGATTC	13736504	13736525	1	CCAATGGGAGGTAAGGAAAGGA	13736388	13736503	AAATGCAGGATACTCATATTTAACTGTAAAACACACCACAGGGCTCTATGCAAATAGAATGGATGCTCAGAAAATGTACAGATTAAGGAATCCAGTGCCTGAATTAGTATGCCTAT	CCAATGGGAGGTAAGGAAAGGACTTCAGCTTCCCGATATCCGACGGTAGTGTNNNNNCTATCAGAGCAAGGATTC	13736416	13737102	+	0	DyslexiaSet2_0129
12:13736473-13736628/18,22/+	2.12567	12	13736473	13736490	1	AGGAATCCAGTGCCTGAA	13736607	13736628	1	AGCCAACTCCTCCAGATTGGCC	13736491	13736606	TTAGTATGCCTATCCAATGGGAGGTAAGGAAAGGAAGGGCTACGGAAGTTTAGAGGGAGTGAAAATCATTACAAAAGGATATGGTTGGGGAGGCTGCACAGAGCAGGCAGAGATGG	AGCCAACTCCTCCAGATTGGCCCTTCAGCTTCCCGATATCCGACGGTAGTGTNNNNNAGGAATCCAGTGCCTGAA	13736416	13737102	+	0	DyslexiaSet2_0130
12:13736571-13736726/21,19/+	2.44351	12	13736571	13736591	1	ATGGTTGGGGAGGCTGCACAG	13736708	13736726	1	GCATGGCATCTGCACTGAC	13736592	13736707	AGCAGGCAGAGATGGAGCCAACTCCTCCAGATTGGCCAAGTTTATCCAGGCAAAGAGGTCTGGGGAGGGTGATGGGGCAAGCGAAATAGCATGAGAAAAGAAGCACTGGGACGTGA	GCATGGCATCTGCACTGACCTTCAGCTTCCCGATATCCGACGGTAGTGTNNNNNATGGTTGGGGAGGCTGCACAG	13736416	13737102	+	0	DyslexiaSet2_0131
12:13736672-13736827/21,19/+	2.28272	12	13736672	13736692	1	GCGAAATAGCATGAGAAAAGA	13736809	13736827	1	CCCCACAGTGCTCAGGTGT	13736693	13736808	AGCACTGGGACGTGAGCATGGCATCTGCACTGACGTTGGGAGGAATGTTTGGCGCCTAGATAGAAACCATCCCATGGAGCACACCGAATGGTCAGACTGAGGAAGGACACTGTGAA	CCCCACAGTGCTCAGGTGTCTTCAGCTTCCCGATATCCGACGGTAGTGTNNNNNGCGAAATAGCATGAGAAAAGA	13736416	13737102	+	0	DyslexiaSet2_0132
12:13736876-13737031/18,22/+	2.01159	12	13736876	13736893	1	AGAAGGGACGTTTACTGG	13737010	13737031	1	AGAACGAAGGAGAGGAAGCGGC	13736894	13737009	AAAACTACTAAGAGCCTGGACTATTTTCAGAGGGAAAATAATGGGAGGGATAAATGAAAAAGAAAGACATCAGAGTGGAAGCCTTGACTGAATCCAAGTCTGCCTATACATTCAGA	AGAACGAAGGAGAGGAAGCGGCCTTCAGCTTCCCGATATCCGACGGTAGTGTNNNNNAGAAGGGACGTTTACTGG	13736416	13737102	+	0	DyslexiaSet2_0134
12:13736757-13736912/18,22/-	2.19206	12	13736895	13736912	1	CCAGGCTCTTAGTAGTTT	13736757	13736778	1	CGGTGTGCTCCATGGGATGGTT	13736779	13736894	TCCAGTAAACGTCCCTTCTCTAACCTCTCTGTTCTTCGAGCCATGCTGCTTTAGCTGAACAATAGCTACACCTGAGCACTGTGGGGTTCACAGTGTCCTTCCTCAGTCTGACCATT	CGGTGTGCTCCATGGGATGGTTCTTCAGCTTCCCGATATCCGACGGTAGTGTNNNNNCCAGGCTCTTAGTAGTTT	13736416	13737102	-	10	DyslexiaSet2_0133
12:13736975-13737130/18,22/-	2.1921	12	13737113	13737130	1	CTGGTGAGTTTTAGAAAC	13736975	13736996	1	GCAGACTTGGATTCAGTCAAGG	13736997	13737112	TGCGAGGAAGCCAGTGTGGCTCCTGAGGAGTGGGTGAGGGAGGAGAGTGGGAGAGAAGGTGGTGGGGATGAGGCTGACTCTGCCGCTTCCTCTCCTTCGTTCTTCTGAATGTATAG	GCAGACTTGGATTCAGTCAAGGCTTCAGCTTCCCGATATCCGACGGTAGTGTNNNNNCTGGTGAGTTTTAGAAAC	13736416	13737102	-	0	DyslexiaSet2_0135
12:13749764-13749919/18,22/-	2.20847	12	13749902	13749919	2	GTCTTCTTTGTGTGGACA	13749764	13749785	1	GGGACTCCAGCCAGAGACCACT	13749786	13749901	CAGGAAAGTAGGGCATGCTTCTAGAGGCATTGGCCTGAGGCAACAGAATCTAATAAAGCCTCTGTCCTGGGGACCTTCTCTGGCCTGGCTTCTTGGATTCTCAAAGGAGTGATAAT	GGGACTCCAGCCAGAGACCACTCTTCAGCTTCCCGATATCCGACGGTAGTGTNNNNNGTCTTCTTTGTGTGGACA	13749791	13750133	-	0	DyslexiaSet2_0136
12:13749943-13750098/20,20/+	2.11688	12	13749943	13749962	1	ACAGGGGCAGATGCAGGCTG	13750079	13750098	1	TGATCTCAAAGGGTGGACAT	13749963	13750078	TGGGGTCAGCTCTCTGGATCAAATCCTGGAACCCTCACTTTCTAGTTGTGTGACTTAGGTGAATTTGCTTAATCCTTAGATGACTCTCCTCATCTGTAAAACGATGTTAATAATGG	TGATCTCAAAGGGTGGACATCTTCAGCTTCCCGATATCCGACGGTAGTGTNNNNNACAGGGGCAGATGCAGGCTG	13749791	13750133	+	0	DyslexiaSet2_0138
12:13749855-13750010/18,22/-	2.00461	12	13749993	13750010	1	CAACTAGAAAGTGAGGGT	13749855	13749876	1	GGCATTGGCCTGAGGCAACAGA	13749877	13749992	TCCAGGATTTGATCCAGAGAGCTGACCCCACAGCCTGCATCTGCCCCTGTGATACTGCCTACCAGAGCCCTGTGTCTTCTTTGTGTGGACACAGGAAAGTAGGGCATGCTTCTAGA	GGCATTGGCCTGAGGCAACAGACTTCAGCTTCCCGATATCCGACGGTAGTGTNNNNNCAACTAGAAAGTGAGGGT	13749791	13750133	-	0	DyslexiaSet2_0137
12:13750040-13750195/19,21/+	2.26079	12	13750040	13750058	1	AGATGACTCTCCTCATCTG	13750175	13750195	1	AGGTCTGGAGGCACGGAATCT	13750059	13750174	TAAAACGATGTTAATAATGGTGATCTCAAAGGGTGGACATAAAGATTAAAAGTAGTGAGGCAGGAGAATAGGGTCTGGAGGAAGGGAACTTAAGGCTGAATCAAGGAAAAACATCA	AGGTCTGGAGGCACGGAATCTCTTCAGCTTCCCGATATCCGACGGTAGTGTNNNNNAGATGACTCTCCTCATCTG	13749791	13750133	+	0	DyslexiaSet2_0139
12:13755103-13755258/21,19/-	2.20106	12	13755238	13755258	1	GAGGGCCTGGGTTGGACCTCT	13755103	13755121	1	CCCAAATCCTGGGAGTGTC	13755122	13755237	AGGTAGCTGAGCAAAATGTAAGGGTATGATTCATGCATGGGAGTCCTCTTGGCCTGTCAGGCAACTATTCTTCTTGGAGCTACTGATCAAGAGCAGATCTGAAAAATGTAAAACTC	CCCAAATCCTGGGAGTGTCCTTCAGCTTCCCGATATCCGACGGTAGTGTNNNNNGAGGGCCTGGGTTGGACCTCT	13755132	13755486	-	0	DyslexiaSet2_0140
12:13755190-13755345/18,22/-	1.92027	12	13755328	13755345	1	ATCTCGCTCAGACCATGG	13755190	13755211	1	TGATTCATGCATGGGAGTCCTC	13755212	13755327	AATACTGGGCTAAAAATAACTTAATTGAGAAAGTAGCAGTCATGACCAACTAGCCAGGGAGCTAGTAATGAGGGCCTGGGTTGGACCTCTAGGTAGCTGAGCAAAATGTAAGGGTA	TGATTCATGCATGGGAGTCCTCCTTCAGCTTCCCGATATCCGACGGTAGTGTNNNNNATCTCGCTCAGACCATGG	13755132	13755486	-	0	DyslexiaSet2_0141
12:13755279-13755434/18,22/-	1.50837	12	13755417	13755434	1	TTTCCTGCCCTATTAACT	13755279	13755300	1	AGAAAGTAGCAGTCATGACCAA	13755301	13755416	TTAGGCTGGAAGCCAGCAGGAGACAGCCAACCTCCAGCCCGATCTGTCACACCCTTTTCCTGGCCCAGAACATCTCGCTCAGACCATGGAATACTGGGCTAAAAATAACTTAATTG	AGAAAGTAGCAGTCATGACCAACTTCAGCTTCCCGATATCCGACGGTAGTGTNNNNNTTTCCTGCCCTATTAACT	13755132	13755486	-	0	DyslexiaSet2_0142_SNP_a
12:13755279-13755434/18,22/-	1.50837	12	13755417	13755434	1	TTTCCTGCCCTATTAACT	13755279	13755300	1	AGAAAGTAGCTGTCATGACCAA	13755301	13755416	TTAGGCTGGAAGCCAGCAGGAGACAGCCAACCTCCAGCCCGATCTGTCACACCCTTTTCCTGGCCCAGAACATCTCGCTCAGACCATGGAATACTGGGCTAAAAATAACTTAATTG	AGAAAGTAGCTGTCATGACCAACTTCAGCTTCCCGATATCCGACGGTAGTGTNNNNNTTTCCTGCCCTATTAACT	13755132	13755486	-	0	DyslexiaSet2_0142_SNP_b
12:13755393-13755548/18,22/-	2.07212	12	13755531	13755548	1	GGAACAAATCAGCCTGGT	13755393	13755414	1	AGGCTGGAAGCCAGCAGGAGAC	13755415	13755530	GATAAGCAAATTTACTCCACAACTACCCTGAAATGTTGAGTGGTTGTTGAGCATGTGTGAGGAAATGGGGCCATGCTTTCCACTGCACAAATTTATTTTCCTGCCCTATTAACTTT	AGGCTGGAAGCCAGCAGGAGACCTTCAGCTTCCCGATATCCGACGGTAGTGTNNNNNGGAACAAATCAGCCTGGT	13755132	13755486	-	0	DyslexiaSet2_0143
12:13756692-13756847/19,21/+	2.03756	12	13756692	13756710	1	CCTTATCTATGTCACAGCT	13756827	13756847	1	AGTTTTCCAGAGTCTCGGTGT	13756711	13756826	TTCCCTGAGATTAGCTACAGGAGAAGCACCCTGGCAGAGTGATTTTGGAGCCAAATACACAGGGACTCAAATTTTGGCTCTGTCACTTGATAATGTATAACTTTGGGGAAGTTACT	AGTTTTCCAGAGTCTCGGTGTCTTCAGCTTCCCGATATCCGACGGTAGTGTNNNNNCCTTATCTATGTCACAGCT	13756637	13757340	+	0	DyslexiaSet2_0146
12:13756594-13756749/19,21/-	2.27738	12	13756731	13756749	1	CTCTGCCAGGGTGCTTCTC	13756594	13756614	1	AGGGCACATTAACACCACCAC	13756615	13756730	CTGTAGCTAATCTCAGGGAAAGCTGTGACATAGATAAGGACTGGAATTGACACCCCTGCCCCCACTTTCCTATTTAATTCCCTATCCTTTAATGTAATGCCTTGATTCCACTTAAC	AGGGCACATTAACACCACCACCTTCAGCTTCCCGATATCCGACGGTAGTGTNNNNNCTCTGCCAGGGTGCTTCTC	13756637	13757340	-	0	DyslexiaSet2_0145
12:13756782-13756937/22,18/+	2.04724	12	13756782	13756803	1	TTTTGGCTCTGTCACTTGATAA	13756920	13756937	1	TGTACCTAGTGCCCAGCA	13756804	13756919	TGTATAACTTTGGGGAAGTTACTAGTTTTCCAGAGTCTCGGTGTTCCTATTTGTAAAATGAGAATAATCATACCTGTGTGAAGACTATCCAAATAGCATACACAGAGCATACAAAA	TGTACCTAGTGCCCAGCACTTCAGCTTCCCGATATCCGACGGTAGTGTNNNNNTTTTGGCTCTGTCACTTGATAA	13756637	13757340	+	0	DyslexiaSet2_0147_SNP_a
12:13756782-13756937/22,18/+	2.04724	12	13756782	13756803	1	TTTTGGCTCTGTCACTTGATAA	13756920	13756937	1	AGTACCTAGTGCCCAGCA	13756804	13756919	TGTATAACTTTGGGGAAGTTACTAGTTTTCCAGAGTCTCGGTGTTCCTATTTGTAAAATGAGAATAATCATACCTGTGTGAAGACTATCCAAATAGCATACACAGAGCATACAAAA	AGTACCTAGTGCCCAGCACTTCAGCTTCCCGATATCCGACGGTAGTGTNNNNNTTTTGGCTCTGTCACTTGATAA	13756637	13757340	+	0	DyslexiaSet2_0147_SNP_b
12:13756991-13757146/19,21/+	2.21418	12	13756991	13757009	1	GCAGACTGCAAAATGAGAA	13757126	13757146	1	AGTCGGGTTGCTGAATGTTCG	13757010	13757125	ATCCATCTGGATGGGTGAGAAATATGAGAATGCATTGTGGGCTCTTTGTTAAGAGAAGAAAGATGTCACTAGCTCCCTTACACCCTCCTCCCACTGGGGGAGCTGATGGAACGTAC	AGTCGGGTTGCTGAATGTTCGCTTCAGCTTCCCGATATCCGACGGTAGTGTNNNNNGCAGACTGCAAAATGAGAA	13756637	13757340	+	0	DyslexiaSet2_0149
12:13756875-13757030/20,20/-	2.14315	12	13757011	13757030	1	TTCTCACCCATCCAGATGGA	13756875	13756894	1	TGGATAGTCTTCACACAGGT	13756895	13757010	TTTCTCATTTTGCAGTCTGCCAACCATAGTATGAAGGAAAAAGAGCTTGGCCAGTGAGGGAGGGGGACATATTTGCTGGGCACTAGGTACATTTTGTATGCTCTGTGTATGCTATT	TGGATAGTCTTCACACAGGTCTTCAGCTTCCCGATATCCGACGGTAGTGTNNNNNTTCTCACCCATCCAGATGGA	13756637	13757340	-	0	DyslexiaSet2_0148
12:13757217-13757372/18,22/+	1.3296	12	13757217	13757234	1	AATGGAAGCCTTCCAGTA	13757351	13757372	1	GCTATAAATCGAATGGCTACAA	13757235	13757350	TAAAGGAGTACAAAAATAGGTTTTCATGGAAATTTAACTCTCGTTTTCTACCTTAACACAAATGAAATCTGAGTACATTTTTTTCTGCAATAAAGCTGAAGATAACTTTTTAAAAA	GCTATAAATCGAATGGCTACAACTTCAGCTTCCCGATATCCGACGGTAGTGTNNNNNAATGGAAGCCTTCCAGTA	13756637	13757340	+	0	DyslexiaSet2_0144
12:13757092-13757247/18,22/-	2.11773	12	13757230	13757247	1	TTGTACTCCTTTATACTG	13757092	13757113	1	AGCTCCCCCAGTGGGAGGAGGG	13757114	13757229	GAAGGCTTCCATTTTGCGGTAGCACATTACAGTGAATTCAGAATTATTCCACTACATGCTGTACCTAAATATGGGTGCAAGTTCGAACATTCAGCAACCCGACTGTACGTTCCATC	AGCTCCCCCAGTGGGAGGAGGGCTTCAGCTTCCCGATATCCGACGGTAGTGTNNNNNTTGTACTCCTTTATACTG	13756637	13757340	-	0	DyslexiaSet2_0150
12:13757188-13757343/18,22/-	1.79772	12	13757326	13757343	1	AAAGTTATCTTCAGCTTT	13757188	13757209	1	AGCACATTACAGTGAATTCAGA	13757210	13757325	ATTGCAGAAAAAAATGTACTCAGATTTCATTTGTGTTAAGGTAGAAAACGAGAGTTAAATTTCCATGAAAACCTATTTTTGTACTCCTTTATACTGGAAGGCTTCCATTTTGCGGT	AGCACATTACAGTGAATTCAGACTTCAGCTTCCCGATATCCGACGGTAGTGTNNNNNAAAGTTATCTTCAGCTTT	13756637	13757340	-	0	DyslexiaSet2_0151
12:13761477-13761632/18,22/+	2.12705	12	13761477	13761494	1	TTGAGTATGGCTGAGAAC	13761611	13761632	1	AGCTGGCCAGGAAGATGACAGC	13761495	13761610	AGGATTGAGGGAAAGACGGGAGATTTCAAATGAGTCTCTTACCTTTTTGTCGCTCAGGCCAGAAACCTGGTCCACATATTCCTCTTGGATCATGAAGGCAGCTAAGTTGGCAGTGT	AGCTGGCCAGGAAGATGACAGCCTTCAGCTTCCCGATATCCGACGGTAGTGTNNNNNTTGAGTATGGCTGAGAAC	13761517	13761786	+	0	DyslexiaSet2_0152_SNP_a
12:13761477-13761632/18,22/+	2.12705	12	13761477	13761494	1	TTGAGTGTGGCTGAGAAC	13761611	13761632	1	AGCTGGCCAGGAAGATGACAGC	13761495	13761610	AGGATTGAGGGAAAGACGGGAGATTTCAAATGAGTCTCTTACCTTTTTGTCGCTCAGGCCAGAAACCTGGTCCACATATTCCTCTTGGATCATGAAGGCAGCTAAGTTGGCAGTGT	AGCTGGCCAGGAAGATGACAGCCTTCAGCTTCCCGATATCCGACGGTAGTGTNNNNNTTGAGTGTGGCTGAGAAC	13761517	13761786	+	0	DyslexiaSet2_0152_SNP_b
12:13761573-13761728/18,22/+	2.03359	12	13761573	13761590	2	TTCCTCTTGGATCATGAA	13761707	13761728	1	ACACCAGACCCCAGAGCAACCA	13761591	13761706	GGCAGCTAAGTTGGCAGTGTAGCTGGCCAGGAAGATGACAGCAAAGAAGGCCCACACTGACACCATGATCTTGGAGGTGGTCCCCTTTGGGTTCTGCACAGGTACGGAGTTGTTAA	ACACCAGACCCCAGAGCAACCACTTCAGCTTCCCGATATCCGACGGTAGTGTNNNNNTTCCTCTTGGATCATGAA	13761517	13761786	+	0	DyslexiaSet2_0153
12:13761667-13761822/22,18/+	2.11395	12	13761667	13761688	1	GTGGTCCCCTTTGGGTTCTGCA	13761805	13761822	1	TGTGGCTGGTTCTGTTGA	13761689	13761804	CAGGTACGGAGTTGTTAAACACCAGACCCCAGAGCAACCAAATAGCTTTGCCGATGGTGAAAGAGGGTCCACCAGGCTCTGGCATGACAAAAAGACAAGGACGAAAGTTAAGCCAT	TGTGGCTGGTTCTGTTGACTTCAGCTTCCCGATATCCGACGGTAGTGTNNNNNGTGGTCCCCTTTGGGTTCTGCA	13761517	13761786	+	0	DyslexiaSet2_0154
12:13764618-13764773/18,22/+	2.06711	12	13764618	13764635	1	GAAAAAAACTGGGGAAGT	13764752	13764773	1	ACATCATCACCCATACGTCAGC	13764636	13764751	GCAGCGGTTCCAGCCGGCCTTACCTCTGCCATCAGCGAGGCACCTGTTATAACCCACAGGGCTGAAGTACTCAAAGACAAAGACAGCCACGGCTGAGACGATGAGCAGCATCACAA	ACATCATCACCCATACGTCAGCCTTCAGCTTCCCGATATCCGACGGTAGTGTNNNNNGAAAAAAACTGGGGAAGT	13764639	13764804	+	0	DyslexiaSet2_0155
12:13764674-13764829/18,22/-	2.0633	12	13764812	13764829	1	TGCTCTCTGTTCTAACCC	13764674	13764695	1	CCTGTGGGTTATAACAGGTGCC	13764696	13764811	TGAGCACTGCTTTTTTCCCTTCCTCAGAGCCATTCAGCGCTGACGTATGGGTGATGATGTTTGTGATGCTGCTCATCGTCTCAGCCGTGGCTGTCTTTGTCTTTGAGTACTTCAGC	CCTGTGGGTTATAACAGGTGCCCTTCAGCTTCCCGATATCCGACGGTAGTGTNNNNNTGCTCTCTGTTCTAACCC	13764639	13764804	-	0	DyslexiaSet2_0156
12:13768002-13768157/18,22/-	2.21915	12	13768140	13768157	1	CAATGAGGAACGATCGGA	13768002	13768023	1	AGGAAATGGACGTATGGATGGG	13768024	13768139	GGTGGTCGACTTCTCTGTGCCCTTCATAGAGACAGGCATCAGTGTCATGGTGTCACGCAGCAATGGGACTGTCTCACCTTCTGCCTTCTTAGGTAAATGATGGGTTTGCTGGTGGA	AGGAAATGGACGTATGGATGGGCTTCAGCTTCCCGATATCCGACGGTAGTGTNNNNNCAATGAGGAACGATCGGA	13768028	13768221	-	0	DyslexiaSet2_0157
12:13768090-13768245/19,21/-	2.2362	12	13768227	13768245	1	GCCCTCCTGAATGTTTTAA	13768090	13768110	1	AGACAGGCATCAGTGTCATGG	13768111	13768226	TTGGAGCATCGCGCCTTTCTTTTAGGTGGTCATGAAGAGGGCCTACATGGCAGTGGGCTCACTCACCATCAATGAGGAACGATCGGAGGTGGTCGACTTCTCTGTGCCCTTCATAG	AGACAGGCATCAGTGTCATGGCTTCAGCTTCCCGATATCCGACGGTAGTGTNNNNNGCCCTCCTGAATGTTTTAA	13768028	13768221	-	0	DyslexiaSet2_0158
12:13768335-13768490/18,22/+	1.38875	12	13768335	13768352	1	GAAATGCATAAAGTGAGC	13768469	13768490	1	ATGCTTGCCATTGGTAACCAGG	13768353	13768468	ACGTTTTAAACTTATATTTAGAAGAAGGAAAATAAATGAAAATGGAAATGGAAACAGCCCTTGTGGACACTCACCTCTCCAATCATACCATTCCAGGTTCCATTGATTTTCTTCCC	ATGCTTGCCATTGGTAACCAGGCTTCAGCTTCCCGATATCCGACGGTAGTGTNNNNNGAAATGCATAAAGTGAGC	13768407	13768618	+	0	DyslexiaSet2_0159
12:13768422-13768577/20,20/-	1.76256	12	13768558	13768577	1	GGGTTACATCAAAAAATGCT	13768422	13768441	1	GGTATGATTGGAGAGGTGAG	13768442	13768557	GCAAGGGGTTCTGTATTGACATCCTTAAGAAAATTTCTAAATCTGTGAAGTTCACCTATGACCTTTACCTGGTTACCAATGGCAAGCATGGGAAGAAAATCAATGGAACCTGGAAT	GGTATGATTGGAGAGGTGAGCTTCAGCTTCCCGATATCCGACGGTAGTGTNNNNNGGGTTACATCAAAAAATGCT	13768407	13768618	-	0	DyslexiaSet2_0160
12:13768533-13768688/18,22/-	1.68642	12	13768671	13768688	1	GGAGGTTTTTTAATGGCA	13768533	13768554	1	AGGGGTTCTGTATTGACATCCT	13768555	13768670	AAGGGTAATAAATGTTGGCTTTTTGTACAAAGACTTTTTTGTTTGTTTGTTTTTGTTTCTTTAATTGGCTAGGAATAAAACAGACGAGGAGCCGGGTTACATCAAAAAATGCTGCA	AGGGGTTCTGTATTGACATCCTCTTCAGCTTCCCGATATCCGACGGTAGTGTNNNNNGGAGGTTTTTTAATGGCA	13768407	13768618	-	0	DyslexiaSet2_0161
12:13769480-13769635/19,21/+	2.31248	12	13769480	13769498	1	CCTCCAGGGTCACAATGCT	13769615	13769635	1	TCAGAAACCACTGGCCACAAC	13769499	13769614	CAGATGGTCATCCTCCTGCTCTTCAGTCTCTGGACACATTCGGGGCCACACATAGTACTTCATCTGCAGGGACTTGTCTTTCCACTTCCCCACCTGCACAAGGATGAACACAAGAA	TCAGAAACCACTGGCCACAACCTTCAGCTTCCCGATATCCGACGGTAGTGTNNNNNCCTCCAGGGTCACAATGCT	13769369	13769611	+	0	DyslexiaSet2_0164
12:13769344-13769499/18,22/-	2.2816	12	13769482	13769499	1	GAGCATTGTGACCCTGGA	13769344	13769365	1	TGGGTGGCATGGGAGAGTCAGC	13769366	13769481	GGAGGCACCATTTGTCATTGTGGAAAGTGTGGACCCTCTGAGTGGAACCTGCATGAGGAACACAGTCCCCTGCCAAAAACGCATAGTCACTGAGTATGGCATCCTCTCAATGACTT	TGGGTGGCATGGGAGAGTCAGCCTTCAGCTTCCCGATATCCGACGGTAGTGTNNNNNGAGCATTGTGACCCTGGA	13769369	13769611	-	0	DyslexiaSet2_0162
12:13769446-13769601/18,22/-	2.21594	12	13769584	13769601	1	CCTTGTGCAGGTGGGGAA	13769446	13769467	1	TCATTGTGGAAAGTGTGGACCC	13769468	13769583	GTGGAAAGACAAGTCCCTGCAGATGAAGTACTATGTGTGGCCCCGAATGTGTCCAGAGACTGAAGAGCAGGAGGATGACCATCTGAGCATTGTGACCCTGGAGGAGGCACCATTTG	TCATTGTGGAAAGTGTGGACCCCTTCAGCTTCCCGATATCCGACGGTAGTGTNNNNNCCTTGTGCAGGTGGGGAA	13769369	13769611	-	0	DyslexiaSet2_0163
12:13784441-13784596/18,22/+	2.01807	12	13784441	13784458	1	CCCATCCAGCCAAAAAGA	13784575	13784596	1	AGGTAACTTGCCTGTGGTCACA	13784459	13784574	AAAGAAAAAAAAGAAAAATACTCAGTGTTTAGAGAGTAACAAATGATGTGCCAGACACTGGGCTAAGTGGTAGGTTTTGCAGGGAGAAAATGGGGAAACTGACATGTTAAGATGCC	AGGTAACTTGCCTGTGGTCACACTTCAGCTTCCCGATATCCGACGGTAGTGTNNNNNCCCATCCAGCCAAAAAGA	13784473	13785259	+	0	DyslexiaSet2_0165
12:13784550-13784705/20,20/+	2.06065	12	13784550	13784569	1	GGGGAAACTGACATGTTAAG	13784686	13784705	1	AGGAACCTCCACAGCCTGTG	13784570	13784685	ATGCCAGGTAACTTGCCTGTGGTCACATAATTAATAAATGGCTCAACTGGATTCAAATCCTGATTTGCCTCACTCCAAAGCCTGGGCTGCTTGCACAGTGCTAAGTGGCCTCCTAA	AGGAACCTCCACAGCCTGTGCTTCAGCTTCCCGATATCCGACGGTAGTGTNNNNNGGGGAAACTGACATGTTAAG	13784473	13785259	+	0	DyslexiaSet2_0166
12:13784722-13784877/20,20/+	1.93766	12	13784722	13784741	1	GGCCAGGTAGTCTACCATTA	13784858	13784877	1	CGGGTTTCCAGATGTCTGAC	13784742	13784857	AATGGGGTTGCCAGCTTGTGGCTAAAGAAACAGATGATGAAAGAAGTGCTGAGGAGAAAACGCCTGTTTACAAACATAGCTTAATTAATTAGTCAACTCAGATGAGGCAGAAAAGG	CGGGTTTCCAGATGTCTGACCTTCAGCTTCCCGATATCCGACGGTAGTGTNNNNNGGCCAGGTAGTCTACCATTA	13784473	13785259	+	0	DyslexiaSet2_0168_SNP_a
12:13784722-13784877/20,20/+	1.93766	12	13784722	13784741	1	GGCCAGGTAGTCTACCATTA	13784858	13784877	1	CAGGTTTCCAGATGTCTGAC	13784742	13784857	AATGGGGTTGCCAGCTTGTGGCTAAAGAAACAGATGATGAAAGAAGTGCTGAGGAGAAAACGCCTGTTTACAAACATAGCTTAATTAATTAGTCAACTCAGATGAGGCAGAAAAGG	CAGGTTTCCAGATGTCTGACCTTCAGCTTCCCGATATCCGACGGTAGTGTNNNNNGGCCAGGTAGTCTACCATTA	13784473	13785259	+	0	DyslexiaSet2_0168_SNP_b
12:13784635-13784790/19,21/-	2.05145	12	13784772	13784790	1	GCACTTCTTTCATCATCTG	13784635	13784655	1	CCCAGGCTTTGGAGTGAGGCA	13784656	13784771	TTTCTTTAGCCACAAGCTGGCAACCCCATTTAATGGTAGACTACCTGGCCAATAATTCTGTTCTTGCACAGGCTGTGGAGGTTCCTTTAGGAGGCCACTTAGCACTGTGCAAGCAG	CCCAGGCTTTGGAGTGAGGCACTTCAGCTTCCCGATATCCGACGGTAGTGTNNNNNGCACTTCTTTCATCATCTG	13784473	13785259	-	0	DyslexiaSet2_0167
12:13784832-13784987/21,19/-	1.88289	12	13784967	13784987	1	TTCAAATGGCTTAAGTTGGAG	13784832	13784850	1	TGCCTCATCTGAGTTGACT	13784851	13784966	GGGAAGTCTAGTAATTTAATTCTACCATGTGGTCTGGCCATGAACCCAAGGCCTGAGGACTGGTGCCTTTCTGCTAATTAATTCTCGATGTCAGACATCTGGAAACCCGCCTTTTC	TGCCTCATCTGAGTTGACTCTTCAGCTTCCCGATATCCGACGGTAGTGTNNNNNTTCAAATGGCTTAAGTTGGAG	13784473	13785259	-	0	DyslexiaSet2_0169
12:13785018-13785173/18,22/+	2.03315	12	13785018	13785035	1	TAAAACTGACAACTCAAC	13785152	13785173	1	AGTTCACATCTGTACCAAGATA	13785036	13785151	TGGAAAATCTCCACCAACCAAAGCTTCAAGTGAAGTTCAGAAAAGAAGGTTCCAGTGCTTCCAGTTCAGTTTACAAAAGAGAATGAAATGAAAGTAAGTTAGGCTAACAGTTGGTA	AGTTCACATCTGTACCAAGATACTTCAGCTTCCCGATATCCGACGGTAGTGTNNNNNTAAAACTGACAACTCAAC	13784473	13785259	+	0	DyslexiaSet2_0171
12:13784921-13785076/18,22/-	2.25464	12	13785059	13785076	1	TCTGAACTTCACTTGAAG	13784921	13784942	1	CCATGTGGTCTGGCCATGAACC	13784943	13785058	CTTTGGTTGGTGGAGATTTTCCAGTTGAGTTGTCAGTTTTAATAAGGTTATTGTTTGGGGTTTTGTTTTCTTTCAAATGGCTTAAGTTGGAGGGGAAGTCTAGTAATTTAATTCTA	CCATGTGGTCTGGCCATGAACCCTTCAGCTTCCCGATATCCGACGGTAGTGTNNNNNTCTGAACTTCACTTGAAG	13784473	13785259	-	0	DyslexiaSet2_0170
12:13785132-13785287/18,22/+	1.84798	12	13785132	13785149	1	AGTTAGGCTAACAGTTGG	13785266	13785287	1	AGAAAGTACATGTCAATCTGCA	13785150	13785265	TAAGTTCACATCTGTACCAAGATAAGTAAAACAGAAAATTAAGGTAGCACTTGAATTCCTATCAGGCAAAAGCCACCATCTTTGCAGAAATGTTATCACATGAGTCACTTGTAAAT	AGAAAGTACATGTCAATCTGCACTTCAGCTTCCCGATATCCGACGGTAGTGTNNNNNAGTTAGGCTAACAGTTGG	13784473	13785259	+	0	DyslexiaSet2_0172
12:13806731-13806886/18,22/-	1.75353	12	13806869	13806886	1	AAGACTGGCTCAACAAAT	13806731	13806752	1	ACTTATGTGAAATAGTGGATGT	13806753	13806868	AGAAATTTTAGTGTGAACCATAGGCCTGTACTGCAGAAAAGAGGAAAGATGGACAATTAATGTTACCAATTAGTGGTTATAGATGAAACATGCCTACTGAAAATGGGTAGAGATAT	ACTTATGTGAAATAGTGGATGTCTTCAGCTTCCCGATATCCGACGGTAGTGTNNNNNAAGACTGGCTCAACAAAT	13806781	13807334	-	0	DyslexiaSet2_0173
12:13806932-13807087/19,21/+	2.21693	12	13806932	13806950	1	TGCAACTCTGCTACCTCCT	13807067	13807087	1	CCCTCACTGCTAGAGTGGCTC	13806951	13807066	TTCTGCACTCCCTTCTGACTCTCAAAATCCAAAAAGGCTGTACCTATGCTTCCAGTATTTTCTGTCTGTGACCCAAAAGCAGAGGAATGCTGTGCCAGGGGTGGGCTGCTGAATAG	CCCTCACTGCTAGAGTGGCTCCTTCAGCTTCCCGATATCCGACGGTAGTGTNNNNNTGCAACTCTGCTACCTCCT	13806781	13807334	+	0	DyslexiaSet2_0175
12:13806818-13806973/18,22/-	2.00315	12	13806956	13806973	1	GAGAGTCAGAAGGGAGTG	13806818	13806839	1	ACTGCAGAAAAGAGGAAAGATG	13806840	13806955	CAGAAAGGAGGTAGCAGAGTTGCATAACATTTTTTTGTGATTTTTGACAAAAATCAGATACTTAGTCCTAAGACTGGCTCAACAAATAGAAATTTTAGTGTGAACCATAGGCCTGT	ACTGCAGAAAAGAGGAAAGATGCTTCAGCTTCCCGATATCCGACGGTAGTGTNNNNNGAGAGTCAGAAGGGAGTG	13806781	13807334	-	0	DyslexiaSet2_0174_SNP_a
12:13806818-13806973/18,22/-	2.00315	12	13806956	13806973	1	GAGAGTCAGAAGGGAATG	13806818	13806839	1	ACTGCAGAAAAGAGGAAAGATG	13806840	13806955	CAGAAAGGAGGTAGCAGAGTTGCATAACATTTTTTTGTGATTTTTGACAAAAATCAGATACTTAGTCCTAAGACTGGCTCAACAAATAGAAATTTTAGTGTGAACCATAGGCCTGT	ACTGCAGAAAAGAGGAAAGATGCTTCAGCTTCCCGATATCCGACGGTAGTGTNNNNNGAGAGTCAGAAGGGAATG	13806781	13807334	-	0	DyslexiaSet2_0174_SNP_b
12:13807154-13807309/18,22/+	2.13659	12	13807154	13807171	1	AGAGGTGTAATGAGAAGC	13807288	13807309	1	AGTGGCAGGAAACAGAAGAATG	13807172	13807287	TCACTGCAGGGCCAGATAGGAAGAAAAGGGAGGAGGTGGCAAGGGAAAGAAAAGCTTCCCTGGGCTCTTTGCAAAGAAGCTCTAGGAAAATATTTGAAAATGTGTGCATGTTGAGA	AGTGGCAGGAAACAGAAGAATGCTTCAGCTTCCCGATATCCGACGGTAGTGTNNNNNAGAGGTGTAATGAGAAGC	13806781	13807334	+	0	DyslexiaSet2_0177
12:13807041-13807196/21,19/-	2.25207	12	13807176	13807196	1	TTCTTCCTATCTGGCCCTGCA	13807041	13807059	1	GCAGCCCACCCCTGGCACA	13807060	13807175	GTGAGCTTCTCATTACACCTCTTATCATAATAATTCCAGAAATAACATCTACCTTTTCTGTCATGCCTTTCATCGGAGGATTCCCATTGAGCCACTCTAGCAGTGAGGGCTATTCA	GCAGCCCACCCCTGGCACACTTCAGCTTCCCGATATCCGACGGTAGTGTNNNNNTTCTTCCTATCTGGCCCTGCA	13806781	13807334	-	0	DyslexiaSet2_0176
12:13807267-13807422/19,21/-	2.15298	12	13807404	13807422	1	CATCAGAGTCAGCAATGGG	13807267	13807287	1	TCTCAACATGCACACATTTTC	13807288	13807403	TTTCTTAAAAGATGTGCTTCCTGTCAAGATTTTCACTTTGGTTTTTCATATACAAACAAGCAAACAGAATTAGTTAACCATTGTTGGGGTCTTTCATTCTTCTGTTTCCTGCCACT	TCTCAACATGCACACATTTTCCTTCAGCTTCCCGATATCCGACGGTAGTGTNNNNNCATCAGAGTCAGCAATGGG	13806781	13807334	-	0	DyslexiaSet2_0178
12:13809179-13809334/22,18/+	0.785543	12	13809179	13809200	1	AATTGTTTCTAATTTTGAAGGA	13809317	13809334	1	TTCTGTGTGCACGTAACC	13809201	13809316	AAAGATTACAGAGAAAGAGACAAATGGTCACACGTAAAACAGTATCTAGGATCACAGAATAAAACGAACAAACAAAAAGAGACTGTTTTGCAGTGGGGTAGGGAACACTGGTGGTG	TTCTGTGTGCACGTAACCCTTCAGCTTCCCGATATCCGACGGTAGTGTNNNNNAATTGTTTCTAATTTTGAAGGA	13809220	13809722	+	0	DyslexiaSet2_194989
12:13809392-13809547/18,22/+	2.22808	12	13809392	13809409	1	GGAAGGAGACACAAATAA	13809526	13809547	1	AGGCAGAAGAAAGAGGACAGTG	13809410	13809525	GTCAACTGCACAAAGCAAAGAGAGTCAAAGGTCTTTCTCTGATCGCTGGTCGCAAGGTTCTGAAGAAATCTGCTCTAGGTTGTTATTACTGAGAATTTTACTAAATTTTACTAAAA	AGGCAGAAGAAAGAGGACAGTGCTTCAGCTTCCCGATATCCGACGGTAGTGTNNNNNGGAAGGAGACACAAATAA	13809220	13809722	+	0	DyslexiaSet2_0181
12:13809291-13809446/19,21/-	2.3966	12	13809428	13809446	1	GAAAGACCTTTGACTCTCT	13809291	13809311	1	CCAGTGTTCCCTACCCCACTG	13809312	13809427	TTGCTTTGTGCAGTTGACTTATTTGTGTCTCCTTCCTGGAAGAAACGTTGGTGATTCGAGTCAGGCTGAACTGCCTGCACATTGGTGTGTCATGGTTACGTGCACACAGAACACCA	CCAGTGTTCCCTACCCCACTGCTTCAGCTTCCCGATATCCGACGGTAGTGTNNNNNGAAAGACCTTTGACTCTCT	13809220	13809722	-	0	DyslexiaSet2_0180
12:13809480-13809635/22,18/+	2.02253	12	13809480	13809501	1	TGCTCTAGGTTGTTATTACTGA	13809618	13809635	1	TGACTGAGCTGCCCCATC	13809502	13809617	GAATTTTACTAAATTTTACTAAAAAGGCAGAAGAAAGAGGACAGTGGAAAAATTCAACCTCCCTTCCAAGCATCCTTCCCAGGAAGGTAGCTGTTAACAAAGACCATGGAACCAAG	TGACTGAGCTGCCCCATCCTTCAGCTTCCCGATATCCGACGGTAGTGTNNNNNTGCTCTAGGTTGTTATTACTGA	13809220	13809722	+	0	DyslexiaSet2_0182
12:13809597-13809752/21,19/-	1.73154	12	13809732	13809752	1	TCTGTAGTTTTAAGTACAGTT	13809597	13809615	1	TGGTTCCATGGTCTTTGTT	13809616	13809731	TTAGATTTTCCAGTGTTCTGACTATGGCGTATTTTTAGTGACATCTATTTATTCATTAGTTATAAGAATAGCTTATTTTTAGAACTTCATTTCTTAGATGGGGCAGCTCAGTCACT	TGGTTCCATGGTCTTTGTTCTTCAGCTTCCCGATATCCGACGGTAGTGTNNNNNTCTGTAGTTTTAAGTACAGTT	13809220	13809722	-	0	DyslexiaSet2_0183
12:13814071-13814226/21,19/+	2.2201	12	13814071	13814091	1	CTGTTGAAGCCTTCCTTTCTT	13814208	13814226	1	TGCACACTCCTCATGTGCC	13814092	13814207	TGCTAGGTAAATGCCCTTGGATCACTCCAATTCTCTGTAAAGCTCATGCCTGTGAAGCCATTCCGGGTGTTCCTTCAGTTAGGATTATTTGTTACTCTGCCAAGAAAAAAGACAAA	TGCACACTCCTCATGTGCCCTTCAGCTTCCCGATATCCGACGGTAGTGTNNNNNCTGTTGAAGCCTTCCTTTCTT	13814004	13814752	+	0	DyslexiaSet2_0185
12:13813965-13814120/18,22/-	2.09464	12	13814103	13814120	1	TGGAGTGATCCAAGGGCA	13813965	13813986	1	AGAAATGAAGGCAGGGCCAGAA	13813987	13814102	TTTACCTAGCAAAGAAAGGAAGGCTTCAACAGAGAAAAAGCTCAGCTAGAGGACTAGGAGAATGAAGGAAAGGGGCTGGGTAAATGAAACATGTGAATATAGGAAAAACTGAAATT	AGAAATGAAGGCAGGGCCAGAACTTCAGCTTCCCGATATCCGACGGTAGTGTNNNNNTGGAGTGATCCAAGGGCA	13814004	13814752	-	0	DyslexiaSet2_0184
12:13814187-13814342/19,21/+	1.98637	12	13814187	13814205	1	TCTGCCAAGAAAAAAGACA	13814322	13814342	1	ACACTTCCAGGGTACATCTGG	13814206	13814321	AATGCACACTCCTCATGTGCCTAAAACCTTTAAATGCATTAAAAGTCGATATTTCTGTATTTCATTGTCTGACAAACAGAAAACCCCCTTCAGACAAGTAGTGCCTTTTGCCTTCT	ACACTTCCAGGGTACATCTGGCTTCAGCTTCCCGATATCCGACGGTAGTGTNNNNNTCTGCCAAGAAAAAAGACA	13814004	13814752	+	0	DyslexiaSet2_0186
12:13814274-13814429/18,22/-	2.2464	12	13814412	13814429	1	GTCTCTAGGGGGCAGCTG	13814274	13814295	1	AAGGGGGTTTTCTGTTTGTCAG	13814296	13814411	CGAATTCTGAGCACTGCCTTGGAAATGCAAGCACACGGAGCAATTACAGTTCTGTGTTGCACGGAATCTCCAGATGTACCCTGGAAGTGTAGAAGGCAAAAGGCACTACTTGTCTG	AAGGGGGTTTTCTGTTTGTCAGCTTCAGCTTCCCGATATCCGACGGTAGTGTNNNNNGTCTCTAGGGGGCAGCTG	13814004	13814752	-	0	DyslexiaSet2_0187
12:13814454-13814609/19,21/+	2.1373	12	13814454	13814472	1	CAAAAGGCTGTGTCAGCTC	13814589	13814609	1	CAGTGTCTGCAGGGGCTAGGT	13814473	13814588	CATAAATGCCCAATCCCTTAATCCTAAATCTACCCATTTCTAAGGTATCCATTTTAGATTTTAAGCAGGGAATGACTCTTTTTCGAACTCATCCGTGTTCTAGGAGTTGCAAACTC	CAGTGTCTGCAGGGGCTAGGTCTTCAGCTTCCCGATATCCGACGGTAGTGTNNNNNCAAAAGGCTGTGTCAGCTC	13814004	13814752	+	0	DyslexiaSet2_0189
12:13814369-13814524/22,18/-	1.95537	12	13814503	13814524	1	ATGGATACCTTAGAAATGGGTA	13814369	13814386	1	TGCAAGCACACGGAGCAA	13814387	13814502	GATTTAGGATTAAGGGATTGGGCATTTATGGAGCTGACACAGCCTTTTGATTGCTCCTGCAGTTTACCTTGGAGTCTCTAGGGGGCAGCTGCGAATTCTGAGCACTGCCTTGGAAA	TGCAAGCACACGGAGCAACTTCAGCTTCCCGATATCCGACGGTAGTGTNNNNNATGGATACCTTAGAAATGGGTA	13814004	13814752	-	0	DyslexiaSet2_0188
12:13814540-13814695/21,19/+	2.12011	12	13814540	13814560	1	GGGAATGACTCTTTTTCGAAC	13814677	13814695	1	CCAAAGGCGGCCCCGCAGA	13814561	13814676	TCATCCGTGTTCTAGGAGTTGCAAACTCCAGTGTCTGCAGGGGCTAGGTAGATAATTAATGAAAGAGGTGGGACACTTGCAGGGGGCTGAGATGAACTGGACAGCATGTATTCCAA	CCAAAGGCGGCCCCGCAGACTTCAGCTTCCCGATATCCGACGGTAGTGTNNNNNGGGAATGACTCTTTTTCGAAC	13814004	13814752	+	0	DyslexiaSet2_0190
12:13814640-13814795/19,21/-	1.70616	12	13814777	13814795	1	GATTAAATTGGTTTCTAAA	13814640	13814660	1	CCAGTTCATCTCAGCCCCCTG	13814661	13814776	ATTTAAAAATTCAGATTCCCATAGAACTCCAGATTCTGGATTTCCTGAAAAATCAGAAGATGGGCAACACTGCGTTCACATTCTGCGGGGCCGCCTTTGGTTGGAATACATGCTGT	CCAGTTCATCTCAGCCCCCTGCTTCAGCTTCCCGATATCCGACGGTAGTGTNNNNNGATTAAATTGGTTTCTAAA	13814004	13814752	-	0	DyslexiaSet2_0191
12:13817653-13817808/18,22/+	1.23537	12	13817653	13817670	2	CATTTTATGTAAGATCTC	13817787	13817808	1	GGTCAGCTATTTTAAATTCCCC	13817671	13817786	AAAACTCCTCTCCCTTAGCTAGTTGAGTTCATAAAATATTTGGTTGCTTGTGTTTCAAATAAAGCAGTTAAATTTTCATGTTACTGTCCCACTAAGGTTTAAGAGCTGTTTTTGTA	GGTCAGCTATTTTAAATTCCCCCTTCAGCTTCCCGATATCCGACGGTAGTGTNNNNNCATTTTATGTAAGATCTC	13817675	13818078	+	0	DyslexiaSet2_0192
12:13817742-13817897/18,22/-	1.99462	12	13817880	13817897	1	AAATCAACCATCATGGCA	13817742	13817763	1	AGTGGGACAGTAACATGAAAAT	13817764	13817879	GTGGCACCGTATCCCTGCAGCCCCATTGATCAGACATCTGTTGGAGGTGCAGAGAAATGTCAAAACACTGAGGGGAATTTAAAATAGCTGACCTACAAAAACAGCTCTTAAACCTT	AGTGGGACAGTAACATGAAAATCTTCAGCTTCCCGATATCCGACGGTAGTGTNNNNNAAATCAACCATCATGGCA	13817675	13818078	-	0	DyslexiaSet2_0193
12:13817933-13818088/18,22/+	2.32997	12	13817933	13817950	1	TCGAAAATCCCTTCCATG	13818067	13818088	53	GGGTGTGTGTGTGTTTGTGTGT	13817951	13818066	CAATGAGGACCTAGACAGCTGTTTCTGTAGGTAGTTATGGCCTTTGTAATTCAAAGAAACATGTTCTTTCCTCACAGTTTGAGGAGATAGGTTCTGAGTTCCTAACTGAAAAGAGA	GGGTGTGTGTGTGTTTGTGTGTCTTCAGCTTCCCGATATCCGACGGTAGTGTNNNNNTCGAAAATCCCTTCCATG	13817675	13818078	+	0	DyslexiaSet2_0195
12:13817830-13817985/19,21/-	2.25844	12	13817967	13817985	1	ACTACCTACAGAAACAGCT	13817830	13817850	1	TCAGACATCTGTTGGAGGTGC	13817851	13817966	GTCTAGGTCCTCATTGCATGGAAGGGATTTTCGAGGAAATAGTCATCTTCTGAATTAAAAGCTTTTCTAAAATCAACCATCATGGCAGTGGCACCGTATCCCTGCAGCCCCATTGA	TCAGACATCTGTTGGAGGTGCCTTCAGCTTCCCGATATCCGACGGTAGTGTNNNNNACTACCTACAGAAACAGCT	13817675	13818078	-	0	DyslexiaSet2_0194
12:13817976-13818131/18,22/+	2.30726	12	13817976	13817993	1	TGTAGGTAGTTATGGCCT	13818110	13818131	4	TGTGTGTGTGTGTGTGATAACA	13817994	13818109	TTGTAATTCAAAGAAACATGTTCTTTCCTCACAGTTTGAGGAGATAGGTTCTGAGTTCCTAACTGAAAAGAGAGGGTGTGTGTGTGTTTGTGTGTGTGTGTGTGTGTTTGTGTGTG	TGTGTGTGTGTGTGTGATAACACTTCAGCTTCCCGATATCCGACGGTAGTGTNNNNNTGTAGGTAGTTATGGCCT	13817675	13818078	+	0	DyslexiaSet2_0196
12:13821960-13822115/18,22/+	2.21138	12	13821960	13821977	2	GGTGGGGAGATAGGGAGG	13822094	13822115	1	AGTACTCAACACTTCTCTCTGT	13821978	13822093	ATAAGCCATTTAGTTCACGCATTGTTGCTTGCACGGGACTGTACATTACAGAGAGACAAGGACATATACAATTTTGAGGACTTTCAAAGTCATCCCCTGGTGTTGTTAACAGTTCC	AGTACTCAACACTTCTCTCTGTCTTCAGCTTCCCGATATCCGACGGTAGTGTNNNNNGGTGGGGAGATAGGGAGG	13821988	13822388	+	0	DyslexiaSet2_0197
12:13822068-13822223/19,21/-	2.21376	12	13822205	13822223	1	CCAAGTGTGGAGATCAGCT	13822068	13822088	1	TGTTAACAACACCAGGGGATG	13822089	13822204	GTTCACTTTCTCCTCTGAGACACAACCAGAGTGAGTGGGCTTAAGATCAAGCAGAGAGGGTTTATATTAGCTAAAGGGAGAATTTCTTAACAGAGAGAAGTGTTGAGTACTGGAAC	TGTTAACAACACCAGGGGATGCTTCAGCTTCCCGATATCCGACGGTAGTGTNNNNNCCAAGTGTGGAGATCAGCT	13821988	13822388	-	0	DyslexiaSet2_0198
12:13822180-13822335/18,22/-	2.21235	12	13822318	13822335	1	AGAAGACAGGATCCATGG	13822180	13822201	1	CACTTTCTCCTCTGAGACACAA	13822202	13822317	AGAAAGGCTATGGGAATTGGGGTTGTTAAGGGAAAGAAAAAAAAGGCAATGAGGTGATGACTTATTCTCTTTAAATGTGTGAAGAATAATTGTACCAAGTGTGGAGATCAGCTGTT	CACTTTCTCCTCTGAGACACAACTTCAGCTTCCCGATATCCGACGGTAGTGTNNNNNAGAAGACAGGATCCATGG	13821988	13822388	-	0	DyslexiaSet2_0199
12:13822293-13822448/19,21/-	2.01608	12	13822430	13822448	1	GCTCCTCATGGCAAGCGTG	13822293	13822313	1	AGGCTATGGGAATTGGGGTTG	13822314	13822429	TTTATTCAGGATCTCCTGATACCACCGTTTGACAACATGCTATTTTTACTGACTTTGAACTGAGTACTAATATGCATCATTGGATTAAGGGATTAGAAGACAGGATCCATGGAGAA	AGGCTATGGGAATTGGGGTTGCTTCAGCTTCCCGATATCCGACGGTAGTGTNNNNNGCTCCTCATGGCAAGCGTG	13821988	13822388	-	0	DyslexiaSet2_0200
12:13823011-13823166/18,22/+	2.1871	12	13823011	13823028	1	CTCCAGTTGATCCATCCA	13823145	13823166	1	AACAGGTTTGGGGAGTCCAGAG	13823029	13823144	TTAATTCCTGAGTACTATCATGGGTTCAAAACTGTGTGCCATGCACTTTCATTTCTAGTCTCTCCTTTACTGGTGGATGTGGCTGTGACATCTCAGAGTTGAAAGCCATAGATGGA	AACAGGTTTGGGGAGTCCAGAGCTTCAGCTTCCCGATATCCGACGGTAGTGTNNNNNCTCCAGTTGATCCATCCA	13823057	13823830	+	0	DyslexiaSet2_0201
12:13823097-13823252/18,22/+	2.48573	12	13823097	13823114	1	ACTGGTGGATGTGGCTGT	13823231	13823252	1	AGGCAGGGAAGAGGGAGCGGGC	13823115	13823230	GACATCTCAGAGTTGAAAGCCATAGATGGAAACAGGTTTGGGGAGTCCAGAGAACGATCTACACAAACTGAAAATGTTTTTAATCTACATAAGGAAGGGAGTTTTCTGGTAGGTGG	AGGCAGGGAAGAGGGAGCGGGCCTTCAGCTTCCCGATATCCGACGGTAGTGTNNNNNACTGGTGGATGTGGCTGT	13823057	13823830	+	0	DyslexiaSet2_0202_SNP_b
12:13823112-13823267/21,19/+	0.738612	12	13823112	13823132	1	TGTGACATCTCAGAGTTGAAA	13823249	13823267	1	GGGCTTATAAAACACCCTC	13823133	13823248	GCCATAGATGGAAACAGGTTTGGGGAGTCCAGAGAACGATCTACACAAACTGAAAATGTTTTTAATCTACATAAGGAAGGGAGTTTTCTGGTAGGTGGAGGCAGGGAAGAGGGAGT	GGGCTTATAAAACACCCTCCTTCAGCTTCCCGATATCCGACGGTAGTGTNNNNNTGTGACATCTCAGAGTTGAAA	13823057	13823830	+	0	DyslexiaSet2_221067
12:13823213-13823368/18,22/+	2.02375	12	13823213	13823230	1	GAGTTTTCTGGTAGGTGG	13823347	13823368	1	AGGTCTGTTTACATCTCAGAGC	13823231	13823346	AGGCAGGGAAGAGGGAGTGGGCTTATAAAACACCCTCTTGTCTCTTTCTGAAAAAGATAAGCAGAGATGCAAATCTTACATATTCTCCTTTAATTCTGACCCAGACAGTCCCTTTA	AGGTCTGTTTACATCTCAGAGCCTTCAGCTTCCCGATATCCGACGGTAGTGTNNNNNGAGTTTTCTGGTAGGTGG	13823057	13823830	+	0	DyslexiaSet2_0203
12:13823324-13823479/19,21/-	2.19274	12	13823461	13823479	1	CTGCTCTCTGCTTCCATTT	13823324	13823344	1	AAGGGACTGTCTGGGTCAGAA	13823345	13823460	AATCGTTCCTAAAATGGTGATAATAAAAATGAAATGCAGTGGGGGTGTGCTCTGAGTAATGACTTCAAGAAATGATGATGGTGCATTTTTGGGCTCTGAGATGTAAACAGACCTTA	AAGGGACTGTCTGGGTCAGAACTTCAGCTTCCCGATATCCGACGGTAGTGTNNNNNCTGCTCTCTGCTTCCATTT	13823057	13823830	-	0	DyslexiaSet2_0204
12:13823409-13823564/18,22/-	2.04747	12	13823547	13823564	1	AAATAGTCTGGCACAGAG	13823409	13823430	1	GAAATGCAGTGGGGGTGTGCTC	13823431	13823546	ATGCAGTTCCAACAAGCTTTAAGGCTTCTGTCTCTATCAGAGCCTCTCATGATTTGCTTCATTGCTACTGCTCTCTGCTTCCATTTAATCGTTCCTAAAATGGTGATAATAAAAAT	GAAATGCAGTGGGGGTGTGCTCCTTCAGCTTCCCGATATCCGACGGTAGTGTNNNNNAAATAGTCTGGCACAGAG	13823057	13823830	-	0	DyslexiaSet2_0205_SNP_a
12:13823409-13823564/18,22/-	2.04747	12	13823547	13823564	1	AAATAGTCTGGCAGAGAG	13823409	13823430	1	GAAATGCAGTGGGGGTGTGCTC	13823431	13823546	ATGCAGTTCCAACAAGCTTTAAGGCTTCTGTCTCTATCAGAGCCTCTCATGATTTGCTTCATTGCTACTGCTCTCTGCTTCCATTTAATCGTTCCTAAAATGGTGATAATAAAAAT	GAAATGCAGTGGGGGTGTGCTCCTTCAGCTTCCCGATATCCGACGGTAGTGTNNNNNAAATAGTCTGGCAGAGAG	13823057	13823830	-	0	DyslexiaSet2_0205_SNP_b
12:13823504-13823659/18,22/-	1.928	12	13823642	13823659	1	AAGGGTAGAAATGGTGAA	13823504	13823525	1	AGGCTTCTGTCTCTATCAGAGC	13823526	13823641	AAAAAAAATCATTGTGTGCAGACTGGGCTCATTTGTAAGGCTCCTAAGTGGGGGACAGCTGCATAAACTTGCTTTAAAAATAGTCTGGCACAGAGATGCAGTTCCAACAAGCTTTA	AGGCTTCTGTCTCTATCAGAGCCTTCAGCTTCCCGATATCCGACGGTAGTGTNNNNNAAGGGTAGAAATGGTGAA	13823057	13823830	-	0	DyslexiaSet2_0206
12:13823612-13823767/22,18/-	2.35858	12	13823746	13823767	1	ACAGAAAGCCAAGAACATCTCC	13823612	13823629	1	TGTGTGCAGACTGGGCTC	13823630	13823745	CTGGTATGTAGGAATGTGGAGAAGGACATTTAAAAAGAAATATTTTACACACACATATGCATGCAGACATAGCATGGTGAGTTGGAAAGGGTAGAAATGGTGAAAAAAAAAATCAT	TGTGTGCAGACTGGGCTCCTTCAGCTTCCCGATATCCGACGGTAGTGTNNNNNACAGAAAGCCAAGAACATCTCC	13823057	13823830	-	0	DyslexiaSet2_0207
12:13823719-13823874/22,18/-	1.99244	12	13823853	13823874	1	GAACAGTATCTGCTCTTGTGAA	13823719	13823736	1	AGGAATGTGGAGAAGGAC	13823737	13823852	CCTTTAATGGGATCCTATGTAAGGAACCTCTTGGAGGCTTAGGGGGCTAGAATAGCAAAGAGATCTCTGGATCAGAATTTGATTCACAGAAAGCCAAGAACATCTCCCTGGTATGT	AGGAATGTGGAGAAGGACCTTCAGCTTCCCGATATCCGACGGTAGTGTNNNNNGAACAGTATCTGCTCTTGTGAA	13823057	13823830	-	0	DyslexiaSet2_0208
12:13826610-13826765/20,20/-	0.884551	12	13826746	13826765	1	CTTTCTTTGCAGTAGGCTCA	13826610	13826629	1	CCCCTACCCCTTTCTAGAAC	13826630	13826745	CAATTACTGTCTCAAGCAGGAGGAGGCATCTCACAACAGCCTTTTCTTAAAGAGACACCACTCACCATCAGGTCATATTGACTCCTCTTCTTGAGTCCAGAATCTGAGGCCTGCAT	CCCCTACCCCTTTCTAGAACCTTCAGCTTCCCGATATCCGACGGTAGTGTNNNNNCTTTCTTTGCAGTAGGCTCA	13826641	13827045	-	0	DyslexiaSet2_229076
12:13826827-13826982/18,22/+	2.04912	12	13826827	13826844	1	CTAGAGACAGACAGAAGT	13826961	13826982	1	CAAATGATAACTCAGTGGAGGG	13826845	13826960	GCCTGTTATACATGAAGAACCCAGAACATTTCTTAAATTATGACATCTCTACAGCAGCAGTGAAAGCAGCTTGATTGTAGTGAAAAGCAGAAGCCCAGGGAACAACCATTTCTGAA	CAAATGATAACTCAGTGGAGGGCTTCAGCTTCCCGATATCCGACGGTAGTGTNNNNNCTAGAGACAGACAGAAGT	13826641	13827045	+	0	DyslexiaSet2_0212
12:13826719-13826874/22,18/-	0.854249	12	13826853	13826874	1	AATGTTCTGGGTTCTTCATGTA	13826719	13826736	1	TCTCAAGCAGGAGGAGGC	13826737	13826852	TAACAGGCACTTCTGTCTGTCTCTAGAAGAGGAACTATTAATAACTGAGGCTTCATAGGTAGCTCATAAGATGTACAGAGGGGGCAGCTTTCTTTGCAGTAGGCTCACAATTACTG	TCTCAAGCAGGAGGAGGCCTTCAGCTTCCCGATATCCGACGGTAGTGTNNNNNAATGTTCTGGGTTCTTCATGTA	13826641	13827045	-	0	DyslexiaSet2_230150
12:13826873-13827028/22,18/+	0.738485	12	13826873	13826894	1	TTTCTTAAATTATGACATCTCT	13827011	13827028	1	AGGCCAAGCGCAGTGGCA	13826895	13827010	ACAGCAGCAGTGAAAGCAGCTTGATTGTAGTGAAAAGCAGAAGCCCAGGGAACAACCATTTCTGAACAAATGATAACTCAGTGGAGGGAGGGCAACTTTAATCAAGAACATCAGGC	AGGCCAAGCGCAGTGGCACTTCAGCTTCCCGATATCCGACGGTAGTGTNNNNNTTTCTTAAATTATGACATCTCT	13826641	13827045	+	0	DyslexiaSet2_231729
12:13826977-13827132/19,21/-	1.17536	12	13827114	13827132	16	TGGTAGAAATGAGGTCTCA	13826977	13826997	1	GATTAAAGTTGCCCTCCCTCC	13826998	13827113	CTATGTTGCCCAGGCTGGTCTTGAACTCCTGGCCTCAAGTGATCCTTCTGCCTCAGCCTCCCAAAGCACTGGAATTACAGGTGTGTGCCACTGCGCTTGGCCTGCCTGATGTTCTT	GATTAAAGTTGCCCTCCCTCCCTTCAGCTTCCCGATATCCGACGGTAGTGTNNNNNTGGTAGAAATGAGGTCTCA	13826641	13827045	-	0	DyslexiaSet2_0209
12:13828641-13828796/18,22/+	2.16818	12	13828641	13828658	2	CTCTACTTTGCTCAAGAA	13828775	13828796	1	AGTGACATTGATCAGATACCTG	13828659	13828774	TTGTCAAAGACATGTCTTACCCTTTCCCACTTCCTCTCCTTGTTCAGAAGAATTATCACCAGTTTCGGGTGCATCTGGTAGCCATCTTCACTGAAGGACAAATTCCTCCCCTCAAA	AGTGACATTGATCAGATACCTGCTTCAGCTTCCCGATATCCGACGGTAGTGTNNNNNCTCTACTTTGCTCAAGAA	13828659	13828813	+	0	DyslexiaSet2_0213
12:13828739-13828894/20,20/+	2.36949	12	13828739	13828758	1	GCCATCTTCACTGAAGGACA	13828875	13828894	1	GCTGGCTGGAGACAGACAAG	13828759	13828874	AATTCCTCCCCTCAAAAGTGACATTGATCAGATACCTGTAAAGATAAAATAAAAGGAAGATTAAAAGTATGAAGAGGGTATACCATGAACAAGGCAGTCAGGTATATAGAGAGAAA	GCTGGCTGGAGACAGACAAGCTTCAGCTTCCCGATATCCGACGGTAGTGTNNNNNGCCATCTTCACTGAAGGACA	13828659	13828813	+	0	DyslexiaSet2_0214
12:13833853-13834008/21,19/-	2.44866	12	13833988	13834008	1	TGTGGGTATCAACGTGGTGCA	13833853	13833871	1	TGGCTCTGAGCCCATCAGG	13833872	13833987	GTAGATGAGCTTGGAGTGGCATGGCCAGAGTCAGAGAGGCAGAAGGGCTCTTTAACCTTAGCCTGATCCCATTAAGCTCACTGTGGTGTGACTTTGGCCATATAAAGCAAATGTAT	TGGCTCTGAGCCCATCAGGCTTCAGCTTCCCGATATCCGACGGTAGTGTNNNNNTGTGGGTATCAACGTGGTGCA	13833884	13834266	-	0	DyslexiaSet2_0215
12:13833964-13834119/18,22/-	2.24855	12	13834102	13834119	1	ACATGCGGGGTAAAGTAA	13833964	13833985	1	AGATGAGCTTGGAGTGGCATGG	13833986	13834101	GTACTGTAGTTCTAGGGCTGTTGGTTGGCTGGGAAAATTCTGGTAGAGCTCCTTCGAGTGCCTCCCACTCAAGGTATGCCGCTAAATCATTGCTGTGGGTATCAACGTGGTGCAGT	AGATGAGCTTGGAGTGGCATGGCTTCAGCTTCCCGATATCCGACGGTAGTGTNNNNNACATGCGGGGTAAAGTAA	13833884	13834266	-	0	DyslexiaSet2_0216
12:13834158-13834313/21,19/+	2.2855	12	13834158	13834178	1	ATGTGTCAATCAGAGAAGAGA	13834295	13834313	1	CCGGTGTTCTTTCCATGTG	13834179	13834294	TAGCATCTCATTTCATCCAATCTTTTCATCTTCAGATGAAACAGACAAAGCCCAGCAGGGCTTTTGTGATTAGATGACAAGGCTGAGAATAGGACCCAGGTGTCCTAACCCCTAGT	CCGGTGTTCTTTCCATGTGCTTCAGCTTCCCGATATCCGACGGTAGTGTNNNNNATGTGTCAATCAGAGAAGAGA	13833884	13834266	+	0	DyslexiaSet2_0218
12:13834075-13834230/20,20/-	2.2379	12	13834211	13834230	1	GGCTTTGTCTGTTTCATCTG	13834075	13834094	1	AGTTCTAGGGCTGTTGGTTG	13834095	13834210	AAGATGAAAAGATTGGATGAAATGAGATGCTATCTCTTCTCTGATTGACACATTAGCAGATATTAATTTTAAAAATCTAGTGCTTGTAAAGACATGCGGGGTAAAGTAAGTACTGT	AGTTCTAGGGCTGTTGGTTGCTTCAGCTTCCCGATATCCGACGGTAGTGTNNNNNGGCTTTGTCTGTTTCATCTG	13833884	13834266	-	0	DyslexiaSet2_0217
12:13839145-13839300/18,22/+	1.79753	12	13839145	13839162	1	GTATTTAGTTAAAGATAT	13839279	13839300	1	AGAGGACAGCACCATGAACCCC	13839163	13839278	CCATTGATCTTTTCCAATATTCTAAAATGAGATTGACCCTTGAGTCAGAATTTCAAGCAAGATGAGGCCAAGAGTTTCTTCAAACCAAACCCCATTTCCTTCTTTTCTCATCCTCA	AGAGGACAGCACCATGAACCCCCTTCAGCTTCCCGATATCCGACGGTAGTGTNNNNNGTATTTAGTTAAAGATAT	13839174	13839587	+	0	DyslexiaSet2_0219
12:13839234-13839389/18,22/-	2.1394	12	13839372	13839389	1	AGAAGGAACAGCAGAGTT	13839234	13839255	1	GGGGTTTGGTTTGAAGAAACTC	13839256	13839371	CTAGCCCCCACACAGTACAGCAGGGAGAGATGATTACACGTTTCTTTCAGCTTCCCAGTGAAGATGCAATTGGGGTTCATGGTGCTGTCCTCTTGAGGATGAGAAAAGAAGGAAAT	GGGGTTTGGTTTGAAGAAACTCCTTCAGCTTCCCGATATCCGACGGTAGTGTNNNNNAGAAGGAACAGCAGAGTT	13839174	13839587	-	0	DyslexiaSet2_0220
12:13839349-13839504/20,20/-	2.20581	12	13839485	13839504	1	GGTCAAAAAAGAGTTAATGG	13839349	13839368	1	GCCCCCACACAGTACAGCAG	13839369	13839484	TATAAATGCACAGTAATTTCAGAAGCATTAAAGAGCATGTTTCCATGGAAACATCAACCTACAGAGGGAGAGAAAGAGCTAGGATCCCCTGACAAAGAAGGAACAGCAGAGTTCTA	GCCCCCACACAGTACAGCAGCTTCAGCTTCCCGATATCCGACGGTAGTGTNNNNNGGTCAAAAAAGAGTTAATGG	13839174	13839587	-	0	DyslexiaSet2_0221
12:13839457-13839612/19,21/-	1.66952	12	13839594	13839612	1	TAGGGTCATCAGGCGCCAA	13839457	13839477	1	GCACAGTAATTTCAGAAGCAT	13839478	13839593	TTACTTTTTTAAAAAGTTCCCAGTAAGAAGAGATAGAAAATAAAATTACTTTTTCATAGGGGTTGAAAAATCTCTTTGTGATTTGCCCTGGTCAAAAAAGAGTTAATGGTATAAAT	GCACAGTAATTTCAGAAGCATCTTCAGCTTCCCGATATCCGACGGTAGTGTNNNNNTAGGGTCATCAGGCGCCAA	13839174	13839587	-	0	DyslexiaSet2_0222
12:13844309-13844464/18,22/-	1.8263	12	13844447	13844464	1	TGCTAAATTCCTGTAGGT	13844309	13844330	1	CCTTTCTGATTTCCACCTGAAC	13844331	13844446	TATGCTAGGATGCCCAAGAATTTGAGGGAATTCAAGCAAGTGGTAATCAAATTAACTTCCTTTGCTTTCACAGGGATTAAGTCTTTACTGTGGTTCAGAGAGACTTATTCATAATA	CCTTTCTGATTTCCACCTGAACCTTCAGCTTCCCGATATCCGACGGTAGTGTNNNNNTGCTAAATTCCTGTAGGT	13844349	13844995	-	0	DyslexiaSet2_0223
12:13844529-13844684/18,22/+	1.98476	12	13844529	13844546	1	AAAACACATTCGATATGA	13844663	13844684	1	AGAGAAATGAAGAGATGGAGAG	13844547	13844662	TTGGGGAAAGGAAGCAAAATAGCTTGAAGAAATACAGTGTTTGATGTCTTCAATTACAAAGGGGGTTGGGGTGAGTGTAGAAGAGATAGAAATGTGAGAGAACAAGCACACACTAG	AGAGAAATGAAGAGATGGAGAGCTTCAGCTTCCCGATATCCGACGGTAGTGTNNNNNAAAACACATTCGATATGA	13844349	13844995	+	0	DyslexiaSet2_0225
12:13844420-13844575/19,21/-	1.68161	12	13844557	13844575	1	CTTCAAGCTATTTTGCTTC	13844420	13844440	1	AGGATGCCCAAGAATTTGAGG	13844441	13844556	CTTTCCCCAATCATATCGAATGTGTTTTTAACTTAATATAATCAAAGCAACCTGGTAATGACTGGAAAAGGGGGTAAAGAAATTGACTGAAATGCTAAATTCCTGTAGGTTATGCT	AGGATGCCCAAGAATTTGAGGCTTCAGCTTCCCGATATCCGACGGTAGTGTNNNNNCTTCAAGCTATTTTGCTTC	13844349	13844995	-	0	DyslexiaSet2_0224_SNP_a
12:13844420-13844575/19,21/-	1.68161	12	13844557	13844575	1	CTTCAAGCTATTTTGCTTC	13844420	13844440	1	AGGATGCCCAAGAATTTAAGG	13844441	13844556	CTTTCCCCAATCATATCGAATGTGTTTTTAACTTAATATAATCAAAGCAACCTGGTAATGACTGGAAAAGGGGGTAAAGAAATTGACTGAAATGCTAAATTCCTGTAGGTTATGCT	AGGATGCCCAAGAATTTAAGGCTTCAGCTTCCCGATATCCGACGGTAGTGTNNNNNCTTCAAGCTATTTTGCTTC	13844349	13844995	-	0	DyslexiaSet2_0224_SNP_b
12:13844635-13844790/20,20/+	2.22552	12	13844635	13844654	1	GAAATGTGAGAGAACAAGCA	13844771	13844790	1	CCAAGCAAGTAGGTGTTGGT	13844655	13844770	CACACTAGAGAGAAATGAAGAGATGGAGAGGAGATGAAACAGCATGCAGCATGCTGGATAACATCTCCATGGCAACCACATTACATGTACAGAGAACTGCCAAAATAAGTCAAGAT	CCAAGCAAGTAGGTGTTGGTCTTCAGCTTCCCGATATCCGACGGTAGTGTNNNNNGAAATGTGAGAGAACAAGCA	13844349	13844995	+	0	DyslexiaSet2_0226
12:13844827-13844982/18,22/+	2.32859	12	13844827	13844844	1	CCACCTAGAGGAGATGAA	13844961	13844982	1	AGGTCTCAGGATGACATGAATG	13844845	13844960	TTATCTTTGTGAATTTAACTCTTCTTCCCATTTGTTTTTCTAACCACACCTAAAGCTCTAGTTTGAGTGAGAATGTGTCTAAAGTGTCGAGGCTGCCAAATCCAGATCATTCAGGA	AGGTCTCAGGATGACATGAATGCTTCAGCTTCCCGATATCCGACGGTAGTGTNNNNNCCACCTAGAGGAGATGAA	13844349	13844995	+	0	DyslexiaSet2_0228
12:13844721-13844876/19,21/-	1.90994	12	13844858	13844876	1	AATGGGAAGAAGAGTTAAA	13844721	13844741	1	CATGTAATGTGGTTGCCATGG	13844742	13844857	TTCACAAAGATAATTCATCTCCTCTAGGTGGTTTTTGCCCATTGCTGAGTGCTTGTCTTCTCTTTCCACCAACACCTACTTGCTTGGATCTTGACTTATTTTGGCAGTTCTCTGTA	CATGTAATGTGGTTGCCATGGCTTCAGCTTCCCGATATCCGACGGTAGTGTNNNNNAATGGGAAGAAGAGTTAAA	13844349	13844995	-	0	DyslexiaSet2_0227_SNP_a
12:13844721-13844876/19,21/-	1.90994	12	13844858	13844876	1	AATGGGAAGAAGAGTTAAA	13844721	13844741	1	CATATAATGTGGTTGCCATGG	13844742	13844857	TTCACAAAGATAATTCATCTCCTCTAGGTGGTTTTTGCCCATTGCTGAGTGCTTGTCTTCTCTTTCCACCAACACCTACTTGCTTGGATCTTGACTTATTTTGGCAGTTCTCTGTA	CATATAATGTGGTTGCCATGGCTTCAGCTTCCCGATATCCGACGGTAGTGTNNNNNAATGGGAAGAAGAGTTAAA	13844349	13844995	-	0	DyslexiaSet2_0227_SNP_b
12:13844919-13845074/18,22/-	2.17566	12	13845057	13845074	1	AAACTTGGGAAAGTGAGT	13844919	13844940	1	GCAGCCTCGACACTTTAGACAC	13844941	13845056	TAATTGCTACAGGGAAATTATTTACCTCACTTAATGATTTTTCTCTTGGCTTCAATCGGGGGCTTTTTAAGCCTCATTCATGTCATCCTGAGACCTTCCTGAATGATCTGGATTTG	GCAGCCTCGACACTTTAGACACCTTCAGCTTCCCGATATCCGACGGTAGTGTNNNNNAAACTTGGGAAAGTGAGT	13844349	13844995	-	0	DyslexiaSet2_0229_SNP_a
12:13844919-13845074/18,22/-	2.17566	12	13845057	13845074	1	AAACTTGGGAAAGTGAGT	13844919	13844940	1	GCATCCTCGACACTTTAGACAC	13844941	13845056	TAATTGCTACAGGGAAATTATTTACCTCACTTAATGATTTTTCTCTTGGCTTCAATCGGGGGCTTTTTAAGCCTCATTCATGTCATCCTGAGACCTTCCTGAATGATCTGGATTTG	GCATCCTCGACACTTTAGACACCTTCAGCTTCCCGATATCCGACGGTAGTGTNNNNNAAACTTGGGAAAGTGAGT	13844349	13844995	-	0	DyslexiaSet2_0229_SNP_b
12:13845242-13845397/18,22/+	1.9736	12	13845242	13845259	1	CTGTAACACAGGGAGAAT	13845376	13845397	1	AATGGATTTCTGGCTGGGTGGG	13845260	13845375	CCTATTAAAAGTATAGTCAAGATGTCCCTAGAGAATATAGGTGCTCAGAATACATACAGCAGGTCCTCAAATGACATATTTTTGTTCAATTTGTTTCCTTACATTGATGAGAAAAA	AATGGATTTCTGGCTGGGTGGGCTTCAGCTTCCCGATATCCGACGGTAGTGTNNNNNCTGTAACACAGGGAGAAT	13845260	13845599	+	0	DyslexiaSet2_0230
12:13845356-13845511/19,21/+	1.86048	12	13845356	13845374	2	CCTTACATTGATGAGAAAA	13845491	13845511	1	CGTTAGGTGAACTGCCGTGTC	13845375	13845490	AAATGGATTTCTGGCTGGGTGGGGCCCCTGTCTGTGTGGAGTTTGCACATTTTCCCCACATCTGTGTGGGTTTTCTCCAGTTACTCTGGTTTCCTCCCACATCTCAAAGCTGTGCA	CGTTAGGTGAACTGCCGTGTCCTTCAGCTTCCCGATATCCGACGGTAGTGTNNNNNCCTTACATTGATGAGAAAA	13845260	13845599	+	0	DyslexiaSet2_0231
12:13845457-13845612/18,22/-	2.32643	12	13845595	13845612	1	AACAGCTGAGGGTCAAGG	13845457	13845478	6	AGATGTGGGAGGAAACCAGAGT	13845479	13845594	TGAACACTGACCTAGGACAGGATGGCATCCCATCACAGGGCACATTCACACACACCCATACTTGCTCATGCTGGCACCATGTAGACACGGCAGTTCACCTAACGTGCACAGCTTTG	AGATGTGGGAGGAAACCAGAGTCTTCAGCTTCCCGATATCCGACGGTAGTGTNNNNNAACAGCTGAGGGTCAAGG	13845260	13845599	-	0	DyslexiaSet2_0232
12:13845483-13845638/19,21/-	2.20657	12	13845620	13845638	1	GGTCTCGGGTAACCAGAGA	13845483	13845503	2	AGTTCACCTAACGTGCACAGC	13845504	13845619	CTACCCTAACAGCTGAGGGTCAAGGTGAACACTGACCTAGGACAGGATGGCATCCCATCACAGGGCACATTCACACACACCCATACTTGCTCATGCTGGCACCATGTAGACACGGC	AGTTCACCTAACGTGCACAGCCTTCAGCTTCCCGATATCCGACGGTAGTGTNNNNNGGTCTCGGGTAACCAGAGA	13845260	13845599	-	0	DyslexiaSet2_0233
12:13857069-13857224/22,18/+	2.21199	12	13857069	13857090	1	AAGAAGGTATCAAAGTCATCAA	13857207	13857224	1	TGCCAGGGCTTGCGGGAA	13857091	13857206	TTAGGAAAAGTCTGATGCTGAGACCGGGAGGCTGACAGTGACATGGATGCTCAAGGGTAGGATGCATGAGGAGGACTTAGCCAGATGGGGGCTACACCACCACCATGCAGAGCCAA	TGCCAGGGCTTGCGGGAACTTCAGCTTCCCGATATCCGACGGTAGTGTNNNNNAAGAAGGTATCAAAGTCATCAA	13857115	13857692	+	0	DyslexiaSet2_0234
12:13857160-13857315/19,21/+	2.32541	12	13857160	13857178	1	GGAGGACTTAGCCAGATGG	13857295	13857315	1	CCTGTGAAACACACTGCTTGA	13857179	13857294	GGGCTACACCACCACCATGCAGAGCCAATGCCAGGGCTTGCGGGAAAACTCTCAATGAGAAAGGGAAAGGATGGAGGAGAAGGGCATGGGCTGATGAAAGGAAGAAGGATTTGATC	CCTGTGAAACACACTGCTTGACTTCAGCTTCCCGATATCCGACGGTAGTGTNNNNNGGAGGACTTAGCCAGATGG	13857115	13857692	+	0	DyslexiaSet2_0235
12:13857250-13857405/21,19/-	2.18995	12	13857385	13857405	1	TGCAGAGTTAGAGAAATCTGT	13857250	13857268	1	CCCATGCCCTTCTCCTCCA	13857269	13857384	TGGTGTGTCAGGATTTGGTTTGAGTCGTTAAAAGATACTGGGTAAAATGCATGTTCAAGGATTGGCCATTCAAGCAGTGTGTTTCACAGGGATCAAATCCTTCTTCCTTTCATCAG	CCCATGCCCTTCTCCTCCACTTCAGCTTCCCGATATCCGACGGTAGTGTNNNNNTGCAGAGTTAGAGAAATCTGT	13857115	13857692	-	0	DyslexiaSet2_0236
12:13857363-13857518/19,21/-	2.39983	12	13857500	13857518	1	GTGGGTATGTGGGTGTCTC	13857363	13857383	1	GGTGTGTCAGGATTTGGTTTG	13857384	13857499	CTAGAGATTGGGATGGCACTGGGGGATGGTGTGATGACCAAGAAGAACTGTAATGCTGTGGGTGTTATTTCAGCATATTCTGAAAATAGATGAATGCAGAGTTAGAGAAATCTGTT	GGTGTGTCAGGATTTGGTTTGCTTCAGCTTCCCGATATCCGACGGTAGTGTNNNNNGTGGGTATGTGGGTGTCTC	13857115	13857692	-	0	DyslexiaSet2_0237
12:13857461-13857616/20,20/-	2.34331	12	13857597	13857616	1	AGAAATCTCATGGAATTACA	13857461	13857480	1	TGGGGGATGGTGTGATGACC	13857481	13857596	TGGGGTGCTGGGTCTAACTGGCAAGGAAGGAGTTCACTTGGAGATGGTGCCAATAGGATTTGGGGGGCACTAGATTAGGTGGGTATGTGGGTGTCTCCTAGAGATTGGGATGGCAC	TGGGGGATGGTGTGATGACCCTTCAGCTTCCCGATATCCGACGGTAGTGTNNNNNAGAAATCTCATGGAATTACA	13857115	13857692	-	0	DyslexiaSet2_0238
12:13857575-13857730/21,19/-	2.21013	12	13857710	13857730	1	CAGGCAAAGGACTTAGAAGTC	13857575	13857593	1	GGTGCTGGGTCTAACTGGC	13857594	13857709	CTTTTACCTGTATTAATTCGTTTAGCTCTCACAACAATGCTGTGAGGCAGATGCTGTTTTATCTCATTTAACATAGATGCAGCCATGGGGAGAAGAAATCTCATGGAATTACATGG	GGTGCTGGGTCTAACTGGCCTTCAGCTTCCCGATATCCGACGGTAGTGTNNNNNCAGGCAAAGGACTTAGAAGTC	13857115	13857692	-	0	DyslexiaSet2_0239
12:13875392-13875547/18,22/+	2.13016	12	13875392	13875409	1	CAGGGATTCTTCATCCAC	13875526	13875547	1	AGGCAGACTTAGCAGCAAAGAG	13875410	13875525	AGTAGCCAGAGTGTAGACAGAGGGCATGGGTACCGATGCAGGTAAGCTGGTAACTTTGGTAGTATAAAAATGAGAAAGTTCCTGGCAGAATAACTCAATTTTCTCAATGAATTATG	AGGCAGACTTAGCAGCAAAGAGCTTCAGCTTCCCGATATCCGACGGTAGTGTNNNNNCAGGGATTCTTCATCCAC	13875439	13875959	+	0	DyslexiaSet2_0240_SNP_a
12:13875392-13875547/18,22/+	2.13016	12	13875392	13875409	1	CAGGGATTCTCCATCCAC	13875526	13875547	1	AGGCAGACTTAGCAGCAAAGAG	13875410	13875525	AGTAGCCAGAGTGTAGACAGAGGGCATGGGTACCGATGCAGGTAAGCTGGTAACTTTGGTAGTATAAAAATGAGAAAGTTCCTGGCAGAATAACTCAATTTTCTCAATGAATTATG	AGGCAGACTTAGCAGCAAAGAGCTTCAGCTTCCCGATATCCGACGGTAGTGTNNNNNCAGGGATTCTCCATCCAC	13875439	13875959	+	0	DyslexiaSet2_0240_SNP_b
12:13875505-13875660/18,22/+	2.08532	12	13875505	13875522	1	CAATTTTCTCAATGAATT	13875639	13875660	1	AGGAATGTAGCTGGAGTGCTGG	13875523	13875638	ATGAGGCAGACTTAGCAGCAAAGAGTGCTACTTATAGAAAAGAGGATATGTAATAGGCTCAGAGTGACAAGAGAGAGTGCGAAGTTATTTTGAAGTGGGAGAAAGTTAACATAGTA	AGGAATGTAGCTGGAGTGCTGGCTTCAGCTTCCCGATATCCGACGGTAGTGTNNNNNCAATTTTCTCAATGAATT	13875439	13875959	+	0	DyslexiaSet2_0241
12:13875587-13875742/18,22/-	2.08926	12	13875725	13875742	1	GCAACTCCAGTTTCTTTT	13875587	13875608	1	AACTTCGCACTCTCTCTTGTCA	13875609	13875724	CTGAACTGGAAAAACACAACCATGATGATGAAGCCACGGATCTCAAATCGTCACTCGAGTCAGCCCAGCACTCCAGCTACATTCCTTACTATGTTAACTTTCTCCCACTTCAAAAT	AACTTCGCACTCTCTCTTGTCACTTCAGCTTCCCGATATCCGACGGTAGTGTNNNNNGCAACTCCAGTTTCTTTT	13875439	13875959	-	0	DyslexiaSet2_0242_SNP_a
12:13875587-13875742/18,22/-	2.08926	12	13875725	13875742	1	GCAACTCCAGTTTCTTTT	13875587	13875608	1	AACTTTGCACTCTCTCTTGTCA	13875609	13875724	CTGAACTGGAAAAACACAACCATGATGATGAAGCCACGGATCTCAAATCGTCACTCGAGTCAGCCCAGCACTCCAGCTACATTCCTTACTATGTTAACTTTCTCCCACTTCAAAAT	AACTTTGCACTCTCTCTTGTCACTTCAGCTTCCCGATATCCGACGGTAGTGTNNNNNGCAACTCCAGTTTCTTTT	13875439	13875959	-	0	DyslexiaSet2_0242_SNP_b
12:13875696-13875851/18,22/-	2.25095	12	13875834	13875851	1	CCTGGAAGAGCAGGTGTG	13875696	13875717	1	GGAAAAACACAACCATGATGAT	13875718	13875833	GTGAGACGATTTGAAGTGGTGCACAGTGGTGCCTGATGAATAGCCTCAGTTAAACAAACTGCTCATTTCTTGCTTGTCTGGAAGCAATCAAGCAACTCCAGTTTCTTTTCTGAACT	GGAAAAACACAACCATGATGATCTTCAGCTTCCCGATATCCGACGGTAGTGTNNNNNCCTGGAAGAGCAGGTGTG	13875439	13875959	-	0	DyslexiaSet2_0243
12:13875835-13875990/19,21/+	2.2928	12	13875835	13875853	1	ACACCTGCTCTTCCAGGGA	13875970	13875990	1	AAGCAGGACACTAGTGAAGGA	13875854	13875969	TGGATTTGGTGATCACTTCTGCTCTGGCTTCAGCCAACTTCACGGAGCACCTCATCTGTAGCTACTGTCCAGCTATAGCTTCTTGCCCTGGGGTTTCTCCTTCACTCGTGTCCAGG	AAGCAGGACACTAGTGAAGGACTTCAGCTTCCCGATATCCGACGGTAGTGTNNNNNACACCTGCTCTTCCAGGGA	13875439	13875959	+	0	DyslexiaSet2_0245
12:13875810-13875965/18,22/-	0.926288	12	13875948	13875965	1	GACACGAGTGAAGGAGAA	13875810	13875831	1	GAGACGATTTGAAGTGGTGCAC	13875832	13875947	ACCCCAGGGCAAGAAGCTATAGCTGGACAGTAGCTACAGATGAGGTGCTCCGTGAAGTTGGCTGAAGCCAGAGCAGAAGTGATCACCAAATCCATCCCTGGAAGAGCAGGTGTGGT	GAGACGATTTGAAGTGGTGCACCTTCAGCTTCCCGATATCCGACGGTAGTGTNNNNNGACACGAGTGAAGGAGAA	13875439	13875959	-	0	DyslexiaSet2_270312
12:13882279-13882434/21,19/+	2.20818	12	13882279	13882299	1	ATGTCCGAACTCATTCTCAGA	13882416	13882434	1	GGAGAGACAGTCTTGGAGG	13882300	13882415	GTCCTATCTTCCTTCTGTCTCTCCCGTTTTTATGTAGCTCTCTGTCTGTCTTAGCTTTTGTATGATGAAGATTTTCAAGGCCAGGTTAAGTCTTGGGCTGGGTGTAGCCTGTTCAT	GGAGAGACAGTCTTGGAGGCTTCAGCTTCCCGATATCCGACGGTAGTGTNNNNNATGTCCGAACTCATTCTCAGA	13882299	13883000	+	0	DyslexiaSet2_0246
12:13882389-13882544/19,21/+	2.27765	12	13882389	13882407	1	GTCTTGGGCTGGGTGTAGC	13882524	13882544	1	ACTGGAGAAGTGCAACAGAAT	13882408	13882523	CTGTTCATGGAGAGACAGTCTTGGAGGCGGGTGGAAGGAAGAGTCATTAGGGAGAAAGCTTGGGGAAGATGGAGGCAGAGAATGGAGCCAAATGAATCACCAGAGGAAAGAGAATC	ACTGGAGAAGTGCAACAGAATCTTCAGCTTCCCGATATCCGACGGTAGTGTNNNNNGTCTTGGGCTGGGTGTAGC	13882299	13883000	+	0	DyslexiaSet2_0247
12:13882478-13882633/19,21/+	2.23286	12	13882478	13882496	1	GGAGGCAGAGAATGGAGCC	13882613	13882633	1	AGATGGAGAATGGGTTTGAGG	13882497	13882612	AAATGAATCACCAGAGGAAAGAGAATCACTGGAGAAGTGCAACAGAATATGTAGGAAAGACTGTCTCCCAGATATCTTGCTCATTCGAGAACTTCCAGAAAAGAAATAGCTGAAAG	AGATGGAGAATGGGTTTGAGGCTTCAGCTTCCCGATATCCGACGGTAGTGTNNNNNGGAGGCAGAGAATGGAGCC	13882299	13883000	+	0	DyslexiaSet2_0248
12:13882588-13882743/19,21/+	2.20941	12	13882588	13882606	1	CTTCCAGAAAAGAAATAGC	13882723	13882743	1	AGGGTGGGCGAGACAAAGAGG	13882607	13882722	TGAAAGAGATGGAGAATGGGTTTGAGGAAAGTCATACTCTGTTCTGTGAAGGATTCATTTTGCTGCCGAAAGGAAATAACTACAGGAGAAGAGAGAGACAGAAAGAAACCAGGAGT	AGGGTGGGCGAGACAAAGAGGCTTCAGCTTCCCGATATCCGACGGTAGTGTNNNNNCTTCCAGAAAAGAAATAGC	13882299	13883000	+	0	DyslexiaSet2_0249
12:13882689-13882844/21,19/+	2.17807	12	13882689	13882709	1	CAGGAGAAGAGAGAGACAGAA	13882826	13882844	1	AGAACCGCCCCCAGAAACA	13882710	13882825	AGAAACCAGGAGTAGGGTGGGCGAGACAAAGAGGAAGCCATATGGGGAGGGGGGTGGGAGGATAAGGGTGAGGAGGAGAGAACATGGCATGCAGTGGGAACACTGTTGGAAACATA	AGAACCGCCCCCAGAAACACTTCAGCTTCCCGATATCCGACGGTAGTGTNNNNNCAGGAGAAGAGAGAGACAGAA	13882299	13883000	+	0	DyslexiaSet2_0250
12:13882799-13882954/20,20/-	2.02389	12	13882935	13882954	1	TGGGGAATCATCCTGAAATT	13882799	13882818	1	CCAACAGTGTTCCCACTGCA	13882819	13882934	AAAAAAAAAAAAAAAAATAGGTGTATATTTCTCAGAGCAAAGATACATGTGCTGACAATTTAGATTTTTTGCCCAGAGATGCTGGCATTTTGTTTCTGGGGGCGGTTCTTATGTTT	CCAACAGTGTTCCCACTGCACTTCAGCTTCCCGATATCCGACGGTAGTGTNNNNNTGGGGAATCATCCTGAAATT	13882299	13883000	-	0	DyslexiaSet2_0251
12:13882878-13883033/18,22/-	2.18457	12	13883016	13883033	1	GTGGCCTGGGGATGCTTC	13882878	13882899	1	AGCAAAGATACATGTGCTGACA	13882900	13883015	ACGATAGGAGGAAGGAAATTATCTGAGTCTCTCAGTCTGAAGTGTTTTACTGATGTTGGAATGGGGAATCATCCTGAAATTAAAAAAAAAAAAAAAAATAGGTGTATATTTCTCAG	AGCAAAGATACATGTGCTGACACTTCAGCTTCCCGATATCCGACGGTAGTGTNNNNNGTGGCCTGGGGATGCTTC	13882299	13883000	-	0	DyslexiaSet2_0252
12:13892390-13892545/18,22/+	1.81356	12	13892390	13892407	2	CTGGGATTACTTTATTCA	13892524	13892545	1	CACACTTCTGAGCACTCAGTAG	13892408	13892523	ACATTACTGCCTCTACCACATAGCTTCCCTGCCACTGCTCTCTACTGTTCACCAAATGTTTGGGGTAATGCTGGTCTCTCCTGGCCAGAGAGATGGTGAATACCTGGGCTGTTCCG	CACACTTCTGAGCACTCAGTAGCTTCAGCTTCCCGATATCCGACGGTAGTGTNNNNNCTGGGATTACTTTATTCA	13892437	13893154	+	0	DyslexiaSet2_0253
12:13892491-13892646/18,22/+	2.22836	12	13892491	13892508	1	GCCAGAGAGATGGTGAAT	13892625	13892646	1	ACACACAAGTGTCCAACTTGGC	13892509	13892624	ACCTGGGCTGTTCCGCACACTTCTGAGCACTCAGTAGGTACTCCCCGGTGTAATACTTGTGGCTGATGAGAAAGATTCTGAAAAAAAATAGCTGATTGCATGGAGAATGGTTCTAA	ACACACAAGTGTCCAACTTGGCCTTCAGCTTCCCGATATCCGACGGTAGTGTNNNNNGCCAGAGAGATGGTGAAT	13892437	13893154	+	0	DyslexiaSet2_0254
12:13892598-13892753/18,22/+	2.21212	12	13892598	13892615	1	AGCTGATTGCATGGAGAA	13892732	13892753	1	CGCTCTGAGCCAGATTCTCACT	13892616	13892731	TGGTTCTAAACACACAAGTGTCCAACTTGGCTAAGGTGGTTAATTTTGGAACTGGGCTGAATTTGGAACTGGGCTGGGGAAGGAAGCGCATCCCTAAGGATTGAGCCACTAGAGGC	CGCTCTGAGCCAGATTCTCACTCTTCAGCTTCCCGATATCCGACGGTAGTGTNNNNNAGCTGATTGCATGGAGAA	13892437	13893154	+	0	DyslexiaSet2_0255_SNP_a
12:13892598-13892753/18,22/+	2.21212	12	13892598	13892615	1	AGCTGATTGCATGGAGAA	13892732	13892753	1	CACTCTGAGCCAGATTCTCACT	13892616	13892731	TGGTTCTAAACACACAAGTGTCCAACTTGGCTAAGGTGGTTAATTTTGGAACTGGGCTGAATTTGGAACTGGGCTGGGGAAGGAAGCGCATCCCTAAGGATTGAGCCACTAGAGGC	CACTCTGAGCCAGATTCTCACTCTTCAGCTTCCCGATATCCGACGGTAGTGTNNNNNAGCTGATTGCATGGAGAA	13892437	13893154	+	0	DyslexiaSet2_0255_SNP_b
12:13892683-13892838/19,21/+	2.25972	12	13892683	13892701	1	ACTGGGCTGGGGAAGGAAG	13892818	13892838	1	TCATGGCAACACCATGGTTCC	13892702	13892817	CGCATCCCTAAGGATTGAGCCACTAGAGGCCGCTCTGAGCCAGATTCTCACTAAATCATGCTATGAAGAGGAATCACATCAAAGGGAAAAGGAACGCTGCTGAGTAGCACCGGGCG	TCATGGCAACACCATGGTTCCCTTCAGCTTCCCGATATCCGACGGTAGTGTNNNNNACTGGGCTGGGGAAGGAAG	13892437	13893154	+	0	DyslexiaSet2_0256
12:13892888-13893043/20,20/+	2.25445	12	13892888	13892907	1	GGGGGAAGGGGACTCTGGTC	13893024	13893043	1	TGAACTCCACTCTCTTAGTC	13892908	13893023	TATTCCTAAAGAATATTCTTTCATGAAGTTTTGAGTTTGCAGGTGGCCAATAAACTGAGACAATGAGATTAGAGAATCAAACTAGAATCAGCTATATTGGAATGGTTCCTTTCTCC	TGAACTCCACTCTCTTAGTCCTTCAGCTTCCCGATATCCGACGGTAGTGTNNNNNGGGGGAAGGGGACTCTGGTC	13892437	13893154	+	0	DyslexiaSet2_0258
12:13892797-13892952/22,18/-	2.07938	12	13892931	13892952	1	CACCTGCAAACTCAAAACTTCA	13892797	13892814	1	CCGGTGCTACTCAGCAGC	13892815	13892930	TGAAAGAATATTCTTTAGGAATAGACCAGAGTCCCCTTCCCCCACGTGCATACACCCACACTTTGTGGGCTCACTCACTAAGTTTAAAAATAGGAACCATGGTGTTGCCATGACGC	CCGGTGCTACTCAGCAGCCTTCAGCTTCCCGATATCCGACGGTAGTGTNNNNNCACCTGCAAACTCAAAACTTCA	13892437	13893154	-	0	DyslexiaSet2_0257
12:13893072-13893227/19,21/+	2.25151	12	13893072	13893090	1	GGATCAGAGGTACCAGGAA	13893207	13893227	1	AAGCATCTGTGGACACTCCAC	13893091	13893206	ATTCGTGATGGTTTTCACTAACATTCTGAAATTCTTCGTTCCTGAAGCTCATTCTGCTAGTCTTTTAGGCAATTCACTTTATATTTCAAGAAAAATAAGTCTAAACAGCAAACTAA	AAGCATCTGTGGACACTCCACCTTCAGCTTCCCGATATCCGACGGTAGTGTNNNNNGGATCAGAGGTACCAGGAA	13892437	13893154	+	0	DyslexiaSet2_0260
12:13892996-13893151/18,22/-	1.88745	12	13893134	13893151	1	ACTAGCAGAATGAGCTTC	13892996	13893017	1	AGGAACCATTCCAATATAGCTG	13893018	13893133	AGGAACGAAGAATTTCAGAATGTTAGTGAAAACCATCACGAATTTCCTGGTACCTCTGATCCAAGGCCATGGAGGATCCTTTCTGATAGAGACTAAGAGAGTGGAGTTCAGGAGAA	AGGAACCATTCCAATATAGCTGCTTCAGCTTCCCGATATCCGACGGTAGTGTNNNNNACTAGCAGAATGAGCTTC	13892437	13893154	-	0	DyslexiaSet2_0259
12:13906325-13906480/18,22/+	2.31357	12	13906325	13906342	1	GCTGTGCTCAGACAGCAT	13906459	13906480	1	TGTCTGTATCCCCTGCCACCAG	13906343	13906458	GTCAGAAGCAGCAGTGGTGATTATGGCAATTCCATCTCTCACTCTGGCGGGGAGGCCATAGTCCCATTCATCATATGATACAGAGATGAGCCCAGTGGGGAACTCCGCAGGCACTG	TGTCTGTATCCCCTGCCACCAGCTTCAGCTTCCCGATATCCGACGGTAGTGTNNNNNGCTGTGCTCAGACAGCAT	13906231	13906869	+	0	DyslexiaSet2_0262
12:13906205-13906360/18,22/-	2.38448	12	13906343	13906360	1	ACCACTGCTGCTTCTGAC	13906205	13906226	1	TGATGGTGGAGATGAGAGGGGA	13906227	13906342	ATGCTGTCTGAGCACAGCTTCATCCCTGAGCCCAAAAGCAGTTGTTACAACACCCACGAGAAGAGAATCTACCAGTCCAATATGCTAAATAGGTGAGTGTGGAACAGAGGGCACAT	TGATGGTGGAGATGAGAGGGGACTTCAGCTTCCCGATATCCGACGGTAGTGTNNNNNACCACTGCTGCTTCTGAC	13906231	13906869	-	0	DyslexiaSet2_0261
12:13906528-13906683/21,19/+	2.21628	12	13906528	13906548	1	TGGCCACTTCAAAGATGTAGG	13906665	13906683	1	AGCTCCCAGCCCACAAAGC	13906549	13906664	TGGCTTCTTCCTTGGTACAGTAAAGAAGAATGATGGGGCTTTGAAGTTTCTTGAGCTGATTCTGGATCTTAGAATCTCCATCGTCCAGGGACATGTCCAGTAGGAGGACCTCCTCT	AGCTCCCAGCCCACAAAGCCTTCAGCTTCCCGATATCCGACGGTAGTGTNNNNNTGGCCACTTCAAAGATGTAGG	13906231	13906869	+	0	DyslexiaSet2_0264
12:13906425-13906580/22,18/-	2.24139	12	13906559	13906580	1	CATTCTTCTTTACTGTACCAAG	13906425	13906442	1	CCCCACTGGGCTCATCTC	13906443	13906558	GAAGAAGCCACCTACATCTTTGAAGTGGCCAACTCAGTAGGGCTGACTGGCTATGGCTACACGTGGATCGTGCCCAGTCTGGTGGCAGGGGATACAGACACAGTGCCTGCGGAGTT	CCCCACTGGGCTCATCTCCTTCAGCTTCCCGATATCCGACGGTAGTGTNNNNNCATTCTTCTTTACTGTACCAAG	13906231	13906869	-	0	DyslexiaSet2_0263
12:13906741-13906896/18,22/+	1.73993	12	13906741	13906758	1	TGGTGACGATAGAAAAGA	13906875	13906896	1	GGAAGAGAGAAAAAAATCAAAC	13906759	13906874	TGTACCAGTCATATTCTTCCATGATGTTGAGCATTACGGAAGCTTGCTGTTCAATTGATGGGCCAAACTGGAAGAACATGGAGGATTCATCCTAGAAAAAGAACAGGACAAAAAAA	GGAAGAGAGAAAAAAATCAAACCTTCAGCTTCCCGATATCCGACGGTAGTGTNNNNNTGGTGACGATAGAAAAGA	13906231	13906869	+	0	DyslexiaSet2_0266_SNP_a
12:13906741-13906896/18,22/+	1.73993	12	13906741	13906758	1	TGGTGACGATAGAAAATA	13906875	13906896	1	GGAAGAGAGAAAAAAATCAAAC	13906759	13906874	TGTACCAGTCATATTCTTCCATGATGTTGAGCATTACGGAAGCTTGCTGTTCAATTGATGGGCCAAACTGGAAGAACATGGAGGATTCATCCTAGAAAAAGAACAGGACAAAAAAA	GGAAGAGAGAAAAAAATCAAACCTTCAGCTTCCCGATATCCGACGGTAGTGTNNNNNTGGTGACGATAGAAAATA	13906231	13906869	+	0	DyslexiaSet2_0266_SNP_b
12:13906637-13906792/18,22/-	2.21587	12	13906775	13906792	2	ATGCTCAACATCATGGAA	13906637	13906658	1	GGTCCTCCTACTGGACATGTCC	13906659	13906774	GAATATGACTGGTACATCTTTTCTATCGTCACCACCTATTTCCCTGGCTACCAGGACTTTGTAAACAAGATCCGCAGCACCATTGAGAATAGCTTTGTGGGCTGGGAGCTAGAGGA	GGTCCTCCTACTGGACATGTCCCTTCAGCTTCCCGATATCCGACGGTAGTGTNNNNNATGCTCAACATCATGGAA	13906231	13906869	-	0	DyslexiaSet2_0265
12:13922253-13922408/18,22/+	2.15673	12	13922253	13922270	1	CCCATTCTGTTTTCATCC	13922387	13922408	1	CCAGGCACGTCTCTGGAGCTGT	13922271	13922386	CCTGTCTGGTTGTAATATTCATTCAAGTGTGGCTTTTTTTTGTCACACGGTTCTCAAGATGGATGGCAAGCTCACCACATTCATACTCAGTGTTTCGTGCATATGCTCCCAAGTTC	CCAGGCACGTCTCTGGAGCTGTCTTCAGCTTCCCGATATCCGACGGTAGTGTNNNNNCCCATTCTGTTTTCATCC	13922174	13922585	+	0	DyslexiaSet2_0268
12:13922148-13922303/18,22/-	2.06809	12	13922286	13922303	1	GCCACACTTGAATGAATA	13922148	13922169	1	AGGCCAGGGGACTAAACCTGAC	13922170	13922285	TTACAACCAGACAGGGGATGAAAACAGAATGGGAAATAAGAAAAGGGCCTTGAGGGGGTGGGAGGGTTCTTGTGTGAGTGACCTTGCATTACTGAGGGCACTCTGTCCCCTGTCTC	AGGCCAGGGGACTAAACCTGACCTTCAGCTTCCCGATATCCGACGGTAGTGTNNNNNGCCACACTTGAATGAATA	13922174	13922585	-	0	DyslexiaSet2_0267
12:13922454-13922609/22,18/+	2.01855	12	13922454	13922475	1	CCAGCCACTGGTGTTTATTCAG	13922592	13922609	1	TGCATCAGCAAGCTGAGT	13922476	13922591	TATGCAGCTCATGGCTAACAGAGAATTGGGCATAGCAAGCAGGGACAATTTACTTGGCGATAAAGTCAAATCATGCACTTGAAGATTTATAGTTTGCTTGGAGATTAAATACTGTT	TGCATCAGCAAGCTGAGTCTTCAGCTTCCCGATATCCGACGGTAGTGTNNNNNCCAGCCACTGGTGTTTATTCAG	13922174	13922585	+	0	DyslexiaSet2_0270
12:13922343-13922498/19,21/-	2.03547	12	13922480	13922498	1	CTCTGTTAGCCATGAGCTG	13922343	13922363	1	ACACTGAGTATGAATGTGGTG	13922364	13922479	CATACTGAATAAACACCAGTGGCTGGATAGATGAAAGAACAGATGGAGAAATGCTGCAAATGTATACCCTTACAGCTCCAGAGACGTGCCTGGGAACTTGGGAGCATATGCACGAA	ACACTGAGTATGAATGTGGTGCTTCAGCTTCCCGATATCCGACGGTAGTGTNNNNNCTCTGTTAGCCATGAGCTG	13922174	13922585	-	0	DyslexiaSet2_0269
12:13924981-13925136/21,19/+	2.31607	12	13924981	13925001	1	TCTTGCCTCTTTCCTGCTTCT	13925118	13925136	1	TGGATCAGCTCCCTCTGGG	13925002	13925117	TACTATATAGTCAGATGTCTGAAGAATGTTCAACAACCCATTGAGGATACTGATTCCACTGTTCCATAAAAGTCACGTTCTTCAGCTATTATTCCCAGCTATCACCCGGTCTCAGA	TGGATCAGCTCCCTCTGGGCTTCAGCTTCCCGATATCCGACGGTAGTGTNNNNNTCTTGCCTCTTTCCTGCTTCT	13924904	13925597	+	0	DyslexiaSet2_0273
12:13924886-13925041/21,19/-	2.3271	12	13925021	13925041	1	TGGGTTGTTGAACATTCTTCA	13924886	13924904	1	ACCCACACCAGGCCCTGAG	13924905	13925020	GACATCTGACTATATAGTAAGAAGCAGGAAAGAGGCAAGATATTTCTCTTGGGCCAGGAATCATAGCAATCATCCAGCTGAGTGAATGACCTAAAGTCATGGGAAAAATCAGTGGG	ACCCACACCAGGCCCTGAGCTTCAGCTTCCCGATATCCGACGGTAGTGTNNNNNTGGGTTGTTGAACATTCTTCA	13924904	13925597	-	0	DyslexiaSet2_0272
12:13925066-13925221/18,22/-	1.6856	12	13925204	13925221	1	CCTTAAGATAGTGAAGTG	13925066	13925087	1	GCTGAAGAACGTGACTTTTATG	13925088	13925203	GAATTGTGGCTGGCAAAGGAAGGTAACCTGATGGTAAAAGAGCCATCAGTGGCACAAACCAAACCTCCCCAGAGGGAGCTGATCCATCTGAGACCGGGTGATAGCTGGGAATAATA	GCTGAAGAACGTGACTTTTATGCTTCAGCTTCCCGATATCCGACGGTAGTGTNNNNNCCTTAAGATAGTGAAGTG	13924904	13925597	-	0	DyslexiaSet2_0274
12:13925179-13925334/19,21/-	2.23291	12	13925316	13925334	1	CAGTCTGCAGATGAGACAA	13925179	13925199	1	TGTGGCTGGCAAAGGAAGGTA	13925200	13925315	AAAGCTGGTGGCATTCCTCAGATTGGGGAAGAACTCAGAGTGGACAAGCCTAGAGGAAATCTAGATTTTCACATGGGAAGAAAGAGATTGTTTTCCTTAAGATAGTGAAGTGGAAT	TGTGGCTGGCAAAGGAAGGTACTTCAGCTTCCCGATATCCGACGGTAGTGTNNNNNCAGTCTGCAGATGAGACAA	13924904	13925597	-	0	DyslexiaSet2_0275
12:13925295-13925450/21,19/-	2.25646	12	13925430	13925450	1	GCTGATGAATCATCCCAAAGA	13925295	13925313	1	AGCTGGTGGCATTCCTCAG	13925314	13925429	ATCAGGGCAAGTGGGTGGAGCTTGTCGACTGAGCAGGGGGCATGAATGGGAGTGAGAAGTGGGTGGTTTAGCTTTTCTTTATGCTCAGAGCAAACCAGTCTGCAGATGAGACAAAA	AGCTGGTGGCATTCCTCAGCTTCAGCTTCCCGATATCCGACGGTAGTGTNNNNNGCTGATGAATCATCCCAAAGA	13924904	13925597	-	0	DyslexiaSet2_0276
12:13925501-13925656/18,22/+	1.24857	12	13925501	13925518	1	ACAATATAAAATTCTCTA	13925635	13925656	1	AACTTGAAATTCTGAATATCTG	13925519	13925634	AGCACACACATAAAATAATGCAAAGTAATTCCTACTGATAAAGAAGCAGTATTTAAATCATGTCTGCACAGAGTAAATACCTGAACTAAGAGCAAGAAGAGGTAAGGCGGAAGTAA	AACTTGAAATTCTGAATATCTGCTTCAGCTTCCCGATATCCGACGGTAGTGTNNNNNACAATATAAAATTCTCTA	13924904	13925597	+	0	DyslexiaSet2_0278
12:13925384-13925539/19,21/-	1.9724	12	13925521	13925539	1	GCATTATTTTATGTGTGTG	13925384	13925404	1	CGACTGAGCAGGGGGCATGAA	13925405	13925520	CTTAGAGAATTTTATATTGTAAAATTATGATGCGCTGATATTAAATTGATACTTCAGCGAGTACACTGTAGCTGATGAATCATCCCAAAGAATCAGGGCAAGTGGGTGGAGCTTGT	CGACTGAGCAGGGGGCATGAACTTCAGCTTCCCGATATCCGACGGTAGTGTNNNNNGCATTATTTTATGTGTGTG	13924904	13925597	-	0	DyslexiaSet2_0277
12:13925531-13925686/20,20/+	1.49318	12	13925531	13925550	1	AAATAATGCAAAGTAATTCC	13925667	13925686	1	GACACAATTCTATCACAGGC	13925551	13925666	TACTGATAAAGAAGCAGTATTTAAATCATGTCTGCACAGAGTAAATACCTGAACTAAGAGCAAGAAGAGGTAAGGCGGAAGTAAAACTTGAAATTCTGAATATCTGAATCACTTAA	GACACAATTCTATCACAGGCCTTCAGCTTCCCGATATCCGACGGTAGTGTNNNNNAAATAATGCAAAGTAATTCC	13924904	13925597	+	0	DyslexiaSet2_0271
12:13947120-13947275/19,21/-	1.88788	12	13947257	13947275	1	GAGGTGGTTCTGACTTAAG	13947120	13947140	18	AGACAGAGTCTCACACTATTG	13947141	13947256	AATGTAGACGTGGGGAAACTACTCTGCTTTCCTTTGCTTTAACTTTTCTTATGCTTTCTTTTTCTTGATTTTTCTTTTTCTTTTTTTCTTTTCTTTTTCTTTTTTTTTTTTTTTTG	AGACAGAGTCTCACACTATTGCTTCAGCTTCCCGATATCCGACGGTAGTGTNNNNNGAGGTGGTTCTGACTTAAG	13947161	13947965	-	0	DyslexiaSet2_0279
12:13947220-13947375/18,22/-	1.74896	12	13947358	13947375	1	CTCATTCTAGTTGGACAT	13947220	13947241	1	AAACTACTCTGCTTTCCTTTGC	13947242	13947357	TTAATTTAGTAGAGCAGTGCCTTTGCAAATGCATTGAAATGGATCTGCTGCTGGAGAATACTGGCATCTTGCCATAGGAATGGAGGTGGTTCTGACTTAAGAATGTAGACGTGGGG	AAACTACTCTGCTTTCCTTTGCCTTCAGCTTCCCGATATCCGACGGTAGTGTNNNNNCTCATTCTAGTTGGACAT	13947161	13947965	-	0	DyslexiaSet2_0280
12:13947326-13947481/18,22/-	2.13019	12	13947464	13947481	1	GGATCTTTGTGACCTCTT	13947326	13947347	1	AGAGCAGTGCCTTTGCAAATGC	13947348	13947463	GGGTATTTCGGGTCCGGGGGGGAGGTTAGTGGGGAGTGGTTCACAGTAATGGAAGTAGCTGAGGCATGATAGTGTGTTCTGGTGATAGCTCATTCTAGTTGGACATTTAATTTAGT	AGAGCAGTGCCTTTGCAAATGCCTTCAGCTTCCCGATATCCGACGGTAGTGTNNNNNGGATCTTTGTGACCTCTT	13947161	13947965	-	0	DyslexiaSet2_0281
12:13947528-13947683/18,22/+	2.05382	12	13947528	13947545	1	GCAAGAAATCCCTCTACA	13947662	13947683	1	GCTGGCAAGTGCTTCTCTACTC	13947546	13947661	GTTGTCTGATAGAGCCATCATTTTTCTCATGTTCAAGTCAATTGAGTAATCAGAAGAAATGAGACTAAAAATAAATAACGTTAGCCATGGAATGGGAAGATATAACTCAGCAAAAT	GCTGGCAAGTGCTTCTCTACTCCTTCAGCTTCCCGATATCCGACGGTAGTGTNNNNNGCAAGAAATCCCTCTACA	13947161	13947965	+	0	DyslexiaSet2_0283
12:13947418-13947573/21,19/-	2.24935	12	13947553	13947573	1	GAGAAAAATGATGGCTCTATC	13947418	13947436	1	AGTGGGGAGTGGTTCACAG	13947437	13947552	AGACAACTGTAGAGGGATTTCTTGCTGGAGACATATTGATGTAAAACTATTTTATTTTCTTGGATGCCACTGGATCTTTGTGACCTCTTGGGTATTTCGGGTCCGGGGGGGAGGTT	AGTGGGGAGTGGTTCACAGCTTCAGCTTCCCGATATCCGACGGTAGTGTNNNNNGAGAAAAATGATGGCTCTATC	13947161	13947965	-	0	DyslexiaSet2_0282
12:13947624-13947779/19,21/+	0.926964	12	13947624	13947642	1	CGTTAGCCATGGAATGGGA	13947759	13947779	1	GTGATCAGTGAGTCCAGATGG	13947643	13947758	AGATATAACTCAGCAAAATGCTGGCAAGTGCTTCTCTACTCGCCAAGCCTCAGAATGCACAATGCCCCTTTCTGTTCAGCCATGACAATCTAATTCAGGTTTTGTCCTCCCAGGAG	GTGATCAGTGAGTCCAGATGGCTTCAGCTTCCCGATATCCGACGGTAGTGTNNNNNCGTTAGCCATGGAATGGGA	13947161	13947965	+	0	DyslexiaSet2_314903
12:13947738-13947893/21,19/-	2.38456	12	13947873	13947893	1	GGCAGCTCCTCTCATGGTGAG	13947738	13947756	1	CCTGGGAGGACAAAACCTG	13947757	13947872	GCTTGCTGGCAATAGAAAAGTGGAACTGAATTTCAGCACACACCTGCAGTGCAGTCTGGCTTCGATGCCCAGGACAATGAGGTAGCTTGGTGTCCATCTGGACTCACTGATCACCT	CCTGGGAGGACAAAACCTGCTTCAGCTTCCCGATATCCGACGGTAGTGTNNNNNGGCAGCTCCTCTCATGGTGAG	13947161	13947965	-	0	DyslexiaSet2_0285
12:13947830-13947985/18,22/-	2.12466	12	13947968	13947985	1	TGCTCCTTTAAGTCTCAA	13947830	13947851	1	GGAACTGAATTTCAGCACACAC	13947852	13947967	AACATCAGAATGGCCCAAAGAATCATAGGGCTCTGGCCTTATCCAGCCATCCCAGGAGCTGGCTCTAGGCATGTGGCAGCTCCTCTCATGGTGAGGCTTGCTGGCAATAGAAAAGT	GGAACTGAATTTCAGCACACACCTTCAGCTTCCCGATATCCGACGGTAGTGTNNNNNTGCTCCTTTAAGTCTCAA	13947161	13947965	-	0	DyslexiaSet2_0286
12:13952175-13952330/21,19/+	2.2298	12	13952175	13952195	1	CCCACACAGGGCCAAAGGCTA	13952312	13952330	1	TGTATTCCACTGTGCTCAC	13952196	13952311	AATAGGACTAAACACATTCTGCCTCTCAGAGTGGCAAAGGATGGGTGACATGTTTTGGCAGAAGGTGGAGAGGAATTTTAAACTTTCCTTGTGGTTCCCTCAGTCTCTTTCGCCCT	TGTATTCCACTGTGCTCACCTTCAGCTTCCCGATATCCGACGGTAGTGTNNNNNCCCACACAGGGCCAAAGGCTA	13952202	13953313	+	0	DyslexiaSet2_0287
12:13952283-13952438/21,19/-	2.33267	12	13952418	13952438	1	GCAATCTTTCAGGTGTCCTGT	13952283	13952301	1	AGACTGAGGGAACCACAAG	13952302	13952417	GATATGAAAGTATTTGGTCTCAGCCTCATGGGTGACTGTGTCTCAGCCTTAAGTGGATTTGGTGCCAGATTGACAGTCCCTAGAAATGTGAGCACAGTGGAATACAAGGGCGAAAG	AGACTGAGGGAACCACAAGCTTCAGCTTCCCGATATCCGACGGTAGTGTNNNNNGCAATCTTTCAGGTGTCCTGT	13952202	13953313	-	0	DyslexiaSet2_0288
12:13952382-13952537/18,22/-	2.23629	12	13952520	13952537	1	ACCTTCTTGTTAATCTTG	13952382	13952403	1	TGGTCTCAGCCTCATGGGTGAC	13952404	13952519	TCTGTGGCGGCAGCAGGAACAGCACCTGGAGAAGGCAATGGGCAAGAGATGCCCTGGGGTTCTACCCTGAGATCAGGTCTAGCAATCTTTCAGGTGTCCTGTGATATGAAAGTATT	TGGTCTCAGCCTCATGGGTGACCTTCAGCTTCCCGATATCCGACGGTAGTGTNNNNNACCTTCTTGTTAATCTTG	13952202	13953313	-	0	DyslexiaSet2_0289
12:13952575-13952730/18,22/+	1.89725	12	13952575	13952592	1	TGGGTCTATTTAAAATCC	13952709	13952730	1	GACTGTCAAAAGATGGCAGGGG	13952593	13952708	TCCGGGCAGCTGCAGTACATAATAACAAATCAGCAGGAGAGAGGGGGGGAAAGGAGGAGCAGGGAAGGAGGACTGGGGGTGGTCAGGAGCATGGTGGATTGTTTCTGAGAAAAATT	GACTGTCAAAAGATGGCAGGGGCTTCAGCTTCCCGATATCCGACGGTAGTGTNNNNNTGGGTCTATTTAAAATCC	13952202	13953313	+	0	DyslexiaSet2_0291
12:13952478-13952633/20,20/-	1.95485	12	13952614	13952633	1	CTCTCCTGCTGATTTGTTAT	13952478	13952497	1	CACCTGGAGAAGGCAATGGG	13952498	13952613	TATGTACTGCAGCTGCCCGGAGGATTTTAAATAGACCCATAATGGCACAGCAGTGCCTCTTGGAAGTTTAAATATAACCTTCTTGTTAATCTTGTCTGTGGCGGCAGCAGGAACAG	CACCTGGAGAAGGCAATGGGCTTCAGCTTCCCGATATCCGACGGTAGTGTNNNNNCTCTCCTGCTGATTTGTTAT	13952202	13953313	-	0	DyslexiaSet2_0290
12:13952671-13952826/21,19/+	2.36796	12	13952671	13952691	1	GTGGTCAGGAGCATGGTGGAT	13952808	13952826	1	GGGAGAGAACTCAGGCTCC	13952692	13952807	TGTTTCTGAGAAAAATTGACTGTCAAAAGATGGCAGGGGGTACAGGCAAGTTAAGGATGCCACCCAGGGTGAGAGTGAGGGAGAGAATGCATCAGGAGAACCTGCTAGGCAGGGCA	GGGAGAGAACTCAGGCTCCCTTCAGCTTCCCGATATCCGACGGTAGTGTNNNNNGTGGTCAGGAGCATGGTGGAT	13952202	13953313	+	0	DyslexiaSet2_0292
12:13952764-13952919/21,19/+	2.23487	12	13952764	13952784	1	GAGTGAGGGAGAGAATGCATC	13952901	13952919	1	CCAGGGGACTCTACTGAAC	13952785	13952900	AGGAGAACCTGCTAGGCAGGGCAGGGAGAGAACTCAGGCTCCTAATATGAAGATCTGCCAGACCTAAAACCTTGCTGCCTGCCTGGAAGAAACCGCTCCATAGTACTCTATTTCTC	CCAGGGGACTCTACTGAACCTTCAGCTTCCCGATATCCGACGGTAGTGTNNNNNGAGTGAGGGAGAGAATGCATC	13952202	13953313	+	0	DyslexiaSet2_0293
12:13952855-13953010/20,20/-	2.23191	12	13952991	13953010	1	GGGTTTGAGGGAGCTGCTTT	13952855	13952874	1	TCTTCCAGGCAGGCAGCAAG	13952875	13952990	GTGTTCCCATTATTAGAGCTCTTTCTATTCTGGTGCTGATCTTTCATCAACACTGAAGAATGGCTGGTATTGTTCAGTAGAGTCCCCTGGGAGAAATAGAGTACTATGGAGCGGTT	TCTTCCAGGCAGGCAGCAAGCTTCAGCTTCCCGATATCCGACGGTAGTGTNNNNNGGGTTTGAGGGAGCTGCTTT	13952202	13953313	-	0	DyslexiaSet2_0294
12:13952955-13953110/18,22/-	2.19881	12	13953093	13953110	1	AGACTGCTGCACTAGAGA	13952955	13952976	1	AGAGCTCTTTCTATTCTGGTGC	13952977	13953092	ATGGTCTTTAAGGGAATGTGACATAGTCCTCCCATGGGGTGAATTATCAGTGATTCCAGGAGGAAAATGGCACACATCGGTTGGGTTTGAGGGAGCTGCTTTGTGTTCCCATTATT	AGAGCTCTTTCTATTCTGGTGCCTTCAGCTTCCCGATATCCGACGGTAGTGTNNNNNAGACTGCTGCACTAGAGA	13952202	13953313	-	0	DyslexiaSet2_0295
12:13953171-13953326/20,20/+	2.2245	12	13953171	13953190	1	CTCTGGTGTCTTTGCTAAGT	13953307	13953326	1	CCCAGCCTCTTCTTCACTGA	13953191	13953306	TTGGGCATAGTGTTTCTTAGCCTCTACTTGCCTTCTCCTATCAAAGCTCTGTGGGTACTCTGGAACATTTACAATCTTCCCTCAGTTGTATAGCACAATCACATTCATTTTCATCT	CCCAGCCTCTTCTTCACTGACTTCAGCTTCCCGATATCCGACGGTAGTGTNNNNNCTCTGGTGTCTTTGCTAAGT	13952202	13953313	+	0	DyslexiaSet2_0297
12:13953061-13953216/18,22/-	2.21294	12	13953199	13953216	1	TAGAGGCTAAGAAACACT	13953061	13953082	1	AGGGAATGTGACATAGTCCTCC	13953083	13953198	ATGCCCAAACTTAGCAAAGACACCAGAGACTGGGATGGGTCCTTAACGTCAAAATTGAGCACAGCTGTAGGTTAGTCATCAGGTTCTAAGACTGCTGCACTAGAGAATGGTCTTTA	AGGGAATGTGACATAGTCCTCCCTTCAGCTTCCCGATATCCGACGGTAGTGTNNNNNTAGAGGCTAAGAAACACT	13952202	13953313	-	0	DyslexiaSet2_0296
12:13953269-13953424/21,19/-	1.87694	12	13953404	13953424	1	GGAGAGACATTAATAACTATG	13953269	13953287	1	TGTGCTATACAACTGAGGG	13953288	13953403	AAGCCACTTTAGCAAAGAGTGATAAAAATGGTCAGGAGTTTGGATAATGTCAGTTAAACTAAGTTTAACAAACACTGTCAGTGAAGAAGAGGCTGGGAGATGAAAATGAATGTGAT	TGTGCTATACAACTGAGGGCTTCAGCTTCCCGATATCCGACGGTAGTGTNNNNNGGAGAGACATTAATAACTATG	13952202	13953313	-	0	DyslexiaSet2_0298
12:13969219-13969374/18,22/-	1.7099	12	13969357	13969374	1	TAAGTATGGGAAAATGGG	13969219	13969240	1	CCATCTACTTTTCTAGGTCCTG	13969241	13969356	GGAAAAAAAGGAGTTCAAAACACTGCTAGAAAGTCTGAACCTTAGATTTTCTGGACATTTTCCAGAAGGATGGGGAGAATATTAGTTTTTTGTCTTATCAATTGTCATTTCCATAA	CCATCTACTTTTCTAGGTCCTGCTTCAGCTTCCCGATATCCGACGGTAGTGTNNNNNTAAGTATGGGAAAATGGG	13969270	13969770	-	0	DyslexiaSet2_0299
12:13969413-13969568/20,20/+	2.22985	12	13969413	13969432	1	GATAAAGTCACAGTTTGGAT	13969549	13969568	1	TGACTCTGTGCCTCCAGGCC	13969433	13969548	AAGATACCAGCAGGCTTTTTTGGAGCCCATGCTATAAGAAGCATGGAAATTCCACTCTGGGAAGGAGTGAGCAGCAGACCTGGTTTCCATAGCACTGCCATGGAAACAGCTCTCTG	TGACTCTGTGCCTCCAGGCCCTTCAGCTTCCCGATATCCGACGGTAGTGTNNNNNGATAAAGTCACAGTTTGGAT	13969270	13969770	+	0	DyslexiaSet2_0301
12:13969316-13969471/18,22/-	1.82884	12	13969454	13969471	1	TCTTATAGCATGGGCTCC	13969316	13969337	1	ACACTGCTAGAAAGTCTGAACC	13969338	13969453	AAAAAAGCCTGCTGGTATCTTATCCAAACTGTGACTTTATCATTGAAATCTCATTGTAACCTATTATTCTGGCCTCTTTTAAGTATGGGAAAATGGGGGAAAAAAAGGAGTTCAAA	ACACTGCTAGAAAGTCTGAACCCTTCAGCTTCCCGATATCCGACGGTAGTGTNNNNNTCTTATAGCATGGGCTCC	13969270	13969770	-	0	DyslexiaSet2_0300
12:13969507-13969662/18,22/-	2.19846	12	13969645	13969662	1	CCCCACTTTCTTAAGACA	13969507	13969528	1	AGTGCTATGGAAACCAGGTCTG	13969529	13969644	TTCTTTAATCATTTGTGAGGGGGTTGGGGGCATGTGATACGGAGGTGGGTGTTGGAGCGATGCTTTAGTTTCAGAAGGCCTGGAGGCACAGAGTCACAGAGAGCTGTTTCCATGGC	AGTGCTATGGAAACCAGGTCTGCTTCAGCTTCCCGATATCCGACGGTAGTGTNNNNNCCCCACTTTCTTAAGACA	13969270	13969770	-	0	DyslexiaSet2_0302
12:13969709-13969864/18,22/+	1.44985	12	13969709	13969726	1	AATTTCCTTCAAAGATGA	13969843	13969864	1	AAATACAAATCTTGCCAAGCAG	13969727	13969842	TTTTAAAATTCAGATGTTTCTTCCTCTTTTATTGGGGAACGGGCTGGTAAAGAAGAGAAAAATAAAAACCTAAGCAATCTAAACCTAAGTCAAAAACCCTACACTTGAAATTGGAA	AAATACAAATCTTGCCAAGCAGCTTCAGCTTCCCGATATCCGACGGTAGTGTNNNNNAATTTCCTTCAAAGATGA	13969270	13969770	+	0	DyslexiaSet2_0304
12:13969598-13969753/19,21/-	2.23333	12	13969735	13969753	1	AGAGGAAGAAACATCTGAA	13969598	13969618	1	GGGGCATGTGATACGGAGGTG	13969619	13969734	TTTTAAAATCATCTTTGAAGGAAATTAATGTACACACACATAACACATATAATGTATATTATCTTGTTAGAACCCCACTTTCTTAAGACATTCTTTAATCATTTGTGAGGGGGTTG	GGGGCATGTGATACGGAGGTGCTTCAGCTTCCCGATATCCGACGGTAGTGTNNNNNAGAGGAAGAAACATCTGAA	13969270	13969770	-	0	DyslexiaSet2_0303
12:13973530-13973685/21,19/-	1.55535	12	13973665	13973685	1	CAGATAGTTAAAAGAGAAAAT	13973530	13973548	1	AGAACATGGTTGCTTCCCA	13973549	13973664	GGATAGCATTTAGCAACCAGGTTTGCCCTCATCCCAGTTCATTTATTCATTAATTCAATCAACATTTAGCTCCCTAATGTAGGCCAAGCATTGTACTATATGCTTGAAAAATAAAT	AGAACATGGTTGCTTCCCACTTCAGCTTCCCGATATCCGACGGTAGTGTNNNNNCAGATAGTTAAAAGAGAAAAT	13973572	13974205	-	0	DyslexiaSet2_0305
12:13973628-13973783/19,21/-	2.20037	12	13973765	13973783	1	TTTTGTGGGCAGGGAGACT	13973628	13973648	1	CCAGGTTTGCCCTCATCCCAG	13973649	13973764	AGTTACCAGGCTGTTAAAGCAATTCAGCCAAGAGATAGCAAAGGCTCAGCAGTGGGGAAAAGGAGGAAGGATTTCCTTTCAGATAGTTAAAAGAGAAAATGGATAGCATTTAGCAA	CCAGGTTTGCCCTCATCCCAGCTTCAGCTTCCCGATATCCGACGGTAGTGTNNNNNTTTTGTGGGCAGGGAGACT	13973572	13974205	-	0	DyslexiaSet2_0306
12:13973718-13973873/18,22/-	2.05276	12	13973856	13973873	2	TCCTCATTCTGTGGGCAG	13973718	13973739	1	AGCCAAGAGATAGCAAAGGCTC	13973740	13973855	TAGAATTCAAAAGGGGGAAGAATCAAATTCCTATTATAGAAAGCTCTTCTTGGTAGCAGTGTAGAGGGTGGATTTTGTGGGCAGGGAGACTAGTTACCAGGCTGTTAAAGCAATTC	AGCCAAGAGATAGCAAAGGCTCCTTCAGCTTCCCGATATCCGACGGTAGTGTNNNNNTCCTCATTCTGTGGGCAG	13973572	13974205	-	0	DyslexiaSet2_0307
12:13973807-13973962/19,21/-	1.26171	12	13973944	13973962	1	GGTAGCAAGTAGAAGGAAA	13973807	13973827	1	TCCTATTATAGAAAGCTCTTC	13973828	13973943	TTGGAAAATAAGAAAAAAACCAGTTGGGGCAGACTGTAAAGGGCCATGTATGTTATTCAAAGGAGTTTAATCCTCATTCTGTGGGCAGTAGAATTCAAAAGGGGGAAGAATCAAAT	TCCTATTATAGAAAGCTCTTCCTTCAGCTTCCCGATATCCGACGGTAGTGTNNNNNGGTAGCAAGTAGAAGGAAA	13973572	13974205	-	0	DyslexiaSet2_0308
12:13973899-13974054/20,20/-	2.2382	12	13974035	13974054	1	TGGAACAGCATGAGCAGAGG	13973899	13973918	1	GGGGCAGACTGTAAAGGGCC	13973919	13974034	TACAGAGATGGAAGAGCAGGGGGTATTTTAGGCACATCGAGTGGTTCTCGGTAACTGGGGCAAACTTTGTACGGTAGCAAGTAGAAGGAAATTGGAAAATAAGAAAAAAACCAGTT	GGGGCAGACTGTAAAGGGCCCTTCAGCTTCCCGATATCCGACGGTAGTGTNNNNNTGGAACAGCATGAGCAGAGG	13973572	13974205	-	0	DyslexiaSet2_0309
12:13974012-13974167/18,22/-	2.3283	12	13974150	13974167	1	AATGACACTTGAGCTGGT	13974012	13974033	1	ACAGAGATGGAAGAGCAGGGGG	13974034	13974149	CCCTGAAAAATACTTGAGTTTTTCAGGTTGGGAGGTGGTTTAGGGTAGGGGACAGAGCGGGAAGAGAGAAATAGTAGGAAAGCATTCAAGAAAAATGGAACAGCATGAGCAGAGGT	ACAGAGATGGAAGAGCAGGGGGCTTCAGCTTCCCGATATCCGACGGTAGTGTNNNNNAATGACACTTGAGCTGGT	13973572	13974205	-	0	DyslexiaSet2_0310
12:13974104-13974259/18,22/-	2.28359	12	13974242	13974259	1	AGCCCTCTGTCCTGGGAT	13974104	13974125	1	AGGTTGGGAGGTGGTTTAGGGT	13974126	13974241	CCACCTTTACTCTATTGCTTGGTTTCAGAGGATGAGGATGACTGCCTGAGGAAATAGAGAAACTCTGTGTAAGAAATGACACTTGAGCTGGTCCCTGAAAAATACTTGAGTTTTTC	AGGTTGGGAGGTGGTTTAGGGTCTTCAGCTTCCCGATATCCGACGGTAGTGTNNNNNAGCCCTCTGTCCTGGGAT	13973572	13974205	-	0	DyslexiaSet2_0311
12:13987816-13987971/20,20/+	2.04975	12	13987816	13987835	1	CATCAGACTCTTTATGGGAG	13987952	13987971	1	CCAAGGACAGAGCACCAGCA	13987836	13987951	CGACCCAGGCATCTGTATTTTTTTAAACTCCCCAGGCAATTCCAAAGTGCAGCCAAGTTTGCGCATCTCTGCTCTAAGTGTGGGCCAAGGAGCCTTCTCTAATTGGCCTTCATGTG	CCAAGGACAGAGCACCAGCACTTCAGCTTCCCGATATCCGACGGTAGTGTNNNNNCATCAGACTCTTTATGGGAG	13987865	13988405	+	0	DyslexiaSet2_0312
12:13987909-13988064/18,22/-	1.84957	12	13988047	13988064	1	GAGCCAGTTGAATTACAG	13987909	13987930	1	AGGCTCCTTGGCCCACACTTAG	13987931	13988046	TCTGTTATAAAAATGGGGAAAGAAAGAGAATGAGAAAAGCAAGACCGATTTAACTCTCCTGTTTCTTATTTTAATTGCTGGTGCTCTGTCCTTGGCACATGAAGGCCAATTAGAGA	AGGCTCCTTGGCCCACACTTAGCTTCAGCTTCCCGATATCCGACGGTAGTGTNNNNNGAGCCAGTTGAATTACAG	13987865	13988405	-	0	DyslexiaSet2_0313
12:13988018-13988173/19,21/-	1.42916	12	13988155	13988173	1	GGACAAAAACTGGTCAATG	13988018	13988038	1	AAAAATGGGGAAAGAAAGAGA	13988039	13988154	TTTTAAAAAAAGAAAAAGAGAAGGCTGTGGGATGGAGGCGTTCCTTTCCTTCAGGATTATTTCTGCTCCATAGATTGTAGATAGCTCTTTGAGCCAGTTGAATTACAGTCTGTTAT	AAAAATGGGGAAAGAAAGAGACTTCAGCTTCCCGATATCCGACGGTAGTGTNNNNNGGACAAAAACTGGTCAATG	13987865	13988405	-	0	DyslexiaSet2_0314
12:13988103-13988258/18,22/-	1.55792	12	13988241	13988258	1	GCCTCAGCTTTTTCTGTA	13988103	13988124	1	GATGGAGGCGTTCCTTTCCTTC	13988125	13988240	CCACTCATTTTAGGATCCCAGGAAAATATGAACTTCAAATCAAGAAAGCTCTGTAATCTGAGGGTAAGGACAAAAACTGGTCAATGTTTTAAAAAAAGAAAAAGAGAAGGCTGTGG	GATGGAGGCGTTCCTTTCCTTCCTTCAGCTTCCCGATATCCGACGGTAGTGTNNNNNGCCTCAGCTTTTTCTGTA	13987865	13988405	-	0	DyslexiaSet2_0315_SNP_a
12:13988103-13988258/18,22/-	1.55792	12	13988241	13988258	1	GCCTCGGCTTTTTCTGTA	13988103	13988124	1	GATGGAGGCGTTCCTTTCCTTC	13988125	13988240	CCACTCATTTTAGGATCCCAGGAAAATATGAACTTCAAATCAAGAAAGCTCTGTAATCTGAGGGTAAGGACAAAAACTGGTCAATGTTTTAAAAAAAGAAAAAGAGAAGGCTGTGG	GATGGAGGCGTTCCTTTCCTTCCTTCAGCTTCCCGATATCCGACGGTAGTGTNNNNNGCCTCGGCTTTTTCTGTA	13987865	13988405	-	0	DyslexiaSet2_0315_SNP_b
12:13988190-13988345/18,22/-	1.38069	12	13988328	13988345	1	TTTCCCAGAAACTTCTTC	13988190	13988211	1	GAACTTCAAATCAAGAAAGCTC	13988212	13988327	CCAGGCACGTGCTCCCTTTAGGGGATGCTCACAAGATAGACAGGATTCAGGATAAATGAGGGTGCATGCGCCTCAGCTTTTTCTGTACCACTCATTTTAGGATCCCAGGAAAATAT	GAACTTCAAATCAAGAAAGCTCCTTCAGCTTCCCGATATCCGACGGTAGTGTNNNNNTTTCCCAGAAACTTCTTC	13987865	13988405	-	0	DyslexiaSet2_0316
12:13988287-13988442/18,22/-	1.88788	12	13988425	13988442	1	TGGGCTGGTAGCAAATGA	13988287	13988308	1	AGGGGATGCTCACAAGATAGAC	13988309	13988424	ATTTCTGTTTTACGTAAAACCCTTTTGTGAATGGCAAGAGGTAAGGAAGAGACAACTGTGGCTTGGATTTTAAATATTATTTCCCAGAAACTTCTTCCCAGGCACGTGCTCCCTTT	AGGGGATGCTCACAAGATAGACCTTCAGCTTCCCGATATCCGACGGTAGTGTNNNNNTGGGCTGGTAGCAAATGA	13987865	13988405	-	0	DyslexiaSet2_0317_SNP_a
12:13988287-13988442/18,22/-	1.88788	12	13988425	13988442	1	TGGACTGGTAGCAAATGA	13988287	13988308	1	AGGGGATGCTCACAAGATAGAC	13988309	13988424	ATTTCTGTTTTACGTAAAACCCTTTTGTGAATGGCAAGAGGTAAGGAAGAGACAACTGTGGCTTGGATTTTAAATATTATTTCCCAGAAACTTCTTCCCAGGCACGTGCTCCCTTT	AGGGGATGCTCACAAGATAGACCTTCAGCTTCCCGATATCCGACGGTAGTGTNNNNNTGGACTGGTAGCAAATGA	13987865	13988405	-	0	DyslexiaSet2_0317_SNP_b
12:13988531-13988686/18,22/+	2.06043	12	13988531	13988548	1	CACGTGCAATGGGGAAAA	13988665	13988686	1	AGAGGCACAGGAGTTGTATGAG	13988549	13988664	GGATGAGCTTGGAGAGAACATCAGGAAGGCACCCCCTTTAGCCTTCAGACCTCTCCAGTTCTGGGGACAGGTACTTAAATTAGCATTCTCAGGGAGAAAGGCAGGGATGGATGTAA	AGAGGCACAGGAGTTGTATGAGCTTCAGCTTCCCGATATCCGACGGTAGTGTNNNNNCACGTGCAATGGGGAAAA	13988561	13989212	+	0	DyslexiaSet2_0318
12:13988633-13988788/20,20/+	1.96416	12	13988633	13988652	1	ATTCTCAGGGAGAAAGGCAG	13988769	13988788	1	CCACATTGCCATGGCAACTC	13988653	13988768	GGATGGATGTAAAGAGGCACAGGAGTTGTATGAGAGGGAAAACATAGCACATTAAAAAAAAAAAAAAAAAAAAAAAAGAAAGCCAGCAGGAATATGTCCTAATTTGGAGAAACAGG	CCACATTGCCATGGCAACTCCTTCAGCTTCCCGATATCCGACGGTAGTGTNNNNNATTCTCAGGGAGAAAGGCAG	13988561	13989212	+	0	DyslexiaSet2_0319
12:13988748-13988903/20,20/+	1.80901	12	13988748	13988767	1	GTCCTAATTTGGAGAAACAG	13988884	13988903	1	AGAGAGGAGGAAGAGCCCTG	13988768	13988883	GCCACATTGCCATGGCAACTCTGAATCTCCACAAGGCAGCCAGGCATGCCTTTAAACATCATGTTAAATAGTTCAACTATGAAGAAGAAGAAAGAAAAGAGTGTAAGGGAGGTTTG	AGAGAGGAGGAAGAGCCCTGCTTCAGCTTCCCGATATCCGACGGTAGTGTNNNNNGTCCTAATTTGGAGAAACAG	13988561	13989212	+	0	DyslexiaSet2_0320
12:13988841-13988996/19,21/+	1.94172	12	13988841	13988859	1	CAACTATGAAGAAGAAGAA	13988976	13988996	1	AGCTGCAAGTCCTGAACTGGA	13988860	13988975	AGAAAAGAGTGTAAGGGAGGTTTGAGAGAGGAGGAAGAGCCCTGAAGCCTGCTGAGGGCCAGAGGGAGAGGCTGCCCAAGGCCCAGCCATTCTTCAAGAGAAATTTCATACAGCGA	AGCTGCAAGTCCTGAACTGGACTTCAGCTTCCCGATATCCGACGGTAGTGTNNNNNCAACTATGAAGAAGAAGAA	13988561	13989212	+	0	DyslexiaSet2_0321
12:13988940-13989095/21,19/+	2.18391	12	13988940	13988960	1	GCCCAGCCATTCTTCAAGAGA	13989077	13989095	1	CCACACAGCTGCCAGCCCA	13988961	13989076	AATTTCATACAGCGAAGCTGCAAGTCCTGAACTGGATCTTTTCTCTCTGATCTGGGCAGGTTGGGGACTGCATTTGTATGTAGTTAACCTGTATCTTCAGAAAGATTCTCCCAAAG	CCACACAGCTGCCAGCCCACTTCAGCTTCCCGATATCCGACGGTAGTGTNNNNNGCCCAGCCATTCTTCAAGAGA	13988561	13989212	+	0	DyslexiaSet2_0322
12:13989055-13989210/21,19/-	1.7553	12	13989190	13989210	1	TCACTTCCCCAACGGCACAAG	13989055	13989073	1	TGGGAGAATCTTTCTGAAG	13989074	13989189	ATCACATGCCCGTCAAGTCTCCTGGGAAAGGCCTGAGTATGGCAGGCAGGTTTGCTGTGGGGCTGGCAGCCCTGGAAAAGAGGATGAGGAGTACTGGGCTGGCAGCTGTGTGGCTT	TGGGAGAATCTTTCTGAAGCTTCAGCTTCCCGATATCCGACGGTAGTGTNNNNNTCACTTCCCCAACGGCACAAG	13988561	13989212	-	0	DyslexiaSet2_0323
12:13989080-13989235/19,21/-	2.26941	12	13989217	13989235	1	TGCTCAGCCCTCAGGACTG	13989080	13989100	1	AGTACTGGGCTGGCAGCTGTG	13989101	13989216	CTGGGTTCACTTCCCCAACGGCACAAGATCACATGCCCGTCAAGTCTCCTGGGAAAGGCCTGAGTATGGCAGGCAGGTTTGCTGTGGGGCTGGCAGCCCTGGAAAAGAGGATGAGG	AGTACTGGGCTGGCAGCTGTGCTTCAGCTTCCCGATATCCGACGGTAGTGTNNNNNTGCTCAGCCCTCAGGACTG	13988561	13989212	-	0	DyslexiaSet2_0324
12:13992321-13992476/19,21/+	2.06417	12	13992321	13992339	1	GGAGAAAATTTGAAAGTGG	13992456	13992476	1	GCTCAACGAAGCACTCTCATG	13992340	13992455	TTCAATCAGTGAAATGTAACCACACATACAATCGTCATGGTGAAAATCCCTGAGATGTTTTTCAGCTCCCTCTAGCCAGAATATGAACAATACCTAATGATTGTGCAGTGCTTATA	GCTCAACGAAGCACTCTCATGCTTCAGCTTCCCGATATCCGACGGTAGTGTNNNNNGGAGAAAATTTGAAAGTGG	13992363	13993135	+	0	DyslexiaSet2_0325
12:13992410-13992565/18,22/+	2.1236	12	13992410	13992427	1	TCTAGCCAGAATATGAAC	13992544	13992565	1	AGTGATCTGCCCAAGGTCATGC	13992428	13992543	AATACCTAATGATTGTGCAGTGCTTATAGCTCAACGAAGCACTCTCATGTATCTCATTTCAGTCATTACATCATCCATTATTTTATGGACAAAGCAGCTTTGGCTCAGAGAGGTTC	AGTGATCTGCCCAAGGTCATGCCTTCAGCTTCCCGATATCCGACGGTAGTGTNNNNNTCTAGCCAGAATATGAAC	13992363	13993135	+	0	DyslexiaSet2_0326
12:13992492-13992647/18,22/-	1.21451	12	13992630	13992647	1	GGTGGCATCAATCTGAGG	13992492	13992513	1	ATAAAATAATGGATGATGTAAT	13992514	13992629	CGTGCAGTCACAAGACCTTTGTCTGACACCTGGGGCTTCCGTTTGTCTCTGCCTCTTGCCAGCTGCATGACCTTGGGCAGATCACTGAACCTCTCTGAGCCAAAGCTGCTTTGTCC	ATAAAATAATGGATGATGTAATCTTCAGCTTCCCGATATCCGACGGTAGTGTNNNNNGGTGGCATCAATCTGAGG	13992363	13993135	-	0	DyslexiaSet2_0327
12:13992596-13992751/18,22/-	2.23863	12	13992734	13992751	1	TTATAGTCAATTGATGCT	13992596	13992617	1	AGACCTTTGTCTGACACCTGGG	13992618	13992733	GTTGGATGGCTTTAGTACACACATTGTTCTCGGTTCTTTGGGCCTTTCTTGTTCCTGTCCTTGTTTCTCTGAGCACTGTGGACCATGGTGGCATCAATCTGAGGCGTGCAGTCACA	AGACCTTTGTCTGACACCTGGGCTTCAGCTTCCCGATATCCGACGGTAGTGTNNNNNTTATAGTCAATTGATGCT	13992363	13993135	-	0	DyslexiaSet2_0328
12:13992706-13992861/20,20/-	0.639695	12	13992842	13992861	1	GCGTATTTTCTATTATGGAG	13992706	13992725	1	GCTTTAGTACACACATTGTT	13992726	13992841	ATTTTTTTATGTCCATTGAATGAGCTTACTGGACCGTTCAATAAAATCAAAGCTTTGACCTGGTTATGAGTCACTAAAGAAGCTGAATTTTTATAGTCAATTGATGCTGTTGGATG	GCTTTAGTACACACATTGTTCTTCAGCTTCCCGATATCCGACGGTAGTGTNNNNNGCGTATTTTCTATTATGGAG	13992363	13993135	-	0	DyslexiaSet2_363006
12:13992909-13993064/18,22/+	1.925	12	13992909	13992926	1	ACGTGAATCTTTTGGAAT	13993043	13993064	1	AGGGCATTATGCATGCCACTAC	13992927	13993042	AAAATGTAATGTTTCTCCCCACCTAGCTAGAAGGAGAACAAGTGAGTTTACCTTAGAGTGAGGGATCAAACCACTTGTAACTCAAAGGGTGAGGTGTGTTTCACTCCATCTCTAAG	AGGGCATTATGCATGCCACTACCTTCAGCTTCCCGATATCCGACGGTAGTGTNNNNNACGTGAATCTTTTGGAAT	13992363	13993135	+	0	DyslexiaSet2_0331
12:13992802-13992957/22,18/-	1.7771	12	13992936	13992957	1	TCTAGCTAGGTGGGGAGAAACA	13992802	13992819	1	AGCTTACTGGACCGTTCA	13992820	13992935	TTACATTTTATTCCAAAAGATTCACGTATAAAAATATCCCATGGTTTCTATATGGGATAAATATACATGCATATGCGTATTTTCTATTATGGAGATTTTTTTATGTCCATTGAATG	AGCTTACTGGACCGTTCACTTCAGCTTCCCGATATCCGACGGTAGTGTNNNNNTCTAGCTAGGTGGGGAGAAACA	13992363	13993135	-	0	DyslexiaSet2_0330
12:13993013-13993168/21,19/-	2.21676	12	13993148	13993168	1	ATGAACAAAATCCAGAGGGAG	13993013	13993031	1	AGTGAAACACACCTCACCC	13993032	13993147	TGAAGTTGGCCCCAGTGATATGGAGGGCTGGGTGGGGCAGAACTGAGAGGCACAGGCTGAAACAGAGCAGTACGTTACGCACTGTAGTGGCATGCATAATGCCCTCTTAGAGATGG	AGTGAAACACACCTCACCCCTTCAGCTTCCCGATATCCGACGGTAGTGTNNNNNATGAACAAAATCCAGAGGGAG	13992363	13993135	-	0	DyslexiaSet2_0332
12:14004658-14004813/18,22/+	2.19931	12	14004658	14004675	1	ACCATCCTCTCAGCTCAT	14004792	14004813	1	GCAGACAGTAGATCTGTGAAGG	14004676	14004791	TATGTCAAACTGTTTTATTTTTGAGAATTTACAATATTTGCTTTGATATAAGCAATGAGAATACAGGAATGGTAAGAATAAAAGGCAAAGAGGTTGGAAGGAGATGGAAGGGGTAT	GCAGACAGTAGATCTGTGAAGGCTTCAGCTTCCCGATATCCGACGGTAGTGTNNNNNACCATCCTCTCAGCTCAT	14004697	14005256	+	0	DyslexiaSet2_0333
12:14004767-14004922/20,20/+	2.46798	12	14004767	14004786	1	GGTTGGAAGGAGATGGAAGG	14004903	14004922	1	AAACCACAGTGCAGCCTGGC	14004787	14004902	GGTATGCAGACAGTAGATCTGTGAAGGCAAAAGAAGTGGAGCGATGCAGATGGAAGACAGCAGAAATAAGAGTAGGCAGAGGAGGAGGAGGGTGGGTGGGTGGAAGCAGCATGCAG	AAACCACAGTGCAGCCTGGCCTTCAGCTTCCCGATATCCGACGGTAGTGTNNNNNGGTTGGAAGGAGATGGAAGG	14004697	14005256	+	0	DyslexiaSet2_0334
12:14004867-14005022/21,19/+	2.22348	12	14004867	14004887	2	GGAGGAGGAGGGTGGGTGGGT	14005004	14005022	1	TGCCAAGGCAACAGAAGGC	14004888	14005003	GGAAGCAGCATGCAGAAACCACAGTGCAGCCTGGCTTCCTGGGAAGCCTGTTGCCCTAGCAACGTGATGCTGAAAGGTTAAAGGCTGCTTGCTCCCTACTACTCTGGATTACATGT	TGCCAAGGCAACAGAAGGCCTTCAGCTTCCCGATATCCGACGGTAGTGTNNNNNGGAGGAGGAGGGTGGGTGGGT	14004697	14005256	+	0	DyslexiaSet2_0335
12:14004963-14005118/19,21/+	2.20906	12	14004963	14004981	1	GGTTAAAGGCTGCTTGCTC	14005098	14005118	1	GGCTGGCTGCACCATTGTGCT	14004982	14005097	CCTACTACTCTGGATTACATGTTGCCAAGGCAACAGAAGGCACCCAAGACACGTGGTGGCAGGCCATGAGGACTTGGGGGTATGCCAGGAATCCTCAGTTCAAGACAGGCTACCCT	GGCTGGCTGCACCATTGTGCTCTTCAGCTTCCCGATATCCGACGGTAGTGTNNNNNGGTTAAAGGCTGCTTGCTC	14004697	14005256	+	0	DyslexiaSet2_0336
12:14005138-14005293/18,22/+	2.20031	12	14005138	14005155	1	TACCTCAGAAGCTCACCC	14005272	14005293	1	AGTGCATGGAAACTCCAAGAAC	14005156	14005271	CAGATGCAGCATTCCCTGTGATACTCTTCTCAGTGCCACCACCCCACTTTGGGAAGGGAGGAAATGATATTCAGCTGCAACTAGGTAGACAAATCCAGGAGGAGTCAAGGGACACT	AGTGCATGGAAACTCCAAGAACCTTCAGCTTCCCGATATCCGACGGTAGTGTNNNNNTACCTCAGAAGCTCACCC	14004697	14005256	+	0	DyslexiaSet2_0338
12:14005051-14005206/19,21/-	2.26123	12	14005188	14005206	1	CAAAGTGGGGTGGTGGCAC	14005051	14005071	1	TCCTGGCATACCCCCAAGTCC	14005072	14005187	TGAGAAGAGTATCACAGGGAATGCTGCATCTGGGGTGAGCTTCTGAGGTATGGGTTGAGAGTGGAAGGTAGCACAATGGTGCAGCCAGCCAGGGTAGCCTGTCTTGAACTGAGGAT	TCCTGGCATACCCCCAAGTCCCTTCAGCTTCCCGATATCCGACGGTAGTGTNNNNNCAAAGTGGGGTGGTGGCAC	14004697	14005256	-	0	DyslexiaSet2_0337
12:14010508-14010663/21,19/-	2.22032	12	14010643	14010663	1	CTTTGGGGCTAGTCAACAGAC	14010508	14010526	1	CCAAACCCTCTTTTGTGTC	14010527	14010642	AGTGTAGTCAACAGACAGTGTAGTACACTGTGTCTCAAAGGAAGTGACATCCTGGGAATTCAACCAATGCCTGTAGGAATCAAAGCCCAAACATGGTGCATTTCCCTTGTCTCACG	CCAAACCCTCTTTTGTGTCCTTCAGCTTCCCGATATCCGACGGTAGTGTNNNNNCTTTGGGGCTAGTCAACAGAC	14010527	14011240	-	0	DyslexiaSet2_0339
12:14010623-14010778/20,20/-	2.39497	12	14010759	14010778	1	GAAGTCTTCCCCACATCCTT	14010623	14010642	1	AGTGTAGTCAACAGACAGTG	14010643	14010758	GATTTCATGAGCCCAAACAATGTCACATGGGCAACTCTGTGGACGTTGCAAGTCTCTCTGGTGGAGGTGACAAGGGGGGAAAGGAGTGGGAATGGCTTTGGGGCTAGTCAACAGAC	AGTGTAGTCAACAGACAGTGCTTCAGCTTCCCGATATCCGACGGTAGTGTNNNNNGAAGTCTTCCCCACATCCTT	14010527	14011240	-	0	DyslexiaSet2_0340
12:14010733-14010888/21,19/-	2.23325	12	14010868	14010888	1	GGGTTCGCCTGGCATTTTGTC	14010733	14010751	1	TGAGCCCAAACAATGTCAC	14010752	14010867	ATGGTTGGAAGGTGGCTGCTCCAGCGTTAGTCATCCATCATGCTCATACTTAACGAAGGAAGAAGAAGTGGGTTGGTATTGGATTAGAAGAAGTCTTCCCCACATCCTTGATTTCA	TGAGCCCAAACAATGTCACCTTCAGCTTCCCGATATCCGACGGTAGTGTNNNNNGGGTTCGCCTGGCATTTTGTC	14010527	14011240	-	0	DyslexiaSet2_0341
12:14010846-14011001/19,21/-	2.22992	12	14010983	14011001	1	TTGCTCACCGTAGCTTAAA	14010846	14010866	1	TGGTTGGAAGGTGGCTGCTCC	14010867	14010982	CAAATGAGTCTGTGGGTGTCTCAGAACAAAGAGTCTAGAGACAGAGGCTGCTGGGGGTGGTTCACTGGCTCAGTGATGTCAGTACTGACATCTGGGGTTCGCCTGGCATTTTGTCA	TGGTTGGAAGGTGGCTGCTCCCTTCAGCTTCCCGATATCCGACGGTAGTGTNNNNNTTGCTCACCGTAGCTTAAA	14010527	14011240	-	0	DyslexiaSet2_0342
12:14010948-14011103/18,22/-	2.03557	12	14011086	14011103	1	TTCATTGAATTTAGAAGG	14010948	14010969	1	GGGTGTCTCAGAACAAAGAGTC	14010970	14011085	CACATATTTTATCTTTATTTTAGAGACAAGGAAACTATAGATCAGAGAGGTTAACTATGTTGTCCAATACCTTTAGGTAGTGATTTGCTCACCGTAGCTTAAACAAATGAGTCTGT	GGGTGTCTCAGAACAAAGAGTCCTTCAGCTTCCCGATATCCGACGGTAGTGTNNNNNTTCATTGAATTTAGAAGG	14010527	14011240	-	0	DyslexiaSet2_0343
12:14011141-14011296/22,18/+	1.64194	12	14011141	14011162	1	CATATAAAGTGACTAACTCAGA	14011279	14011296	1	TGTACTCAGAAAGGTAGA	14011163	14011278	GTTTGACAAAAAATAAATGATCAGTGTCAGTCTTTCTCATCATAACCTCAAAATAACTTACAATAATTAGATCTTCTTTGTCCGTGTAAAATAGAATTATAGCAATAAACCTTTAT	TGTACTCAGAAAGGTAGACTTCAGCTTCCCGATATCCGACGGTAGTGTNNNNNCATATAAAGTGACTAACTCAGA	14010527	14011240	+	0	DyslexiaSet2_0345
12:14011043-14011198/18,22/-	1.92366	12	14011181	14011198	1	GAAAGACTGACACTGATC	14011043	14011064	1	AGAGACAAGGAAACTATAGATC	14011065	14011180	ATTTATTTTTTGTCAAACTCTGAGTTAGTCACTTTATATGAGCTAGTCATCTTATATATTTTATCTCATTTAATGTTTTCATTGAATTTAGAAGGCACATATTTTATCTTTATTTT	AGAGACAAGGAAACTATAGATCCTTCAGCTTCCCGATATCCGACGGTAGTGTNNNNNGAAAGACTGACACTGATC	14010527	14011240	-	0	DyslexiaSet2_0344
12:14011947-14012102/18,22/+	2.16867	12	14011947	14011964	1	GAGAATGCAAGATGGCAT	14012081	14012102	1	AGAGAGTCTGAAGAGTCCAACT	14011965	14012080	ATACTAAGCACCAACTGTCTACCATGCACTGGGTACATTGCGTCATAAGGCTTGCTACCCTTTATAAGCTGGGTGTTATTTTTGTTTTCACTTTACAGAAGGAGATTTTGAGGCTC	AGAGAGTCTGAAGAGTCCAACTCTTCAGCTTCCCGATATCCGACGGTAGTGTNNNNNGAGAATGCAAGATGGCAT	14011908	14012532	+	0	DyslexiaSet2_0347
12:14011857-14012012/18,22/-	1.74631	12	14011995	14012012	1	TTATGACGCAATGTACCC	14011857	14011878	1	AGATTTGGGGATGTTAACCTGC	14011879	14011994	AGTGCATGGTAGACAGTTGGTGCTTAGTATATGCCATCTTGCATTCTCAAAAACCAGACTTGTCCTAAATCACTTGAGGAAAATGGATTCTAATTTTTCCTATTAACAGAAATAGA	AGATTTGGGGATGTTAACCTGCCTTCAGCTTCCCGATATCCGACGGTAGTGTNNNNNTTATGACGCAATGTACCC	14011908	14012532	-	0	DyslexiaSet2_0346_SNP_a
12:14011857-14012012/18,22/-	1.74631	12	14011995	14012012	1	TTATGATGCAATGTACCC	14011857	14011878	1	AGATTTGGGGATGTTAACCTGC	14011879	14011994	AGTGCATGGTAGACAGTTGGTGCTTAGTATATGCCATCTTGCATTCTCAAAAACCAGACTTGTCCTAAATCACTTGAGGAAAATGGATTCTAATTTTTCCTATTAACAGAAATAGA	AGATTTGGGGATGTTAACCTGCCTTCAGCTTCCCGATATCCGACGGTAGTGTNNNNNTTATGATGCAATGTACCC	14011908	14012532	-	0	DyslexiaSet2_0346_SNP_b
12:14012053-14012208/20,20/+	2.24915	12	14012053	14012072	1	CACTTTACAGAAGGAGATTT	14012189	14012208	1	ACACCATCACGTCCCTGGAA	14012073	14012188	TGAGGCTCAGAGAGTCTGAAGAGTCCAACTAAGGTCACATGGCTGAGAATGAATAGAGCTCAAGCCCATTGACTCCAAAGTCTGCATTCTCTCCTTGTGCTGGTACCTTCTTTTAG	ACACCATCACGTCCCTGGAACTTCAGCTTCCCGATATCCGACGGTAGTGTNNNNNCACTTTACAGAAGGAGATTT	14011908	14012532	+	0	DyslexiaSet2_0348
12:14012145-14012300/18,22/-	2.11144	12	14012283	14012300	1	ACAATTGAAGCCCAGAAA	14012145	14012166	1	GGAGAGAATGCAGACTTTGGAG	14012167	14012282	TTGCTTCGACATTCATAGAAATACAGGCACTTGGTGCTGGAAAGTAACACACCAGCCATCACTTGTCATACATTTTCCAGGGACGTGATGGTGTCTAAAAGAAGGTACCAGCACAA	GGAGAGAATGCAGACTTTGGAGCTTCAGCTTCCCGATATCCGACGGTAGTGTNNNNNACAATTGAAGCCCAGAAA	14011908	14012532	-	0	DyslexiaSet2_0349
12:14012264-14012419/22,18/-	2.21421	12	14012398	14012419	1	GCTCTGTCTGGCTGGCTCTTTC	14012264	14012281	1	TGCTTCGACATTCATAGA	14012282	14012397	CACCTGCTTCTGTGAAATGTGTTTCTTGTTGGCCAGCACATCCTGTCTTTAAAAATTGGAGCTAGGATTTTCTTTAGGAGCAGTGTTAATGCTTGTAACAATTGAAGCCCAGAAAT	TGCTTCGACATTCATAGACTTCAGCTTCCCGATATCCGACGGTAGTGTNNNNNGCTCTGTCTGGCTGGCTCTTTC	14011908	14012532	-	0	DyslexiaSet2_0350
12:14012462-14012617/18,22/+	1.64866	12	14012462	14012479	2	ACCCATCTTTCCCCAAAA	14012596	14012617	1	TGTCTGAATTCAGATTTCAGTC	14012480	14012595	TATAGTTCAAGTAGGGAAAATTGGAGAGAAGAAACTGAACTCCAGGTAATTTTGTCCTGGCTTTTTTTTCTTACTCCCTCATCGTATGCACTGGGAAAAAGTCTTAAAGTCAAGCA	TGTCTGAATTCAGATTTCAGTCCTTCAGCTTCCCGATATCCGACGGTAGTGTNNNNNACCCATCTTTCCCCAAAA	14011908	14012532	+	0	DyslexiaSet2_0352
12:14012352-14012507/20,20/-	2.20341	12	14012488	14012507	1	CTCTCCAATTTTCCCTACTT	14012352	14012371	1	TGTTGGCCAGCACATCCTGT	14012372	14012487	GAACTATATTTTGGGGAAAGATGGGTAGGCAGTGCTCTCTAAGGCACTGGAAACTTTGTAGTGATGTAGCTCTGTCTGGCTGGCTCTTTCCACCTGCTTCTGTGAAATGTGTTTCT	TGTTGGCCAGCACATCCTGTCTTCAGCTTCCCGATATCCGACGGTAGTGTNNNNNCTCTCCAATTTTCCCTACTT	14011908	14012532	-	0	DyslexiaSet2_0351
12:14016928-14017083/22,18/+	1.59029	12	14016928	14016949	1	CATATTTGAAAAAAAGAAAAAT	14017066	14017083	1	TGTACCTGCACCCACGTA	14016950	14017065	CTACCTGAAGCACAACTCAACGGGTTCTGCCACAGCAGTCTACATTTTCCATTTTGCTTATTTTTCCCACTTCCCTTAGCATGGGCTATTTGTGCTAGTGCCTATTTTCTAACATC	TGTACCTGCACCCACGTACTTCAGCTTCCCGATATCCGACGGTAGTGTNNNNNCATATTTGAAAAAAAGAAAAAT	14016965	14017547	+	0	DyslexiaSet2_0354
12:14017114-14017269/22,18/+	2.31644	12	14017114	14017135	1	GGAATGTCTTCACTTAACACTT	14017252	14017269	1	TGCTCCACTGCGGAGGTT	14017136	14017251	TTAACTTGACCTTTCCTAGACTGAAGGGAAGCTCTGAAGCAGAAGCTAGTCATCTCTGCCTGCTGCCGACAGGTGGCGGTAACGGTCATGCAAGGTTCCTTTAGTCTCGGCTCAGC	TGCTCCACTGCGGAGGTTCTTCAGCTTCCCGATATCCGACGGTAGTGTNNNNNGGAATGTCTTCACTTAACACTT	14016965	14017547	+	0	DyslexiaSet2_0356
12:14017015-14017170/18,22/-	2.17279	12	14017153	14017170	1	AGAGCTTCCCTTCAGTCT	14017015	14017036	1	AGCCCATGCTAAGGGAAGTGGG	14017037	14017152	AGGAAAGGTCAAGTTAAAAGTGTTAAGTGAAGACATTCCAGTATCATATGAGAAACATATTCTTCCATTTACGTGGGTGCAGGTACAGATGTTAGAAAATAGGCACTAGCACAAAT	AGCCCATGCTAAGGGAAGTGGGCTTCAGCTTCCCGATATCCGACGGTAGTGTNNNNNAGAGCTTCCCTTCAGTCT	14016965	14017547	-	0	DyslexiaSet2_0355
12:14017200-14017355/18,22/-	1.97249	12	14017338	14017355	1	AAAAGACATGCTTTCGGG	14017200	14017221	1	ACCGTTACCGCCACCTGTCGGC	14017222	14017337	TTAATAATGTTTGTAAACACCTTAAAACCTAGCACAGACACCACAAGCATGCTGCCTGGCTAGTTGACAACCTCCGCAGTGGAGCAGCTGAGCCGAGACTAAAGGAACCTTGCATG	ACCGTTACCGCCACCTGTCGGCCTTCAGCTTCCCGATATCCGACGGTAGTGTNNNNNAAAAGACATGCTTTCGGG	14016965	14017547	-	0	DyslexiaSet2_0357
12:14017373-14017528/22,18/+	1.68878	12	14017373	14017394	1	CAGGTTTGAATGTGGTGATAAA	14017511	14017528	1	TGTACTAAGTGCTGTATC	14017395	14017510	AAGTATGACAATGACAATAGTAGAAACCCAAAATGATGAAAAATGATAAACGTAGCACTTGTGGTGAAACTAACTATTCTAAGACGTGAATGGCTGGCTGCAAAGGACAGTGCATA	TGTACTAAGTGCTGTATCCTTCAGCTTCCCGATATCCGACGGTAGTGTNNNNNCAGGTTTGAATGTGGTGATAAA	14016965	14017547	+	0	DyslexiaSet2_0359_SNP_a
12:14017373-14017528/22,18/+	1.68878	12	14017373	14017394	1	CAGGTTTGAATGTAGTGATAAA	14017511	14017528	1	TGTACTAAGTGCTGTATC	14017395	14017510	AAGTATGACAATGACAATAGTAGAAACCCAAAATGATGAAAAATGATAAACGTAGCACTTGTGGTGAAACTAACTATTCTAAGACGTGAATGGCTGGCTGCAAAGGACAGTGCATA	TGTACTAAGTGCTGTATCCTTCAGCTTCCCGATATCCGACGGTAGTGTNNNNNCAGGTTTGAATGTAGTGATAAA	14016965	14017547	+	0	DyslexiaSet2_0359_SNP_b
12:14017286-14017441/18,22/-	1.76348	12	14017424	14017441	5	ATCATTTTTCATCATTTT	14017286	14017307	1	AGCACAGACACCACAAGCATGC	14017308	14017423	GGGTTTCTACTATTGTCATTGTCATACTTTTTATCACCACATTCAAACCTGCCTTTAGTTTTGTACTTAAAAGACATGCTTTCGGGTTAATAATGTTTGTAAACACCTTAAAACCT	AGCACAGACACCACAAGCATGCCTTCAGCTTCCCGATATCCGACGGTAGTGTNNNNNATCATTTTTCATCATTTT	14016965	14017547	-	0	DyslexiaSet2_0358
12:14017452-14017607/18,22/-	1.3411	12	14017590	14017607	2	GCTTTGGGTTGTTTTGTT	14017452	14017473	1	GAATAGTTAGTTTCACCACAAG	14017474	14017589	TTTACATACTATCAGTTATTCAGTTATTTTCCTTGCTTTACTGATTATTGTTCATTACTTAGATACAGCACTTAGTACATATGCACTGTCCTTTGCAGCCAGCCATTCACGTCTTA	GAATAGTTAGTTTCACCACAAGCTTCAGCTTCCCGATATCCGACGGTAGTGTNNNNNGCTTTGGGTTGTTTTGTT	14016965	14017547	-	0	DyslexiaSet2_0353
12:14018807-14018962/19,21/+	2.27569	12	14018807	14018825	1	GAGGATCTGGGCGATGGCT	14018942	14018962	1	CCGGGGTACCACGGAGAGATG	14018826	14018941	TCCTGGTCTGTGTCATCAGCAAACACCACCCCCTGGATCTTCCGGTCAGACATGAGATCACAGATGCGGGTGATGATGCTCTTTGGGTCGGTCTCATTCATGGCTACCAGTTCCAC	CCGGGGTACCACGGAGAGATGCTTCAGCTTCCCGATATCCGACGGTAGTGTNNNNNGAGGATCTGGGCGATGGCT	14018712	14019180	+	0	DyslexiaSet2_0361
12:14018692-14018847/21,19/-	0.861612	12	14018827	14018847	1	TTGCTGATGACACAGACCAGG	14018692	14018710	1	AAGGGCCTGAGGGTTTGTG	14018711	14018826	AAGCCATCGCCCAGATCCTCGATTTCATTTCAGCACAGACTCTCACCCCCATCCTGGGCATCCACGGGGGCTCCTCTATGATAATGGCAGATAAGGTAAAAAGGGGCTGCAGGGAG	AAGGGCCTGAGGGTTTGTGCTTCAGCTTCCCGATATCCGACGGTAGTGTNNNNNTTGCTGATGACACAGACCAGG	14018712	14019180	-	0	DyslexiaSet2_397618
12:14018905-14019060/22,18/+	2.28031	12	14018905	14018926	1	TCTTTGGGTCGGTCTCATTCAT	14019043	14019060	1	TGGGGGGGCTCTTCTGAG	14018927	14019042	GGCTACCAGTTCCACCCGGGGTACCACGGAGAGATGGTGGAAATCATCTTTCTCGTGGGCATCCTTGATGGCCACCTCGTCGGAAGTGCCCACGAGGATGACAGCAATGCCAATGC	TGGGGGGGCTCTTCTGAGCTTCAGCTTCCCGATATCCGACGGTAGTGTNNNNNTCTTTGGGTCGGTCTCATTCAT	14018712	14019180	+	0	DyslexiaSet2_0362
12:14018999-14019154/18,22/-	2.33441	12	14019137	14019154	1	GACGAGTTGAAGATGAAG	14018999	14019020	1	CGTGGGCACTTCCGACGAGGTG	14019021	14019136	CCCAGAGCGGAGTGCTGTTCTCCCAAGTTCTGGTTGGTGTTGGCCGTCCTGGCCGTGTCAGGCAGCAGAGCTCGTTCTCAGAAGAGCCCCCCCAGCATTGGCATTGCTGTCATCCT	CGTGGGCACTTCCGACGAGGTGCTTCAGCTTCCCGATATCCGACGGTAGTGTNNNNNGACGAGTTGAAGATGAAG	14018712	14019180	-	0	DyslexiaSet2_0363
12:14019062-14019217/18,22/-	2.33766	12	14019200	14019217	1	AAGACAGGTTACGTGATG	14019062	14019083	1	CGTGTCAGGCAGCAGAGCTCGT	14019084	14019199	TAGATCCTATTTTAACATGCTCTTTCTTTGTGTTTGCAGGGAGTCGACGAGTTGAAGATGAAGCCCAGAGCGGAGTGCTGTTCTCCCAAGTTCTGGTTGGTGTTGGCCGTCCTGGC	CGTGTCAGGCAGCAGAGCTCGTCTTCAGCTTCCCGATATCCGACGGTAGTGTNNNNNAAGACAGGTTACGTGATG	14018712	14019180	-	0	DyslexiaSet2_0364
12:14022635-14022790/18,22/+	2.23821	12	14022635	14022652	1	GCTCTTTCCCTTCTGGGG	14022769	14022790	1	CGAGTCACCTAATTACCATCTC	14022653	14022768	CCTCTCAGTATAATATGAGTGTTGAGTGAATGAATGAATGAATGAATGAAATCCCCAACCAAAACCAACTGACGTTTTAATACCAGTTCTGTGTTAACACAGTGCCTGAGGATGGG	CGAGTCACCTAATTACCATCTCCTTCAGCTTCCCGATATCCGACGGTAGTGTNNNNNGCTCTTTCCCTTCTGGGG	14022659	14023405	+	0	DyslexiaSet2_0365
12:14022850-14023005/21,19/+	2.2926	12	14022850	14022870	1	GTGAAGATCAAATGAAAATAT	14022987	14023005	1	TGTGTGGGAGGTGAGGGTG	14022871	14022986	GTATATGGAAGTGCTTTGAATAATCTAAAATACTCCACAGATCCAAAGGATATTACGTTTAAGCTTCTATAGAAGCTGTTCAAGGAGCCTAGCTATTTATGATAGCACAAAGTGAG	TGTGTGGGAGGTGAGGGTGCTTCAGCTTCCCGATATCCGACGGTAGTGTNNNNNGTGAAGATCAAATGAAAATAT	14022659	14023405	+	0	DyslexiaSet2_0367
12:14022735-14022890/18,22/-	2.0853	12	14022873	14022890	1	TTCAAAGCACTTCCATAT	14022735	14022756	1	CACTGTGTTAACACAGAACTGG	14022757	14022872	ACATATTTTCATTTGATCTTCACAAAAATCTTTCAGGTATGTAGGTTAGGTATATTATCCTGGTTTCACCGATGATAGCATAGAGATGGTAATTAGGTGACTCGCCCATCCTCAGG	CACTGTGTTAACACAGAACTGGCTTCAGCTTCCCGATATCCGACGGTAGTGTNNNNNTTCAAAGCACTTCCATAT	14022659	14023405	-	0	DyslexiaSet2_0366
12:14022940-14023095/18,22/+	2.01175	12	14022940	14022957	1	TAGAAGCTGTTCAAGGAG	14023074	14023095	1	CCCTGAGCGATATAACTCCCTG	14022958	14023073	CCTAGCTATTTATGATAGCACAAAGTGAGTGTGTGGGAGGTGAGGGTGAAAGAATGGCAGACAGAGGCTGAAAGGAATGTTAAGAGGAACCGCGCATGGGGCAAAAGATGTTAGTT	CCCTGAGCGATATAACTCCCTGCTTCAGCTTCCCGATATCCGACGGTAGTGTNNNNNTAGAAGCTGTTCAAGGAG	14022659	14023405	+	0	DyslexiaSet2_0368
12:14023030-14023185/18,22/+	1.66257	12	14023030	14023047	1	AGGAATGTTAAGAGGAAC	14023164	14023185	1	TTCAATAATCACTCAGGCCAGG	14023048	14023163	CGCGCATGGGGCAAAAGATGTTAGTTCCCTGAGCGATATAACTCCCTGAAGATGTCCCATAATGGCCTCGGGGTAGCAGCGACCTCCACTGACAGCTTACTAGTCATGTAGATGAA	TTCAATAATCACTCAGGCCAGGCTTCAGCTTCCCGATATCCGACGGTAGTGTNNNNNAGGAATGTTAAGAGGAAC	14022659	14023405	+	0	DyslexiaSet2_0369
12:14023123-14023278/18,22/-	2.57348	12	14023261	14023278	1	GCTGCTTTGTTGCTGGTC	14023123	14023144	1	AGCTGTCAGTGGAGGTCGCTGC	14023145	14023260	CTTCTGGTGCACCCTGGTTTCTGAATTCATGGCATGATTTCGATATGCTGAGCTCCACTGATTCCCAATACTGGCCCTGGCCTGAGTGATTATTGAATTCATCTACATGACTAGTA	AGCTGTCAGTGGAGGTCGCTGCCTTCAGCTTCCCGATATCCGACGGTAGTGTNNNNNGCTGCTTTGTTGCTGGTC	14022659	14023405	-	0	DyslexiaSet2_0370
12:14023285-14023440/18,22/+	2.29028	12	14023285	14023302	1	AGAGAGTTGACTGTTCAC	14023419	14023440	1	GGAAACAGTCTACACTTTGCTC	14023303	14023418	TCATTTGGCTCTTTGCCTCCTTGAAGCTTGGGCTAAGTGATCCCGAGATCCATAGCAAACAGAAGGCCACAGGAGCTTATCTTCATGCTGGTAACTGGTACAGGGTAACTATAGCA	GGAAACAGTCTACACTTTGCTCCTTCAGCTTCCCGATATCCGACGGTAGTGTNNNNNAGAGAGTTGACTGTTCAC	14022659	14023405	+	0	DyslexiaSet2_0372
12:14023238-14023393/21,19/-	2.36247	12	14023373	14023393	1	CCAGCATGAAGATAAGCTCCT	14023238	14023256	1	TGGTGCACCCTGGTTTCTG	14023257	14023372	GTGGCCTTCTGTTTGCTATGGATCTCGGGATCACTTAGCCCAAGCTTCAAGGAGGCAAAGAGCCAAATGAGTGAACAGTCAACTCTCTAATCCTGCTGCTTTGTTGCTGGTCCTTC	TGGTGCACCCTGGTTTCTGCTTCAGCTTCCCGATATCCGACGGTAGTGTNNNNNCCAGCATGAAGATAAGCTCCT	14022659	14023405	-	0	DyslexiaSet2_0371_SNP_a
12:14023238-14023393/21,19/-	2.36247	12	14023373	14023393	1	CCAGCATGAAGATAAGTTCCT	14023238	14023256	1	TGGTGCACCCTGGTTTCTG	14023257	14023372	GTGGCCTTCTGTTTGCTATGGATCTCGGGATCACTTAGCCCAAGCTTCAAGGAGGCAAAGAGCCAAATGAGTGAACAGTCAACTCTCTAATCCTGCTGCTTTGTTGCTGGTCCTTC	TGGTGCACCCTGGTTTCTGCTTCAGCTTCCCGATATCCGACGGTAGTGTNNNNNCCAGCATGAAGATAAGTTCCT	14022659	14023405	-	0	DyslexiaSet2_0371_SNP_b
12:14040625-14040780/22,18/+	1.98448	12	14040625	14040646	1	GGAAAGTGAGTAATGAAGACTG	14040763	14040780	1	TGCAGCCAGGTATTACAT	14040647	14040762	ATGGTTTGTGGATCTCATGTATTTTATTTCTTTGGAGCAATCTCGAAAAGAAGAGAGGGACAACTGATGCCTCCATGGGTGAGTAGCTCTTAGGCATTTACTTCTGAAGCTTGCTT	TGCAGCCAGGTATTACATCTTCAGCTTCCCGATATCCGACGGTAGTGTNNNNNGGAAAGTGAGTAATGAAGACTG	14040651	14041030	+	0	DyslexiaSet2_0373
12:14040745-14040900/18,22/+	2.27453	12	14040745	14040762	2	TACTTCTGAAGCTTGCTT	14040879	14040900	1	CAGGACTGACGCAGTGCACAGT	14040763	14040878	TGCAGCCAGGTATTACATTTACATAGTGCTTGCCCTCTAAAATGGGAAGAAAACTGTGTCATGTCCTCAAATATATGGTGACAATGGCTCTATCTTAGTGGCTGTGGACTTAGCCC	CAGGACTGACGCAGTGCACAGTCTTCAGCTTCCCGATATCCGACGGTAGTGTNNNNNTACTTCTGAAGCTTGCTT	14040651	14041030	+	0	DyslexiaSet2_0374
12:14040976-14041131/19,21/+	2.04245	12	14040976	14040994	1	GCTGAATTGGTATCAGAAA	14041111	14041131	1	GGGGACACGCCCTGAGAAATG	14040995	14041110	GAGAAGGCAGAGAAATGAGAAAGGGAAAGAGAATGAGTGGAATGGACAGAATGTAAAAAGAAACAATTTTGTTTAACCCAAAAAAATCAATATACGGCCATGTATTGCTTAACAAC	GGGGACACGCCCTGAGAAATGCTTCAGCTTCCCGATATCCGACGGTAGTGTNNNNNGCTGAATTGGTATCAGAAA	14040651	14041030	+	0	DyslexiaSet2_0376_SNP_a
12:14040976-14041131/19,21/+	2.04245	12	14040976	14040994	1	GCTGAATTGGTATCAGAAA	14041111	14041131	1	GGGGACACACCCTGAGAAATG	14040995	14041110	GAGAAGGCAGAGAAATGAGAAAGGGAAAGAGAATGAGTGGAATGGACAGAATGTAAAAAGAAACAATTTTGTTTAACCCAAAAAAATCAATATACGGCCATGTATTGCTTAACAAC	GGGGACACACCCTGAGAAATGCTTCAGCTTCCCGATATCCGACGGTAGTGTNNNNNGCTGAATTGGTATCAGAAA	14040651	14041030	+	0	DyslexiaSet2_0376_SNP_b
12:14040859-14041014/20,20/-	2.34872	12	14040995	14041014	1	TCTCATTTCTCTGCCTTCTC	14040859	14040878	1	GGGCTAAGTCCACAGCCACT	14040879	14040994	TTTCTGATACCAATTCAGCTGTTTTATTGTTTGCTCAACTGACTTGGAATTAGGACAGAGGAGCCAACAGGCTTGTAGAAGTGGCTGAAGGTGGACTGTGCACTGCGTCAGTCCTG	GGGCTAAGTCCACAGCCACTCTTCAGCTTCCCGATATCCGACGGTAGTGTNNNNNTCTCATTTCTCTGCCTTCTC	14040651	14041030	-	0	DyslexiaSet2_0375
12:14042704-14042859/18,22/+	2.23785	12	14042704	14042721	1	ACACCTGTCTTTCATTCA	14042838	14042859	1	CGTCATTCTCCAGCCTTGCTGC	14042722	14042837	AATGACAAAAAGCAGTACAATTTTCACAAGTAGATCTGAGCCCAGGAAGCTAACACGCTCAATGGTAACAGATACAGAGATGTACAATCAGGGAAACAATCCTCCCCTTCAGTGAC	CGTCATTCTCCAGCCTTGCTGCCTTCAGCTTCCCGATATCCGACGGTAGTGTNNNNNACACCTGTCTTTCATTCA	14042654	14043329	+	0	DyslexiaSet2_0378_SNP_a
12:14042704-14042859/18,22/+	2.23785	12	14042704	14042721	1	ACACCTGTCTTTCATTCA	14042838	14042859	1	CGTCATCCTCCAGCCTTGCTGC	14042722	14042837	AATGACAAAAAGCAGTACAATTTTCACAAGTAGATCTGAGCCCAGGAAGCTAACACGCTCAATGGTAACAGATACAGAGATGTACAATCAGGGAAACAATCCTCCCCTTCAGTGAC	CGTCATCCTCCAGCCTTGCTGCCTTCAGCTTCCCGATATCCGACGGTAGTGTNNNNNACACCTGTCTTTCATTCA	14042654	14043329	+	0	DyslexiaSet2_0378_SNP_b
12:14042604-14042759/18,22/-	1.9068	12	14042742	14042759	1	CAGATCTACTTGTGAAAA	14042604	14042625	1	GGGGAAAATGAGTTTGGCATGG	14042626	14042741	TTGTACTGCTTTTTGTCATTTGAATGAAAGACAGGTGTATGCCAATTTTGCCAGTGCGAAAATCCATCCTTGCTGCCATTCCATAATGCCAGGAGGTTGACAGCATGATAGTTTCG	GGGGAAAATGAGTTTGGCATGGCTTCAGCTTCCCGATATCCGACGGTAGTGTNNNNNCAGATCTACTTGTGAAAA	14042654	14043329	-	0	DyslexiaSet2_0377
12:14042894-14043049/18,22/+	2.14646	12	14042894	14042911	1	AAGCCTGATCAAAACAAT	14043028	14043049	1	GCCCCTGCTGGGCTGACCCTGA	14042912	14043027	AGGCTGGCACCCTCCAGTTAGTGAGGATCGAAACTGTCTTCCTGCTCTAATTTTGTCCTCCCTGTACTGAGAGGATGTGAGTCCCTGCTGTCCACAAGACGTCAGCCTTCCTTTCA	GCCCCTGCTGGGCTGACCCTGACTTCAGCTTCCCGATATCCGACGGTAGTGTNNNNNAAGCCTGATCAAAACAAT	14042654	14043329	+	0	DyslexiaSet2_0380
12:14042795-14042950/20,20/-	2.10007	12	14042931	14042950	1	AGACAGTTTCGATCCTCACT	14042795	14042814	1	CCCTGATTGTACATCTCTGT	14042815	14042930	AACTGGAGGGTGCCAGCCTATTGTTTTGATCAGGCTTTTCTTAGAAGTCTAGGCAAGATGAAATCCTCTGAGCAGCAAGGCTGGAGAATGACGGTCACTGAAGGGGAGGATTGTTT	CCCTGATTGTACATCTCTGTCTTCAGCTTCCCGATATCCGACGGTAGTGTNNNNNAGACAGTTTCGATCCTCACT	14042654	14043329	-	0	DyslexiaSet2_0379_SNP_a
12:14042795-14042950/20,20/-	2.10007	12	14042931	14042950	1	AGACAGTTTCGATCATCACT	14042795	14042814	1	CCCTGATTGTACATCTCTGT	14042815	14042930	AACTGGAGGGTGCCAGCCTATTGTTTTGATCAGGCTTTTCTTAGAAGTCTAGGCAAGATGAAATCCTCTGAGCAGCAAGGCTGGAGAATGACGGTCACTGAAGGGGAGGATTGTTT	CCCTGATTGTACATCTCTGTCTTCAGCTTCCCGATATCCGACGGTAGTGTNNNNNAGACAGTTTCGATCATCACT	14042654	14043329	-	0	DyslexiaSet2_0379_SNP_b
12:14042998-14043153/18,22/-	2.44856	12	14043136	14043153	1	AAGGAGTGGCAAAACATC	14042998	14043019	1	AGGCTGACGTCTTGTGGACAGC	14043020	14043135	CAGGAAAGGACACCCATTCTTCATCTGTGTTGAAACAACGTCCTGAATGTTTATTGTCCATGAAACGAGATAGGCCAGCCATATAGTCAGGGTCAGCCCAGCAGGGGCTGAAAGGA	AGGCTGACGTCTTGTGGACAGCCTTCAGCTTCCCGATATCCGACGGTAGTGTNNNNNAAGGAGTGGCAAAACATC	14042654	14043329	-	0	DyslexiaSet2_0381
12:14043195-14043350/19,21/+	1.94214	12	14043195	14043213	1	CTCTCTGTTCTTTTTGGTT	14043330	14043350	1	GGGGATCTGTAAGCTGCAGAG	14043214	14043329	TTAACATCCTGTGAAGTCTGCCCACCTATCTACCGCCTCTAGTAAGCAAACTACATCAGGGATTCCTCAAATCTAAATCTCTTACTGATTGCTCTATAGGTTCTGAAAGCCATATT	GGGGATCTGTAAGCTGCAGAGCTTCAGCTTCCCGATATCCGACGGTAGTGTNNNNNCTCTCTGTTCTTTTTGGTT	14042654	14043329	+	0	DyslexiaSet2_0383
12:14043086-14043241/20,20/-	2.10735	12	14043222	14043241	1	TAGGTGGGCAGACTTCACAG	14043086	14043105	1	TGAAACAACGTCCTGAATGT	14043106	14043221	GATGTTAAAACCAAAAAGAACAGAGAGATAGGGCAAGAGAAAATTACTGGAGGGGGCAGTGATTTTGTAAGGAGTGGCAAAACATCCAGGAAAGGACACCCATTCTTCATCTGTGT	TGAAACAACGTCCTGAATGTCTTCAGCTTCCCGATATCCGACGGTAGTGTNNNNNTAGGTGGGCAGACTTCACAG	14042654	14043329	-	0	DyslexiaSet2_0382
12:14100207-14100362/20,20/-	2.31004	12	14100343	14100362	1	GGGTTTTGCTGCTTGCTGGA	14100207	14100226	1	TGGTGTTGTAGACAGTGAGG	14100227	14100342	CCAAGCTGCTGACTCATCCCTATGGGAAGATAATGAGGAGAAGAAAGCAACATGCAGCCTACATTGCTATAATCCAAGGACAATTCACATGGCGAGCCTCAGTTTTTTCCTATCAA	TGGTGTTGTAGACAGTGAGGCTTCAGCTTCCCGATATCCGACGGTAGTGTNNNNNGGGTTTTGCTGCTTGCTGGA	14100235	14100862	-	0	DyslexiaSet2_0384
12:14100314-14100469/18,22/-	2.05398	12	14100452	14100469	1	TGGGCTTGTGATTGTCTT	14100314	14100335	1	GCTGACTCATCCCTATGGGAAG	14100336	14100451	TTTTTCCCTTTATGGGCCACATTTCTCCAGTGAGGTGAAGCGTGACTGTCTGAGCTATGTTACAACTGCCCTGGCAAAGGCTGGTTCATGGGTTTTGCTGCTTGCTGGACCAAGCT	GCTGACTCATCCCTATGGGAAGCTTCAGCTTCCCGATATCCGACGGTAGTGTNNNNNTGGGCTTGTGATTGTCTT	14100235	14100862	-	0	DyslexiaSet2_0385
12:14100402-14100557/18,22/-	2.29485	12	14100540	14100557	1	CAATGTAGAACACCCATG	14100402	14100423	1	AGTGAGGTGAAGCGTGACTGTC	14100424	14100539	GGGATGTTGAAACATTCTGTTGCAGGATGTGGATAGGATTGCTACTGGATGTATGGGAAAACCACGTATATGGGCTTGTGATTGTCTTTTTTTCCCTTTATGGGCCACATTTCTCC	AGTGAGGTGAAGCGTGACTGTCCTTCAGCTTCCCGATATCCGACGGTAGTGTNNNNNCAATGTAGAACACCCATG	14100235	14100862	-	0	DyslexiaSet2_0386
12:14100615-14100770/18,22/+	2.2529	12	14100615	14100632	1	CTAGCATCAAAAGTGGCT	14100749	14100770	1	GCTGAGGATGAGGCATGAGTTG	14100633	14100748	GTTGATCTGATAGGACCCCACCTTTGGCTGTGGCTCATTTTCCAGCTGCAGTCCAAATCTTCCAGTGATGACACGAAGCTATCACCATGGCAACCATCACTGACACACAGTGCAAA	GCTGAGGATGAGGCATGAGTTGCTTCAGCTTCCCGATATCCGACGGTAGTGTNNNNNCTAGCATCAAAAGTGGCT	14100235	14100862	+	0	DyslexiaSet2_0388
12:14100498-14100653/19,21/-	2.11182	12	14100635	14100653	1	GTGGGGTCCTATCAGATCA	14100498	14100518	1	GCAGGATGTGGATAGGATTGC	14100519	14100634	ACAGCCACTTTTGATGCTAGGGTTTCAAGTTGAAAAGGAGAGGATGGAACAGATTATTGAAAATCTAAGAATACATACAATGTAGAACACCCATGGGGATGTTGAAACATTCTGTT	GCAGGATGTGGATAGGATTGCCTTCAGCTTCCCGATATCCGACGGTAGTGTNNNNNGTGGGGTCCTATCAGATCA	14100235	14100862	-	0	DyslexiaSet2_0387
12:14100725-14100880/18,22/-	2.28152	12	14100863	14100880	1	GTTTAAAAATGGGGGGCT	14100725	14100746	1	TGCACTGTGTGTCAGTGATGGT	14100747	14100862	GCTTCTCTGGTTCTGGGACAGGACAGTAAACCCAGAGGGTAGTAGGTTAAAGCCTACAGCGTGGTTTAACGTTATGGAAGTGAGTTGGAGAACAACTCATGCCTCATCCTCAGCTT	TGCACTGTGTGTCAGTGATGGTCTTCAGCTTCCCGATATCCGACGGTAGTGTNNNNNGTTTAAAAATGGGGGGCT	14100235	14100862	-	0	DyslexiaSet2_0389
12:14100987-14101142/18,22/+	1.66005	12	14100987	14101004	1	ACCCAACAATGTTGCAGT	14101121	14101142	1	GCAAATATAACCACATTGCCTC	14101005	14101120	TAATTGTAGAAGTGCCATTGGGGAAGGATAAGATGGTATCTAAAAGTAGCACATGCATAAATATGATACAAAATGTCAACTTGTTGTCTAATAGCTACAAGAAAGAAGGTTCTGGG	GCAAATATAACCACATTGCCTCCTTCAGCTTCCCGATATCCGACGGTAGTGTNNNNNACCCAACAATGTTGCAGT	14101033	14101816	+	0	DyslexiaSet2_0390
12:14101073-14101228/19,21/+	1.84889	12	14101073	14101091	1	CAAAATGTCAACTTGTTGT	14101208	14101228	1	AGGATCAATCCAACCCTGCCC	14101092	14101207	CTAATAGCTACAAGAAAGAAGGTTCTGGGGCAAATATAACCACATTGCCTCACAGAAAAAGCCTAAAGAAAGTCTCTGCCAGGGGGGATCCTTGGGGTAAATGCTTTCTTTTCATA	AGGATCAATCCAACCCTGCCCCTTCAGCTTCCCGATATCCGACGGTAGTGTNNNNNCAAAATGTCAACTTGTTGT	14101033	14101816	+	0	DyslexiaSet2_0391_SNP_a
12:14101073-14101228/19,21/+	1.84889	12	14101073	14101091	1	CAAAATGTCAACTTGTTGT	14101208	14101228	1	AGGATCATTCCAACCCTGCCC	14101092	14101207	CTAATAGCTACAAGAAAGAAGGTTCTGGGGCAAATATAACCACATTGCCTCACAGAAAAAGCCTAAAGAAAGTCTCTGCCAGGGGGGATCCTTGGGGTAAATGCTTTCTTTTCATA	AGGATCATTCCAACCCTGCCCCTTCAGCTTCCCGATATCCGACGGTAGTGTNNNNNCAAAATGTCAACTTGTTGT	14101033	14101816	+	0	DyslexiaSet2_0391_SNP_b
12:14101252-14101407/18,22/+	2.12438	12	14101252	14101269	1	AAAATGGGCTGCGATGAA	14101386	14101407	1	CACAGTCTCACAGATTTGGGTC	14101270	14101385	AGAACAACAAACCTTTGTTAGCCCTCTGGGGGGACTAAAGATGCTGAGATGTGTTCCTTGCTGAAAGAGCACTGTAAATAGCAAGGAAGTCCTATTTTTCTTTGCTAGAGATAAAG	CACAGTCTCACAGATTTGGGTCCTTCAGCTTCCCGATATCCGACGGTAGTGTNNNNNAAAATGGGCTGCGATGAA	14101033	14101816	+	0	DyslexiaSet2_0393
12:14101162-14101317/18,22/-	1.93462	12	14101300	14101317	1	CTCAGCATCTTTAGTCCC	14101162	14101183	1	AGGATCCCCCCTGGCAGAGACT	14101184	14101299	CCCAGAGGGCTAACAAAGGTTTGTTGTTCTTTCATCGCAGCCCATTTTTGAATTTAGCATTTAAACATATGGGGCAGGGTTGGATTGATCCTTATGAAAAGAAAGCATTTACCCCA	AGGATCCCCCCTGGCAGAGACTCTTCAGCTTCCCGATATCCGACGGTAGTGTNNNNNCTCAGCATCTTTAGTCCC	14101033	14101816	-	10	DyslexiaSet2_0392
12:14101358-14101513/22,18/+	2.09035	12	14101358	14101379	1	GTCCTATTTTTCTTTGCTAGAG	14101496	14101513	1	TGGTGGCAGAGCCAACAC	14101380	14101495	ATAAAGCACAGTCTCACAGATTTGGGTCTTAGATTTTTTTATATATATCCTCTCAAATTCATTTTTGCCAGAGTCATCCGGTTCTGCTCTGATGCCAAAGATTTCAACACGGTTGG	TGGTGGCAGAGCCAACACCTTCAGCTTCCCGATATCCGACGGTAGTGTNNNNNGTCCTATTTTTCTTTGCTAGAG	14101033	14101816	+	0	DyslexiaSet2_0394
12:14101564-14101719/19,21/+	2.21747	12	14101564	14101582	1	GAGACCTGGATTCTGCAAG	14101699	14101719	1	AAGTTGTGGTGCTGCGACACC	14101583	14101698	GAGCAACGGTACCTCTAATTACAAAATTTCTGAAATTCCCCTAAATGTAGGTTACATTAATCTCATCAGCATGCCAAGGATGGTGTGTCTTGATTTACTTTTGAGTAAAGACTCAA	AAGTTGTGGTGCTGCGACACCCTTCAGCTTCCCGATATCCGACGGTAGTGTNNNNNGAGACCTGGATTCTGCAAG	14101033	14101816	+	0	DyslexiaSet2_0396
12:14101452-14101607/22,18/-	0.850601	12	14101586	14101607	1	TTTGTAATTAGAGGTACCGTTG	14101452	14101469	1	AGAGCAGAACCGGATGAC	14101470	14101585	CTCCTTGCAGAATCCAGGTCTCTTCTCTTCAGAAATGTGGCTTTTGAGTGAATAGTCTTTGTTAAGTCACCAGTGTTGGCTCTGCCACCACCAACCGTGTTGAAATCTTTGGCATC	AGAGCAGAACCGGATGACCTTCAGCTTCCCGATATCCGACGGTAGTGTNNNNNTTTGTAATTAGAGGTACCGTTG	14101033	14101816	-	0	DyslexiaSet2_436700
12:14101649-14101804/22,18/+	2.22039	12	14101649	14101670	1	CAGCATGCCAAGGATGGTGTGT	14101787	14101804	1	TGGCATTGTGGTCCCTCT	14101671	14101786	CTTGATTTACTTTTGAGTAAAGACTCAAAAGTTGTGGTGCTGCGACACCCGGAATGTAAGGAAGGTAACTGGTGACTAATGGGAATTCCATGGACAGATGGGCCATTTAGAGTCAC	TGGCATTGTGGTCCCTCTCTTCAGCTTCCCGATATCCGACGGTAGTGTNNNNNCAGCATGCCAAGGATGGTGTGT	14101033	14101816	+	0	DyslexiaSet2_0397_SNP_a
12:14101649-14101804/22,18/+	2.22039	12	14101649	14101670	1	CAGCATGCCAAGGATGGTGTGT	14101787	14101804	1	TGGCATTGAGGTCCCTCT	14101671	14101786	CTTGATTTACTTTTGAGTAAAGACTCAAAAGTTGTGGTGCTGCGACACCCGGAATGTAAGGAAGGTAACTGGTGACTAATGGGAATTCCATGGACAGATGGGCCATTTAGAGTCAC	TGGCATTGAGGTCCCTCTCTTCAGCTTCCCGATATCCGACGGTAGTGTNNNNNCAGCATGCCAAGGATGGTGTGT	14101033	14101816	+	0	DyslexiaSet2_0397_SNP_b
12:14101700-14101855/22,18/-	2.35309	12	14101834	14101855	1	GTCTGGTGAGTTTGTGGTTCCT	14101700	14101717	1	TGTCGCAGCACCACAACT	14101718	14101833	GGGTTTTCTGAGTGGCTGCCCATCAGTTTAGAGGGACCACAATGCCAGTGACTCTAAATGGCCCATCTGTCCATGGAATTCCCATTAGTCACCAGTTACCTTCCTTACATTCCGGG	TGTCGCAGCACCACAACTCTTCAGCTTCCCGATATCCGACGGTAGTGTNNNNNGTCTGGTGAGTTTGTGGTTCCT	14101033	14101816	-	0	DyslexiaSet2_0398
12:14110205-14110360/18,22/+	1.80907	12	14110205	14110222	2	TTTTGATGTAATGCAGGA	14110339	14110360	1	AGCACTACTGAGGTATCTCTCC	14110223	14110338	TATGGGAAGAAAGGTACTTAGGGCATTTGGTGTGTATACCATATACATGTGTATGGGTACACACACAAGCTTGAGACAGAGAGAGAGAGGACTGCAAAGAGAGGCTTCTACCATAA	AGCACTACTGAGGTATCTCTCCCTTCAGCTTCCCGATATCCGACGGTAGTGTNNNNNTTTTGATGTAATGCAGGA	14110245	14110869	+	0	DyslexiaSet2_0399
12:14110291-14110446/18,22/-	2.01817	12	14110429	14110446	1	GCATTAGCCTTCTCCATC	14110291	14110312	1	CCTCTCTCTCTCTGTCTCAAGC	14110313	14110428	TGGCCCAGTGGAAGGTTACCAATGAGATGAAGATGAGTTCATTGGGTGCTTCTGTCTTTAATTTCCACGGAGAGATACCTCAGTAGTGCTTTATGGTAGAAGCCTCTCTTTGCAGT	CCTCTCTCTCTCTGTCTCAAGCCTTCAGCTTCCCGATATCCGACGGTAGTGTNNNNNGCATTAGCCTTCTCCATC	14110245	14110869	-	0	DyslexiaSet2_0400
12:14110377-14110532/18,22/-	2.09987	12	14110515	14110532	1	TCGCCTCTTCCCACAGGA	14110377	14110398	1	AGATGAGTTCATTGGGTGCTTC	14110399	14110514	GACAGGTCATGGGAGGAAGCTGAACTGCTTCTCAGAGATTGGGGTGGAGGGGGCTCTAATATATTATAGCATTAGCCTTCTCCATCTGGCCCAGTGGAAGGTTACCAATGAGATGA	AGATGAGTTCATTGGGTGCTTCCTTCAGCTTCCCGATATCCGACGGTAGTGTNNNNNTCGCCTCTTCCCACAGGA	14110245	14110869	-	0	DyslexiaSet2_0401
12:14110492-14110647/18,22/-	2.26807	12	14110630	14110647	1	TGGGGAGTCGGCACTGGG	14110492	14110513	1	ACAGGTCATGGGAGGAAGCTGA	14110514	14110629	TGGGAGGCATTTGTGGAGGAGAAACCGCCAGCTCCTGGGTGGGTCTCTTCCCTTCTAGTAGCCTTATAGGAGCTCAGCACTCGTTCCTGTGTGGTTCTCGCCTCTTCCCACAGGAG	ACAGGTCATGGGAGGAAGCTGACTTCAGCTTCCCGATATCCGACGGTAGTGTNNNNNTGGGGAGTCGGCACTGGG	14110245	14110869	-	0	DyslexiaSet2_0402
12:14110700-14110855/18,22/+	1.88544	12	14110700	14110717	1	CTCTGCGGAGGCCCATCT	14110834	14110855	1	GGACATAACGAATCTGGAGCTG	14110718	14110833	TGGGTGAGCTCCCACATTCTGAATCTTCGTGGTTTACTGTAACCTCCCAGAGGATGAAAAGGGAAGGGAGATGTGAAAACCCAGATTAGGCAAATTACTAACCCTGACAAATATAA	GGACATAACGAATCTGGAGCTGCTTCAGCTTCCCGATATCCGACGGTAGTGTNNNNNCTCTGCGGAGGCCCATCT	14110245	14110869	+	0	DyslexiaSet2_0404
12:14110586-14110741/19,21/-	2.20972	12	14110723	14110741	1	ATTCAGAATGTGGGAGCTC	14110586	14110606	1	ACCGCCAGCTCCTGGGTGGGT	14110607	14110722	ACCCAAGATGGGCCTCCGCAGAGCCTGCATCGTCATCAAGGGAGGCAAGAGAGATGAGGGAGCCGACTGCTGTGCTGGGGAGTCGGCACTGGGTGGGAGGCATTTGTGGAGGAGAA	ACCGCCAGCTCCTGGGTGGGTCTTCAGCTTCCCGATATCCGACGGTAGTGTNNNNNATTCAGAATGTGGGAGCTC	14110245	14110869	-	0	DyslexiaSet2_0403
12:14110784-14110939/20,20/+	1.92311	12	14110784	14110803	1	GGAGATGTGAAAACCCAGAT	14110920	14110939	1	CCATTCTCACTAGTCACAGG	14110804	14110919	TAGGCAAATTACTAACCCTGACAAATATAAGGACATAACGAATCTGGAGCTGACATGTCCAAGGAGGAAACCACAGGCTGCATATGACTGTTGGCACTTAAATTAACTGAAATTCT	CCATTCTCACTAGTCACAGGCTTCAGCTTCCCGATATCCGACGGTAGTGTNNNNNGGAGATGTGAAAACCCAGAT	14110245	14110869	+	0	DyslexiaSet2_0405
12:14112085-14112240/18,22/+	2.17957	12	14112085	14112102	1	AGGGGAGTTCAAAATTGA	14112219	14112240	1	GGTGAACGCCCAGAGACTGGGA	14112103	14112218	GCCAGATTTTAAAGGAGGTGACAGACAGAGTTTGGCAAAAGGAGAGAAGGAGGCTTTCCAGGAAGGGGAATTATAACACTCTAAGGTGTAGAGACAGACAGGGAGGAGTTCCAATA	GGTGAACGCCCAGAGACTGGGACTTCAGCTTCCCGATATCCGACGGTAGTGTNNNNNAGGGGAGTTCAAAATTGA	14112113	14112701	+	0	DyslexiaSet2_0406
12:14112179-14112334/22,18/+	0.448396	12	14112179	14112200	1	CACTCTAAGGTGTAGAGACAGA	14112317	14112334	1	GGGGAATTTCCTTTTGCT	14112201	14112316	CAGGGAGGAGTTCCAATAGGTGAACGCCCAGAGACTGGGAGGGAGTAACACAAAGGCAGGCAGCCGCCAGGGTGGGGCCCGCAGGGAGAGGGAGGTCAGGCTGCAGAGGGCTTCCT	GGGGAATTTCCTTTTGCTCTTCAGCTTCCCGATATCCGACGGTAGTGTNNNNNCACTCTAAGGTGTAGAGACAGA	14112113	14112701	+	0	DyslexiaSet2_449579
12:14112284-14112439/21,19/+	2.39096	12	14112284	14112304	1	GGGAGAGGGAGGTCAGGCTGC	14112421	14112439	1	TGGAGGAGAGGAGGCGAGG	14112305	14112420	AGAGGGCTTCCTGGGGAATTTCCTTTTGCTAATAAGCAGTAATGGAGAGCCACCGTGGATTGGTGAGTAGAGAAAACAGTGTTTAATGAAGACAATTCCAGCAGCTGTGTGGAGGG	TGGAGGAGAGGAGGCGAGGCTTCAGCTTCCCGATATCCGACGGTAGTGTNNNNNGGGAGAGGGAGGTCAGGCTGC	14112113	14112701	+	0	DyslexiaSet2_0408
12:14112399-14112554/21,19/+	2.26265	12	14112399	14112419	1	ATTCCAGCAGCTGTGTGGAGG	14112536	14112554	1	TGACATTGGCATGGAGTGG	14112420	14112535	GTGGAGGAGAGGAGGCGAGGTCCAGGCGGGGGATGCCAGCTAGAGTCCTGCACTAAGCAGTAGCCATGGAAATGGAAAATGAGGATCCAAGGAAACCATGCGGAGGGAGAACCGGC	TGACATTGGCATGGAGTGGCTTCAGCTTCCCGATATCCGACGGTAGTGTNNNNNATTCCAGCAGCTGTGTGGAGG	14112113	14112701	+	0	DyslexiaSet2_0409
12:14112493-14112648/20,20/+	1.91964	12	14112493	14112512	1	GGAAAATGAGGATCCAAGGA	14112629	14112648	1	TGTTGGCGAAGAGATGCTGA	14112513	14112628	AACCATGCGGAGGGAGAACCGGCTGACATTGGCATGGAGTGGAAGTGGGGGATTTTGGAGAGGGGGCCAGTGGAAACTGGTGCCAGGACAGTGTGCCACTGGCAACCATAGAAATG	TGTTGGCGAAGAGATGCTGACTTCAGCTTCCCGATATCCGACGGTAGTGTNNNNNGGAAAATGAGGATCCAAGGA	14112113	14112701	+	0	DyslexiaSet2_0410
12:14112581-14112736/22,18/+	2.08424	12	14112581	14112602	1	AGTGGAAACTGGTGCCAGGACA	14112719	14112736	1	TGGTCTTCACCATTTCCA	14112603	14112718	GTGTGCCACTGGCAACCATAGAAATGTGTTGGCGAAGAGATGCTGATTGAATGAAGGGAGAAGGGAGAGGAACAGTGGGTTTCTTTCTTTTTTTCTTTTTCTTTTTTTTTTTTTTT	TGGTCTTCACCATTTCCACTTCAGCTTCCCGATATCCGACGGTAGTGTNNNNNAGTGGAAACTGGTGCCAGGACA	14112113	14112701	+	0	DyslexiaSet2_0411
12:14115583-14115738/21,19/+	2.07044	12	14115583	14115603	1	TATCTGCCCGGCAGAGGACTG	14115720	14115738	1	GGGGGGCAGAGCAGCTGTC	14115604	14115719	GATTATCACAGTGACCGTAACACCCAAGCAAGCCTTGGAGGCTGGCAGGCGGGCGGGCGGGCTGACCTCCACAAAGAAGTCACAAAAACTCCCTGGAGTCCAGACAGAACTTCCCA	GGGGGGCAGAGCAGCTGTCCTTCAGCTTCCCGATATCCGACGGTAGTGTNNNNNTATCTGCCCGGCAGAGGACTG	14115626	14115967	+	0	DyslexiaSet2_0412_SNP_a
12:14115583-14115738/21,19/+	2.07044	12	14115583	14115603	1	TATCTGCCCGGCAGAGGACTG	14115720	14115738	1	GTGGGGCAGAGCAGCTGTC	14115604	14115719	GATTATCACAGTGACCGTAACACCCAAGCAAGCCTTGGAGGCTGGCAGGCGGGCGGGCGGGCTGACCTCCACAAAGAAGTCACAAAAACTCCCTGGAGTCCAGACAGAACTTCCCA	GTGGGGCAGAGCAGCTGTCCTTCAGCTTCCCGATATCCGACGGTAGTGTNNNNNTATCTGCCCGGCAGAGGACTG	14115626	14115967	+	0	DyslexiaSet2_0412_SNP_b
12:14115684-14115839/19,21/+	2.14615	12	14115684	14115702	1	CACAAAAACTCCCTGGAGT	14115819	14115839	1	AGGCACTGTCCCTCCCTGGGG	14115703	14115818	CCAGACAGAACTTCCCAGGGGGGCAGAGCAGCTGTCGCTTTCTGATTCTCCCCCAGAAGAGTGCCAAAATTGCTGCCACCTCGTCGTCCGCTAGGCAAGGAAGGAGGAAGGGTGAT	AGGCACTGTCCCTCCCTGGGGCTTCAGCTTCCCGATATCCGACGGTAGTGTNNNNNCACAAAAACTCCCTGGAGT	14115626	14115967	+	0	DyslexiaSet2_0413
12:14115771-14115926/18,22/-	2.17558	12	14115909	14115926	1	AAAGGAAGAGGTGGCGGG	14115771	14115792	1	CGGACGACGAGGTGGCAGCAAT	14115793	14115908	TGAGGGGCTGAAAGGAGGTCTGCCTTCTCTGACAGCCAGGGGGAGACAGAGGGTCTGTCTAACTGCATTCCCCAGGGAGGGACAGTGCCTATCACCCTTCCTCCTTCCTTGCCTAG	CGGACGACGAGGTGGCAGCAATCTTCAGCTTCCCGATATCCGACGGTAGTGTNNNNNAAAGGAAGAGGTGGCGGG	14115626	14115967	-	0	DyslexiaSet2_0414
12:14115849-14116004/18,22/-	2.2045	12	14115987	14116004	1	TCTCCACCTGTGTGTTAA	14115849	14115870	1	GGGGGAGACAGAGGGTCTGTCT	14115871	14115986	GGAGGGAAAAACTAGGGAGGGAGAGAATAAAGGAAGAGGAAGGATGAGAAAAACAGGGTAAAAGGAAGAGGTGGCGGGTGAGGGGCTGAAAGGAGGTCTGCCTTCTCTGACAGCCA	GGGGGAGACAGAGGGTCTGTCTCTTCAGCTTCCCGATATCCGACGGTAGTGTNNNNNTCTCCACCTGTGTGTTAA	14115626	14115967	-	0	DyslexiaSet2_0415
12:14124261-14124416/18,22/+	1.89488	12	14124261	14124278	1	GGGTTTTTTCTTGCCTCT	14124395	14124416	1	AGAAGAACGACATCTTGATGCC	14124279	14124394	GTACATTTAGGTTCACATTTATTTTAAAACAGGGAAGAGAGTAAGCCAAAAAGGAAGGATGTGAGAAAACTATTAACCCAGCCAGCCTAATAATCAGTGATTAAAGTTACAGTCAG	AGAAGAACGACATCTTGATGCCCTTCAGCTTCCCGATATCCGACGGTAGTGTNNNNNGGGTTTTTTCTTGCCTCT	14124284	14124841	+	0	DyslexiaSet2_0416
12:14124356-14124511/18,22/-	1.88028	12	14124494	14124511	1	TCTGAGTGCTAGTTGGAA	14124356	14124377	1	CACTGATTATTAGGCTGGCTGG	14124378	14124493	TTCACTAGCCCTGTTGCCCTCCCTCTCAGTGCCTGAAGTAGAATATTAAAGGCACGCAGAGGAGGAAGAGGGTAGGAGGCATCAAGATGTCGTTCTTCTCTGACTGTAACTTTAAT	CACTGATTATTAGGCTGGCTGGCTTCAGCTTCCCGATATCCGACGGTAGTGTNNNNNTCTGAGTGCTAGTTGGAA	14124284	14124841	-	0	DyslexiaSet2_0417
12:14124581-14124736/18,22/+	1.67065	12	14124581	14124598	2	TTCCTACATTTACACTGT	14124715	14124736	1	CCACACCTGTTTTAAGGGCGTC	14124599	14124714	TACAAAGGACCGAAATGAGGTTTTTTCTCCGAAACAAGAAATGGGGCACCCTCAATAAAGACTAAGTGGAACAGAGGATGTTTGCAAAACCAAGAACTGCTCGCCCTATTTTGCAG	CCACACCTGTTTTAAGGGCGTCCTTCAGCTTCCCGATATCCGACGGTAGTGTNNNNNTTCCTACATTTACACTGT	14124284	14124841	+	0	DyslexiaSet2_0419
12:14124466-14124621/18,22/-	2.14346	12	14124604	14124621	1	AAACCTCATTTCGGTCCT	14124466	14124487	1	AGCCCTGTTGCCCTCCCTCTCA	14124488	14124603	TTGTAACAGTGTAAATGTAGGAAAACTATTAATAAATGGGGCTGGCTAAGCAGACCTTGATTGATTGGTGAGGGGTGTGAATGGTGCAATTATCTGAGTGCTAGTTGGAATTCACT	AGCCCTGTTGCCCTCCCTCTCACTTCAGCTTCCCGATATCCGACGGTAGTGTNNNNNAAACCTCATTTCGGTCCT	14124284	14124841	-	0	DyslexiaSet2_0418
12:14124678-14124833/18,22/-	2.15029	12	14124816	14124833	1	CAAGGGGTGGAACTGGGG	14124678	14124699	1	AGCAGTTCTTGGTTTTGCAAAC	14124700	14124815	TTTGAATTAAGGGAAGCTCTCTCAACACTAACACTGGCCTGGTGTTGAAAGTTAGGAAACTTAGGGAGAATGCTTTCCTGACGCCCTTAAAACAGGTGTGGCTGCAAAATAGGGCG	AGCAGTTCTTGGTTTTGCAAACCTTCAGCTTCCCGATATCCGACGGTAGTGTNNNNNCAAGGGGTGGAACTGGGG	14124284	14124841	-	0	DyslexiaSet2_0420
12:14124779-14124934/18,22/-	2.07562	12	14124917	14124934	2	GTCACTGTTAAACTGTTC	14124779	14124800	1	GCTCTCTCAACACTAACACTGG	14124801	14124916	TATGATTAGTGGAGGGTCCCTGGGCCAGAAGTTAAAAAAAAATGCTGTTGGGATATGACGGTACTTAGTCTACAGCTTGCACCCAAGGGGTGGAACTGGGGTTTGAATTAAGGGAA	GCTCTCTCAACACTAACACTGGCTTCAGCTTCCCGATATCCGACGGTAGTGTNNNNNGTCACTGTTAAACTGTTC	14124284	14124841	-	0	DyslexiaSet2_0421
12:14132815-14132970/19,21/-	1.58985	12	14132952	14132970	1	CCTTCGTCTTTCTTATGTG	14132815	14132835	1	CCTCACCTGGGGTAGGGATTC	14132836	14132951	GATATGCAAGCGAGAAGAAGGGACTGGACATTCCCAACATGCTCACTCCCTTAATCTGTCCGTCTAGAGGTTTGGCTTCTACAAACCAAGGTAGGGCAAATTCTATTTTATTTTTT	CCTCACCTGGGGTAGGGATTCCTTCAGCTTCCCGATATCCGACGGTAGTGTNNNNNCCTTCGTCTTTCTTATGTG	14132842	14135271	-	0	DyslexiaSet2_0423
12:14132995-14133150/18,22/+	1.596	12	14132995	14133012	1	AATCCAATTTAGCGTAAA	14133129	14133150	1	CGTGTGCATGTGAGGTTAGTGG	14133013	14133128	TTTTGTTTTAATCTTGTGTCTTGAAGAGATGCAAATTCAAAAAAAAAAAGATTTAATTCAAAGGTAATTCAGGGTATGGAGAGCAGCTCACAATGCAGAATCCAGAGTAATTATTC	CGTGTGCATGTGAGGTTAGTGGCTTCAGCTTCCCGATATCCGACGGTAGTGTNNNNNAATCCAATTTAGCGTAAA	14132842	14135271	+	0	DyslexiaSet2_0425_SNP_a
12:14132995-14133150/18,22/+	1.596	12	14132995	14133012	1	AATCCAATTTAGCGCAAA	14133129	14133150	1	CGTGTGCATGTGAGGTTAGTGG	14133013	14133128	TTTTGTTTTAATCTTGTGTCTTGAAGAGATGCAAATTCAAAAAAAAAAAGATTTAATTCAAAGGTAATTCAGGGTATGGAGAGCAGCTCACAATGCAGAATCCAGAGTAATTATTC	CGTGTGCATGTGAGGTTAGTGGCTTCAGCTTCCCGATATCCGACGGTAGTGTNNNNNAATCCAATTTAGCGCAAA	14132842	14135271	+	0	DyslexiaSet2_0425_SNP_b
12:14132902-14133057/18,22/-	1.4048	12	14133040	14133057	1	TTTTTTTGAATTTGCATC	14132902	14132923	1	CATTCCCAACATGCTCACTCCC	14132924	14133039	TCTTCAAGACACAAGATTAAAACAAAATTTACGCTAAATTGGATTTTAAATTATCTTCCGTTCATTTATCCTTCGTCTTTCTTATGTGGATATGCAAGCGAGAAGAAGGGACTGGA	CATTCCCAACATGCTCACTCCCCTTCAGCTTCCCGATATCCGACGGTAGTGTNNNNNTTTTTTTGAATTTGCATC	14132842	14135271	-	0	DyslexiaSet2_0424
12:14133079-14133234/20,20/+	1.86365	12	14133079	14133098	1	ATTCAGGGTATGGAGAGCAG	14133215	14133234	1	GGAGGCTCTGTGTGGAGAAG	14133099	14133214	CTCACAATGCAGAATCCAGAGTAATTATTCCGTGTGCATGTGAGGTTAGTGGCTGGAATAGATTTTTAACGCTTCTTCTGGCAATTACGGTTTTTGGTTTTTGGAGCGTTAGTGGA	GGAGGCTCTGTGTGGAGAAGCTTCAGCTTCCCGATATCCGACGGTAGTGTNNNNNATTCAGGGTATGGAGAGCAG	14132842	14135271	+	0	DyslexiaSet2_0426
12:14133169-14133324/19,21/+	1.65175	12	14133169	14133187	1	GCTTCTTCTGGCAATTACG	14133304	14133324	1	AGAGGCGGTCAGGGCTTGATT	14133188	14133303	GTTTTTGGTTTTTGGAGCGTTAGTGGAGGAGGCTCTGTGTGGAGAAGCTGGGGGCCGGCTCCGTCCCTCGGTGGAGCATGGTCATTCCCAAAGCGTCCCCTTCCTAAGGGGGAAAA	AGAGGCGGTCAGGGCTTGATTCTTCAGCTTCCCGATATCCGACGGTAGTGTNNNNNGCTTCTTCTGGCAATTACG	14132842	14135271	+	0	DyslexiaSet2_0427
12:14133277-14133432/19,21/+	1.71202	12	14133277	14133295	1	AAAGCGTCCCCTTCCTAAG	14133412	14133432	1	CCACAGAGTGCACACGAGAGG	14133296	14133411	GGGGAAAAAGAGGCGGTCAGGGCTTGATTCGCGTGTCCCCCGGAGGGTGAGAAAAATGCATTCCGAAAAAGATATCAATTCGTTTTAAGGAAAGGGGGGAGGAAACCCCGCATTTC	CCACAGAGTGCACACGAGAGGCTTCAGCTTCCCGATATCCGACGGTAGTGTNNNNNAAAGCGTCCCCTTCCTAAG	14132842	14135271	+	0	DyslexiaSet2_0428
12:14133371-14133526/18,22/+	1.55148	12	14133371	14133388	1	CAATTCGTTTTAAGGAAA	14133505	14133526	1	CGGATGAGAGGTGGGAAAGCCA	14133389	14133504	GGGGGGAGGAAACCCCGCATTTCCCACAGAGTGCACACGAGAGGAATTGAAAACAGCTGGTACCGGTCTATAAATAATTCAGAAAAGGTCTGGCTATACCATTCCTGGGACAGGCA	CGGATGAGAGGTGGGAAAGCCACTTCAGCTTCCCGATATCCGACGGTAGTGTNNNNNCAATTCGTTTTAAGGAAA	14132842	14135271	+	0	DyslexiaSet2_0429
12:14133485-14133640/18,22/+	2.3553	12	14133485	14133502	1	TACCATTCCTGGGACAGG	14133619	14133640	1	CACACACTCACACACACGCAGA	14133503	14133618	CACGGATGAGAGGTGGGAAAGCCAACCTGAATGGAAGAGGAGAGAGGGAGGGAGCGAGCGAAGGAGGGAAGTGGGAAGGAAGGAGGAAGGGGGGGAGAAGCGGCACCATACAGCAA	CACACACTCACACACACGCAGACTTCAGCTTCCCGATATCCGACGGTAGTGTNNNNNTACCATTCCTGGGACAGG	14132842	14135271	+	0	DyslexiaSet2_0430
12:14133568-14133723/22,18/+	1.96744	12	14133568	14133589	1	GGGAAGTGGGAAGGAAGGAGGA	14133706	14133723	1	TGTCTCGCTCGCTCTCCC	14133590	14133705	AGGGGGGGAGAAGCGGCACCATACAGCAACACACACTCACACACACGCAGAAACACAATTCCCACTTAACTCGCCAGCGAGTGCGGCCCCCAGCCCCATCTGCATTGCTGCTGACT	TGTCTCGCTCGCTCTCCCCTTCAGCTTCCCGATATCCGACGGTAGTGTNNNNNGGGAAGTGGGAAGGAAGGAGGA	14132842	14135271	+	0	DyslexiaSet2_0431
12:14133672-14133827/18,22/-	0.59179	12	14133810	14133827	1	CAGTGTGCCCCTTCCAAG	14133672	14133693	1	TGCAGATGGGGCTGGGGGCCGC	14133694	14133809	AAATGCCCAGTGTGCACCCCGTGCACAATCAGAACCCATTCAGCACAAGCCCGGGGTGGGAGGCGGCGCTGCTGCTGGAGGCGATGGGGAGAGCGAGCGAGACAAGTCAGCAGCAA	TGCAGATGGGGCTGGGGGCCGCCTTCAGCTTCCCGATATCCGACGGTAGTGTNNNNNCAGTGTGCCCCTTCCAAG	14132842	14135271	-	0	DyslexiaSet2_475522
12:14133785-14133940/21,19/-	2.19747	12	14133920	14133940	1	TGCGCTGCACCTCAGCGCGGC	14133785	14133803	1	CCAGTGTGCACCCCGTGCA	14133804	14133919	GGCAGCGTGAGTGTGCGCGGGGGTGAGTGTGCGCGGGGGTGAGTGTGAGTGCGCGCGGGGCGCGTGCGCGTCGGGGGCGTGTGTGCGCGCGTCAGTGTGCCCCTTCCAAGAAATGC	CCAGTGTGCACCCCGTGCACTTCAGCTTCCCGATATCCGACGGTAGTGTNNNNNTGCGCTGCACCTCAGCGCGGC	14132842	14135271	-	0	DyslexiaSet2_0433
12:14133873-14134028/18,22/-	2.02153	12	14134011	14134028	1	CTAGCAGAGGGGCAGGGC	14133873	14133894	2	AGTGTGCGCGGGGGTGAGTGTG	14133895	14134010	AGCGGCGCCCCGGGCCGGACCCACGCGCCGAGCCCATCCGTCCAATCGACACGTTGCAGGTGAAGCCCCGTGCGCTGCACCTCAGCGCGGCGGCAGCGTGAGTGTGCGCGGGGGTG	AGTGTGCGCGGGGGTGAGTGTGCTTCAGCTTCCCGATATCCGACGGTAGTGTNNNNNCTAGCAGAGGGGCAGGGC	14132842	14135271	-	0	DyslexiaSet2_0434
12:14133985-14134140/22,18/-	1.87473	12	14134119	14134140	1	CACTTGCTAATTTGGACGTGGC	14133985	14134002	1	CCCGGGCCGGACCCACGC	14134003	14134118	TTTTTTAAAGGTTTTTTTTTTTTGTGGGGGAGGGGGTGCTGTGACTGGGTAGGGCTGTCTCTGGTCTTTTGGGGGGTTTCATCCCTTCACCTAGCAGAGGGGCAGGGCAGCGGCGC	CCCGGGCCGGACCCACGCCTTCAGCTTCCCGATATCCGACGGTAGTGTNNNNNCACTTGCTAATTTGGACGTGGC	14132842	14135271	-	0	DyslexiaSet2_0435
12:14134077-14134232/20,20/-	2.10816	12	14134213	14134232	1	GTTTGGGGGTGTCAGGCAGA	14134077	14134096	1	TGTGGGGGAGGGGGTGCTGT	14134097	14134212	TAAAGGGTCGAAGCCGTGAAATCGTGAACGAATCTGGCATGAGGTAAAGCTCTGAAATCCAGCAGAACCCGGCACTTGCTAATTTGGACGTGGCTTTTTTAAAGGTTTTTTTTTTT	TGTGGGGGAGGGGGTGCTGTCTTCAGCTTCCCGATATCCGACGGTAGTGTNNNNNGTTTGGGGGTGTCAGGCAGA	14132842	14135271	-	0	DyslexiaSet2_0436
12:14134284-14134439/18,22/+	1.67802	12	14134284	14134301	1	AGCGCCTCCGCGGTTGCA	14134418	14134439	1	AGGATATGCATTCGGACGCCAG	14134302	14134417	GTCTGCGGAGAGGGGTGGCCGGTGGCTGGGAATGGAGGGTTTTCCTTTCCTGCAAAGCAGGATTAATGATCCGTCTCGGGGGTTTTGAAGTTCATGACTCTTCTTTGCAAGGCAAA	AGGATATGCATTCGGACGCCAGCTTCAGCTTCCCGATATCCGACGGTAGTGTNNNNNAGCGCCTCCGCGGTTGCA	14132842	14135271	+	0	DyslexiaSet2_0438
12:14134169-14134324/18,22/-	1.81391	12	14134307	14134324	1	ACCGGCCACCCCTCTCCG	14134169	14134190	1	CGTGAACGAATCTGGCATGAGG	14134191	14134306	CAGACTGCAACCGCGGAGGCGCTCGGAGCCGGTACGTAAAGATGGGCTTTGGAGTCTCTCCTTTGAATGTAGGGGTTTGGGGGTGTCAGGCAGATAAAGGGTCGAAGCCGTGAAAT	CGTGAACGAATCTGGCATGAGGCTTCAGCTTCCCGATATCCGACGGTAGTGTNNNNNACCGGCCACCCCTCTCCG	14132842	14135271	-	0	DyslexiaSet2_0437
12:14134469-14134624/20,20/+	1.8902	12	14134469	14134488	1	CCCTTGACGAGCACTCTCGA	14134605	14134624	1	CCAGATTCCAGTTGGTGAGG	14134489	14134604	TAGAGCGAAGCCCCGAGATTTCCTAGAGGTGAAGAAGCCGGAGGAAGTGGTTTTTGAAAGGGGGTGGGGGGAACCTTCCTTTCTCAAAAAGAGGTGGGGGGTGGAGAGGCAGGAGC	CCAGATTCCAGTTGGTGAGGCTTCAGCTTCCCGATATCCGACGGTAGTGTNNNNNCCCTTGACGAGCACTCTCGA	14132842	14135271	+	0	DyslexiaSet2_0440
12:14134381-14134536/18,22/-	1.80862	12	14134519	14134536	1	ACTTCCTCCGGCTTCTTC	14134381	14134402	1	AGAGTCATGAACTTCAAAACCC	14134403	14134518	ACCTCTAGGAAATCTCGGGGCTTCGCTCTATCGAGAGTGCTCGTCAAGGGTGATTCTTGATCACCACCATCCAGTAGTGCTGGCGTCCGAATGCATATCCTTTTGCCTTGCAAAGA	AGAGTCATGAACTTCAAAACCCCTTCAGCTTCCCGATATCCGACGGTAGTGTNNNNNACTTCCTCCGGCTTCTTC	14132842	14135271	-	0	DyslexiaSet2_0439_SNP_a
12:14134381-14134536/18,22/-	1.80862	12	14134519	14134536	1	ACTTCCTCCGGCTTCTTC	14134381	14134402	1	AGAGTCATGAACTTCAAACCCC	14134403	14134518	ACCTCTAGGAAATCTCGGGGCTTCGCTCTATCGAGAGTGCTCGTCAAGGGTGATTCTTGATCACCACCATCCAGTAGTGCTGGCGTCCGAATGCATATCCTTTTGCCTTGCAAAGA	AGAGTCATGAACTTCAAACCCCCTTCAGCTTCCCGATATCCGACGGTAGTGTNNNNNACTTCCTCCGGCTTCTTC	14132842	14135271	-	0	DyslexiaSet2_0439_SNP_b
12:14134569-14134724/18,22/+	2.11284	12	14134569	14134586	1	TTCTCAAAAAGAGGTGGG	14134703	14134724	1	AGGGGAGGAGGGGAGCGTCAGA	14134587	14134702	GGGTGGAGAGGCAGGAGCCCAGATTCCAGTTGGTGAGGATCGGAGCCGGGGGAAGGGAAGCGGGCGGGGGCAGGCTGTGCAAGTCAACCGCGCGGCAGCCGGAGAGGGAGAGCAGG	AGGGGAGGAGGGGAGCGTCAGACTTCAGCTTCCCGATATCCGACGGTAGTGTNNNNNTTCTCAAAAAGAGGTGGG	14132842	14135271	+	0	DyslexiaSet2_0441
12:14134672-14134827/21,19/+	2.14875	12	14134672	14134692	1	AACCGCGCGGCAGCCGGAGAG	14134809	14134827	1	CGTGCCGCGCACACACACA	14134693	14134808	GGAGAGCAGGAGGGGAGGAGGGGAGCGTCAGAAAAATGGGTATTAATCACCGGGGACGGGGGGAGGCGCGGGGAACGCAGGTTGCCTGGTCTGGATTTGGGTCTCACACTCAAAAA	CGTGCCGCGCACACACACACTTCAGCTTCCCGATATCCGACGGTAGTGTNNNNNAACCGCGCGGCAGCCGGAGAG	14132842	14135271	+	0	DyslexiaSet2_0442
12:14134779-14134934/20,20/+	2.03659	12	14134779	14134798	1	TGGTCTGGATTTGGGTCTCA	14134915	14134934	1	CCAGGGGCGGGTGTGAGCGC	14134799	14134914	CACTCAAAAACGTGCCGCGCACACACACACAGACACACACACACCCCCTACCTCGCACACCCTGACTCCGGGGGGAGGAGAAACCCACGAAGCTGGGGAAGATACTGCTTCTGCTC	CCAGGGGCGGGTGTGAGCGCCTTCAGCTTCCCGATATCCGACGGTAGTGTNNNNNTGGTCTGGATTTGGGTCTCA	14132842	14135271	+	0	DyslexiaSet2_0443
12:14134870-14135025/20,20/-	1.27687	12	14135006	14135025	1	CTGCCTCCGCCAGAGTCTTA	14134870	14134889	1	TTCGTGGGTTTCTCCTCCCC	14134890	14135005	GCAAGAGGAGTGAGGGGGTGCAGGGGCTTGGGGGTGGGGTGGGGTGGGGGGTGTGGAGAAAGAGGACACGCGCGCTCACACCCGCCCCTGGGAGCAGAAGCAGTATCTTCCCCAGC	TTCGTGGGTTTCTCCTCCCCCTTCAGCTTCCCGATATCCGACGGTAGTGTNNNNNCTGCCTCCGCCAGAGTCTTA	14132842	14135271	-	0	DyslexiaSet2_0422
12:14135043-14135198/21,19/+	1.9012	12	14135043	14135063	1	TGGGGAAGTGGGGTGGTAAGG	14135180	14135198	1	CAGTGCCCCCCGTGGGCGG	14135064	14135179	TGGATGGAAGGGGGACGGAAGGGGGAAGAAGCTTAGCCCGAGTCCGTGGCGCCTCCTCCCGGCCGCAGCGGGGAACAGCACCGACGGAGAGCGGCTGAGGGGCGAGGGGAGCTAGA	CAGTGCCCCCCGTGGGCGGCTTCAGCTTCCCGATATCCGACGGTAGTGTNNNNNTGGGGAAGTGGGGTGGTAAGG	14132842	14135271	+	0	DyslexiaSet2_0445
12:14134955-14135110/18,22/-	1.98053	12	14135093	14135110	1	ACGGACTCGGGCTAAGCT	14134955	14134976	13	GGGGGTGGGGTGGGGTGGGGGG	14134977	14135092	TCTTCCCCCTTCCGTCCCCCTTCCATCCACCTTACCACCCCACTTCCCCAGCACATGACGTGGGAAGCTGCCTCCGCCAGAGTCTTAGCAAGAGGAGTGAGGGGGTGCAGGGGCTT	GGGGGTGGGGTGGGGTGGGGGGCTTCAGCTTCCCGATATCCGACGGTAGTGTNNNNNACGGACTCGGGCTAAGCT	14132842	14135271	-	0	DyslexiaSet2_0444
12:14135158-14135313/18,22/+	2.04388	12	14135158	14135175	1	CTGAGGGGCGAGGGGAGC	14135292	14135313	1	CGAGCATTCTGTGTGTCGGACG	14135176	14135291	TAGACAGTGCCCCCCGTGGGCGGCCCGCGGGCTGCGGAAAGCATCTCCAAGGCGGAGCTGTAGTTCGAAATTGAAGACCCTTGCTGTATTTTCCATAAATCAGCCTGTGCTTCCTA	CGAGCATTCTGTGTGTCGGACGCTTCAGCTTCCCGATATCCGACGGTAGTGTNNNNNCTGAGGGGCGAGGGGAGC	14132842	14135271	+	0	DyslexiaSet2_0446
12:14142069-14142224/19,21/+	2.30835	12	14142069	14142087	1	GACTTGTAAGGGGATCTGA	14142204	14142224	1	TCTCCCTTGACACACTGGTTC	14142088	14142203	AGAATGAGGTCAGTAAGTATTTCTAGAAGGATTTTCTATGCCTCTACAATAGCTGCATTATGATGACCCTACTTGAACTTCTCAACAGGCTCCGCAGTAACAGATTTAGTTCAAAT	TCTCCCTTGACACACTGGTTCCTTCAGCTTCCCGATATCCGACGGTAGTGTNNNNNGACTTGTAAGGGGATCTGA	14141996	14142250	+	0	DyslexiaSet2_0448
12:14141960-14142115/22,18/-	0.788945	12	14142094	14142115	1	TTCTAGAAATACTTACTGACCT	14141960	14141977	1	CAGTACACACCTCCCAGG	14141978	14142093	CATTCTTCAGATCCCCTTACAAGTCATTCATTCATTGATTCATTGAGACACTGCTCTAGGTGTTGGGAATGTAGCGGTGAACAAAATAGGCCAGGCCCCTGCCCCTGTGGCGCTTA	CAGTACACACCTCCCAGGCTTCAGCTTCCCGATATCCGACGGTAGTGTNNNNNTTCTAGAAATACTTACTGACCT	14141996	14142250	-	0	DyslexiaSet2_492270
12:14142151-14142306/19,21/-	1.68168	12	14142288	14142306	2	ATCAATTTGAAAACAAAAT	14142151	14142171	1	TGAGAAGTTCAAGTAGGGTCA	14142172	14142287	TATAAATGAATGTATTTTATAAAGAGCTACAGAGGAGAGGTAAGCTGGGACCAGACAGTGAAGGAACCAGTGTGTCAAGGGAGAATTTGAACTAAATCTGTTACTGCGGAGCCTGT	TGAGAAGTTCAAGTAGGGTCACTTCAGCTTCCCGATATCCGACGGTAGTGTNNNNNATCAATTTGAAAACAAAAT	14141996	14142250	-	0	DyslexiaSet2_0449
12:14156354-14156509/18,22/+	1.23879	12	14156354	14156371	5	TAATTTTTATAGCTTCAG	14156488	14156509	1	TAAAGGGTGTCCTTTCCCCACT	14156372	14156487	GTCTTACATTTAAGTCCTTTATCCATCTTGAGTTGATTTTCATACAAGGTGAGAGATGAGGATCCAGTTTCATTCTCCTACATGTGGCTTGCCAATTATCCCAGCACCATTTGTTG	TAAAGGGTGTCCTTTCCCCACTCTTCAGCTTCCCGATATCCGACGGTAGTGTNNNNNTAATTTTTATAGCTTCAG	14156383	14156724	+	0	DyslexiaSet2_0450
12:14156502-14156657/18,22/+	0.779915	12	14156502	14156519	35	TCCCCACTTTATGCTTTT	14156636	14156657	1	GTATGGTTTATAATATAGTTTG	14156520	14156635	GCTTGCTTCGTCAAAGATCAGTTGGCTGTAAGTATTTGGGTTTATTTCTGGGCTCTCTGTTCTGTTCCACTGGTCTCTGTACCTATTTTTATACCAGTACCATGCTGTCTTGGTAA	GTATGGTTTATAATATAGTTTGCTTCAGCTTCCCGATATCCGACGGTAGTGTNNNNNTCCCCACTTTATGCTTTT	14156383	14156724	+	0	DyslexiaSet2_497501
12:14156374-14156529/18,22/-	0.741282	12	14156512	14156529	1	CGAAGCAAGCAAAAGCAT	14156374	14156395	1	GGATAAAGGACTTAAATGTAAG	14156396	14156511	AAAGTGGGGAAAGGACACCCTTTACAACAAATGGTGCTGGGATAATTGGCAAGCCACATGTAGGAGAATGAAACTGGATCCTCATCTCTCACCTTGTATGAAAATCAACTCAAGAT	GGATAAAGGACTTAAATGTAAGCTTCAGCTTCCCGATATCCGACGGTAGTGTNNNNNCGAAGCAAGCAAAAGCAT	14156383	14156724	-	10	DyslexiaSet2_496262
[truncated: 544 more rows]
