# Supplementary material for: Targeted analysis of dyslexia-associated regions on chromosomes 6, 12 and 15 in large multigenerational cohorts
Source: PLoS One. 2025 May 27;20(5):e0324006. doi: 10.1371/journal.pone.0324006 (PMC12112411; doi:10.1371/journal.pone.0324006)
Supplement: S7 Table — (XLSX) [file pone.0324006.s003.xlsx]

## Sheet: UNADJ-DCDC2
Chapman et al. Targeted Analysis of Dyslexia-Associated Regions on Chromosome 6, 12 and 15 in Large Multigenerational Cohorts
Table S6: common (sample frequency > 1%) single variant tests for UNADJ phenotypes
A1 refers to the rare allele in this data set. A2 is the common allele in this data set. Table S7 contains a mapping between the REF/ALT allele coding, and the A1/A2 coding.
n=number of individuals both phenotyped and genotyped, MAC=number of A1 alleles observed
DCDC2
SNP	rsname	A1	A2	Region	Consequence	EXON	INTRON	SIFT	PolyPhen	WID.n	WID.MAC	WID.Est	WID.pval	WA.n	WA.MAC	WA.Est	WA.pval	SP.n	SP.MAC	SP.Est	SP.pval	SWE.n	SWE.MAC	SWE.Est	SWE.pval	PDE.n	PDE.MAC	PDE.Est	PDE.pval	NWR.n	NWR.MAC	NWR.Est	NWR.pval	min pval
6:23924836	rs72842327	T	C	downstream	intergenic_variant	-	-	-	-	1659	846	0.321	0.56254	1660	847	0.281	0.57843	1626	831	0.737	0.16053	2027	1049	0.043	0.23935	2024	1049	0.059	0.08291	1614	825	-0.06	0.11183	0.08291
6:24078475	rs9379637	G	A	downstream	regulatory_region_variant	-	-	-	-	1447	226	-1.598	0.09727	1448	227	-1.469	0.09541	1419	224	-0.136	0.8806	1796	284	0.023	0.70969	1792	284	0.001	0.98041	1408	219	-0.035	0.58609	0.09541
6:24078536	rs116230644	C	T	downstream	regulatory_region_variant	-	-	-	-	1659	41	-0.414	0.84844	1660	42	-1.564	0.41674	1626	41	-1.023	0.61901	2027	51	-0.236	0.09855	2024	51	-0.331	0.01266	1614	40	-0.01	0.946	0.01266
6:24078620	rs6930187	C	G	downstream	regulatory_region_variant	-	-	-	-	1659	1092	0.943	0.06583	1660	1094	0.302	0.51889	1626	1073	0.133	0.78472	2027	1328	0.015	0.65347	2024	1327	0.006	0.85589	1614	1066	0.063	0.07202	0.06583
6:24105447	rs9379643	A	G	downstream	intergenic_variant	-	-	-	-	1659	763	1.27	0.02713	1660	761	0.892	0.08941	1626	752	0.744	0.17633	2027	927	0.067	0.08413	2024	926	0.039	0.274	1614	748	-0.015	0.70301	0.02713
6:24105501	rs72828924	G	C	downstream	intergenic_variant	-	-	-	-	1659	1234	-0.634	0.21339	1660	1234	-0.377	0.4178	1626	1204	-0.473	0.33035	2027	1514	-0.031	0.35137	2024	1512	-0.021	0.49624	1614	1193	0	0.99226	0.21339
6:24132215	rs6935378	G	C	downstream	-	-	-	-	-	1657	866	-0.022	0.96867	1658	867	0.04	0.93592	1624	851	0.481	0.3685	2024	1059	0.008	0.83788	2021	1059	0.03	0.37766	1612	843	-0.033	0.38161	0.3685
6:24140566	rs12530443	A	G	downstream	-	-	-	-	-	1658	279	1.473	0.09046	1659	280	0.856	0.28189	1625	278	1.308	0.11436	2026	349	0.116	0.04481	2023	349	0.085	0.11118	1613	273	-0.006	0.91391	0.04481
6:24140690	rs12196541	C	T	downstream	regulatory_region_variant	-	-	-	-	1646	428	-0.995	0.17081	1647	428	-0.036	0.95673	1613	422	-0.936	0.17664	2015	523	-0.095	0.04761	2012	523	-0.06	0.17368	1601	421	0.059	0.23229	0.04761
6:24147572	rs3178	G	A	downstream	-	-	-	-	-	1518	1436	-0.32	0.52279	1519	1440	-0.496	0.2764	1486	1414	-0.65	0.17568	1887	1777	-0.009	0.79153	1884	1775	-0.017	0.57468	1475	1402	-0.03	0.38141	0.17568
6:24148142	rs6925917	A	G	downstream	regulatory_region_variant	-	-	-	-	1659	87	-2.599	0.08164	1660	87	-3.053	0.02468	1626	85	-2.741	0.05934	2027	101	-0.062	0.55301	2024	100	-0.085	0.37268	1614	85	-0.131	0.20699	0.02468
6:24165739	rs9358753	T	C	downstream	-	-	-	-	-	1659	633	-0.801	0.19393	1660	634	-1.343	0.01676	1626	621	-0.552	0.35261	2027	762	-0.001	0.97807	2024	760	-0.023	0.55783	1614	616	-0.031	0.46621	0.01676
6:24172374	rs41304906	A	T	exon	3_prime_UTR_variant	10 of 10	-	-	-	1658	71	-0.491	0.76699	1659	72	0.829	0.58315	1625	70	-0.827	0.59151	2026	87	-0.139	0.20505	2023	87	-0.012	0.90809	1613	70	-0.032	0.77486	0.20505
6:24172526	rs41304913	A	G	exon	3_prime_UTR_variant	10 of 10	-	-	-	1623	40	0.967	0.66288	1624	40	1.764	0.38759	1624	40	0.358	0.86366	1991	51	0.04	0.77867	1988	51	-0.05	0.70623	1612	40	-0.173	0.24257	0.24257
6:24173223	rs546967099	A	T	exon	3_prime_UTR_variant	10 of 10	-	-	-	1614	55	-0.351	0.85028	1615	55	0.083	0.96095	1582	54	0.604	0.73872	1979	65	-0.117	0.36504	1976	65	-0.006	0.9609	1570	54	0.147	0.24839	0.24839
6:24173382	rs9467062	C	T	exon	3_prime_UTR_variant	10 of 10	-	-	-	1555	108	-1.033	0.44708	1556	108	-1.739	0.16007	1525	104	-1.27	0.33446	1916	130	0.019	0.83444	1913	129	-0.02	0.81498	1513	104	-0.067	0.47435	0.16007
6:24173741	rs7773748	T	C	exon	3_prime_UTR_variant	10 of 10	-	-	-	1561	105	-0.917	0.50553	1562	105	-1.324	0.29367	1534	102	-0.859	0.51558	1924	127	0.014	0.88195	1921	126	-0.024	0.77936	1522	102	-0.067	0.47558	0.29367
6:24174186	rs6901696	A	G	exon	3_prime_UTR_variant	10 of 10	-	-	-	1432	103	-0.881	0.52119	1433	103	-1.228	0.32672	1403	99	-1.004	0.44906	1801	125	0.058	0.52957	1798	124	-0.02	0.81545	1393	100	-0.047	0.61589	0.32672
6:24174329	rs6456593	G	C	exon	3_prime_UTR_variant	10 of 10	-	-	-	1659	719	-0.637	0.27938	1660	720	-1.243	0.02065	1626	699	-0.705	0.21646	2027	864	-0.008	0.83349	2024	862	-0.051	0.16232	1614	693	-0.039	0.33775	0.02065
6:24174333	rs6456594	G	A	exon	3_prime_UTR_variant	10 of 10	-	-	-	1659	719	-0.637	0.27938	1660	720	-1.243	0.02065	1626	699	-0.705	0.21646	2027	864	-0.008	0.83349	2024	862	-0.051	0.16232	1614	693	-0.039	0.33775	0.02065
6:24174389	rs6456595	A	G	exon	3_prime_UTR_variant	10 of 10	-	-	-	1659	112	-0.681	0.61059	1660	112	-1.373	0.26033	1626	108	-0.754	0.559	2027	134	0.044	0.62875	2024	133	-0.012	0.8856	1614	108	-0.055	0.55388	0.26033
6:24174390	rs6456596	A	C	exon	3_prime_UTR_variant	10 of 10	-	-	-	1659	112	-0.681	0.61059	1660	112	-1.373	0.26033	1626	108	-0.754	0.559	2027	134	0.044	0.62875	2024	133	-0.012	0.8856	1614	108	-0.055	0.55388	0.26033
6:24174803	rs7744665	C	A	exon	3_prime_UTR_variant	10 of 10	-	-	-	1414	101	-1.594	0.25925	1415	101	-2.269	0.08105	1415	99	-1.292	0.33488	1779	123	-0.028	0.76595	1775	122	-0.068	0.43764	1405	99	-0.089	0.34991	0.08105
6:24174834	rs7764902	A	T	exon	3_prime_UTR_variant	10 of 10	-	-	-	1414	101	-1.594	0.25925	1415	101	-2.269	0.08105	1415	99	-1.292	0.33488	1779	123	-0.028	0.76595	1775	122	-0.068	0.43764	1405	99	-0.089	0.34991	0.08105
6:24174955	rs9358755	G	C	exon	3_prime_UTR_variant	10 of 10	-	-	-	1373	529	0.435	0.51678	1374	530	-0.047	0.9399	1374	529	-0.123	0.8451	1683	641	0.018	0.68915	1680	640	0.024	0.56528	1362	525	0.052	0.24801	0.24801
6:24175021	rs9460973	A	T	exon	missense_variant	10 of 10	-	deleterious_low_confidence(0.05)	benign(0.351)	1659	112	-0.681	0.61059	1660	112	-1.373	0.26033	1626	108	-0.754	0.559	2027	134	0.044	0.62875	2024	133	-0.012	0.8856	1614	108	-0.055	0.55388	0.26033
6:24207200	rs793862	A	G	intron	intron_variant	-	7 of 9	-	-	1656	970	-0.522	0.31988	1657	973	-0.739	0.12231	1623	945	-0.891	0.07639	2024	1175	-0.04	0.25519	2021	1174	-0.007	0.82788	1611	940	-0.007	0.84119	0.07639
6:24223579	rs4052671	C	T	intron	intron_variant	-	7 of 9	-	-	1659	142	0.278	0.81542	1660	142	0.23	0.83175	1626	140	-0.035	0.97523	2027	178	0.057	0.46821	2024	177	0.049	0.49881	1614	136	0.088	0.28128	0.28128
6:24223585	rs59336318	T	C	intron	intron_variant	-	7 of 9	-	-	1659	146	-0.667	0.55462	1660	146	-2.083	0.04117	1626	141	-1.237	0.26418	2027	186	0.068	0.35591	2024	185	-0.024	0.72837	1614	139	-0.146	0.06674	0.04117
6:24223607	rs7747779	C	T	intron	intron_variant	-	7 of 9	-	-	1594	661	0.59	0.3276	1594	662	0.581	0.28851	1562	644	1.027	0.07877	1945	805	0.036	0.3749	1942	804	0.039	0.29808	1550	638	0.023	0.58667	0.07877
6:24223611	rs61232212	T	A	intron	intron_variant	-	7 of 9	-	-	1659	145	-0.762	0.50241	1660	145	-2.255	0.02866	1626	141	-1.237	0.26418	2027	185	0.056	0.45286	2024	184	-0.032	0.6398	1614	139	-0.146	0.06674	0.02866
6:24224014	rs59296932	T	G	intron	intron_variant	-	7 of 9	-	-	1553	64	-1.078	0.52928	1554	65	0.311	0.8391	1522	62	-0.704	0.67539	1912	81	-0.166	0.1428	1909	81	-0.037	0.72303	1511	62	-0.023	0.84421	0.1428
6:24228508	rs114164637	A	G	intron	intron_variant	-	7 of 9	-	-	1659	67	-1.026	0.55324	1660	67	-1.311	0.40476	1626	65	-1.491	0.37561	2027	80	0.03	0.79811	2024	80	0.03	0.78294	1614	65	0.038	0.74917	0.37561
6:24228685	rs793839	T	G	intron	intron_variant	-	7 of 9	-	-	1657	1350	0.169	0.73057	1658	1354	-0.056	0.90046	1624	1316	-0.079	0.86716	2024	1651	0.001	0.96877	2021	1649	0.026	0.39817	1612	1306	0.007	0.83149	0.39817
6:24228787	rs12197537	G	T	intron	intron_variant	-	7 of 9	-	-	1651	423	0.031	0.96608	1652	424	0.195	0.76983	1618	416	-0.567	0.41666	2019	515	-0.006	0.90245	2016	515	0.037	0.40804	1606	414	0.077	0.12318	0.12318
6:24261168	rs72830851	C	A	intron	intron_variant	-	7 of 9	-	-	1659	350	1.558	0.04569	1660	351	1.407	0.04708	1626	343	1.519	0.04144	2027	443	0.103	0.04448	2024	442	0.085	0.07511	1614	338	0.022	0.67868	0.04144
6:24261259	rs1340700	A	G	intron	intron_variant	-	7 of 9	-	-	1430	66	-0.362	0.83305	1431	66	-0.645	0.67793	1400	61	-0.602	0.72642	1800	80	0.063	0.58886	1797	80	0.017	0.87464	1391	61	0.028	0.81704	0.58886
6:24269173	rs72830859	A	T	intron	intron_variant	-	7 of 9	-	-	1657	349	1.564	0.04508	1658	350	1.442	0.04208	1624	342	1.522	0.04138	2025	442	0.104	0.04375	2022	441	0.086	0.07033	1612	337	0.023	0.66043	0.04138
6:24269176	rs35796857	C	T	intron	intron_variant	-	7 of 9	-	-	1657	926	0.124	0.81402	1658	926	-0.093	0.84669	1624	905	0.04	0.93795	2025	1100	0.039	0.27481	2022	1099	-0.014	0.67851	1612	900	0	0.9897	0.27481
6:24269392	rs74920833	G	A	intron	intron_variant	-	7 of 9	-	-	1616	38	2.178	0.34553	1617	38	-0.778	0.71296	1584	33	-1.485	0.51062	1985	47	-0.188	0.20538	1982	47	-0.072	0.60836	1572	33	-0.021	0.89663	0.20538
6:24273278	rs2994542	T	C	intron	intron_variant	-	7 of 9	-	-	1611	564	-0.538	0.39913	1612	566	-0.302	0.60379	1579	555	-0.844	0.16781	1980	690	-0.047	0.27204	1977	689	0.02	0.60811	1568	554	0.021	0.63241	0.16781
6:24273791	rs807701	G	A	intron	intron_variant	-	7 of 9	-	-	1659	1159	0.31	0.54379	1660	1162	0.037	0.93695	1626	1133	-0.134	0.78427	2027	1434	0.017	0.62768	2024	1431	0.042	0.18306	1614	1123	0.008	0.81954	0.18306
6:24275037	rs115364516	C	T	intron	intron_variant	-	7 of 9	-	-	1637	65	-0.882	0.61413	1638	65	-1.085	0.49561	1605	63	-1.113	0.51305	2006	78	0.032	0.78801	2003	78	0.046	0.6732	1593	63	0.04	0.73856	0.49561
6:24278869	rs807724	C	T	intron	intron_variant	-	6 of 9	-	-	1659	781	-0.221	0.69787	1660	783	-0.476	0.35765	1626	762	-0.679	0.21464	2027	957	-0.034	0.37522	2024	955	0.019	0.58116	1614	758	0.022	0.57008	0.21464
6:24283345	rs68182041	T	C	intron	intron_variant	-	6 of 9	-	-	1659	367	1.805	0.01943	1660	368	1.606	0.02245	1626	362	1.488	0.04455	2027	459	0.131	0.01109	2024	458	0.093	0.05184	1614	356	0.017	0.74194	0.01109
6:24291203	rs2274305	T	C	exon	missense_variant	5 of 10	-	-	-	1659	1165	0.363	0.47457	1660	1168	0.122	0.79246	1626	1136	-0.182	0.71202	2027	1436	0.03	0.38008	2024	1433	0.044	0.16355	1614	1126	-0.001	0.9865	0.16355
6:24301038	rs76981336	A	G	intron	intron_variant	-	4 of 9	-	-	1390	36	-3.462	0.13085	1391	36	-5.37	0.01094	1390	36	-3.153	0.14104	1749	46	0.011	0.94176	1745	46	-0.186	0.18176	1380	35	-0.269	0.07796	0.01094
6:24302046	rs33914824	C	G	exon	missense_variant	4 of 10	-	deleterious(0.01)	probably_damaging(0.996)	1583	146	2.16	0.07169	1584	147	1.486	0.17389	1553	146	0.866	0.44735	1946	176	0.183	0.02506	1943	176	0.134	0.07264	1540	144	0.056	0.49441	0.02506
6:24302163	rs35029429	C	T	intron	intron_variant	-	3 of 9	-	-	1622	56	-2.747	0.1496	1623	56	-2.441	0.16415	1623	55	-2.477	0.16991	1990	69	-0.091	0.47512	1987	69	-0.031	0.78734	1611	55	-0.051	0.6928	0.1496
6:24313747	rs12196880	T	C	intron	intron_variant	-	2 of 9	-	-	1659	306	-1.278	0.12965	1660	306	-0.835	0.27697	1626	300	-1.498	0.0645	2027	371	-0.112	0.04696	2024	371	-0.031	0.55756	1614	300	0.017	0.77452	0.04696
6:24313828	rs12198320	T	G	intron	intron_variant	-	2 of 9	-	-	1658	306	-1.266	0.13339	1659	306	-0.823	0.28373	1625	300	-1.48	0.06786	2026	371	-0.112	0.04859	2023	371	-0.031	0.55103	1613	300	0.018	0.76158	0.04859
6:24314065	rs7763196	G	A	intron	intron_variant	-	2 of 9	-	-	1658	305	-1.202	0.15475	1659	305	-0.807	0.2939	1625	299	-1.456	0.07274	2026	370	-0.109	0.05348	2023	370	-0.027	0.60384	1613	299	0.019	0.73862	0.05348
6:24314223	rs2185599	G	T	intron	intron_variant	-	2 of 9	-	-	1659	1385	0.323	0.50716	1660	1389	0.18	0.68379	1626	1351	-0.052	0.91288	2027	1686	0.02	0.54883	2024	1683	0.042	0.17338	1614	1341	0.01	0.77046	0.17338
6:24314349	rs72830893	C	A	intron	intron_variant	-	2 of 9	-	-	1478	175	0.164	0.87765	1479	175	-0.819	0.39558	1447	168	-0.183	0.86196	1848	208	-0.036	0.62025	1844	208	0.005	0.93937	1436	168	0.036	0.6348	0.39558
6:24317399	rs10456303	T	C	intron	intron_variant	-	2 of 9	-	-	1564	519	-0.57	0.39415	1565	519	-0.56	0.35668	1533	510	-0.869	0.17623	1933	636	-0.039	0.38505	1930	635	-0.024	0.55587	1521	505	-0.014	0.76039	0.17623
6:24332778	rs77743903	G	A	intron	intron_variant	-	2 of 9	-	-	1624	68	-4.74	0.00704	1625	68	-3.261	0.04242	1625	68	-4.033	0.01766	1992	79	-0.408	0.00104	1989	79	-0.186	0.09525	1613	67	-0.156	0.20032	0.00104
6:24341357	rs4599626	A	C	intron	intron_variant	-	2 of 9	-	-	1659	810	0.84	0.13115	1660	810	0.398	0.43243	1626	792	0.987	0.06744	2027	987	0.082	0.02787	2024	986	0.067	0.05243	1614	782	0.041	0.29131	0.02787
6:24341380	rs9379655	C	A	intron	intron_variant	-	2 of 9	-	-	1659	289	-0.93	0.27051	1660	290	-0.638	0.40604	1626	284	-0.067	0.93439	2027	347	-0.046	0.42539	2024	347	-0.037	0.48496	1614	283	-0.02	0.72947	0.27051
6:24353436	rs10498720	C	A	intron	intron_variant	-	2 of 9	-	-	1628	110	-0.131	0.92242	1629	111	0.382	0.75419	1595	109	0.873	0.49754	1995	136	0.077	0.39067	1992	135	0.086	0.30326	1583	107	-0.093	0.31353	0.30326
6:24357796	rs33943110	A	G	exon	synonymous_variant	1 of 10	-	-	-	1659	218	0.644	0.52007	1660	218	0.338	0.71194	1626	215	0.176	0.85385	2027	269	0.041	0.53063	2024	269	0.027	0.65241	1614	214	0.063	0.35656	0.35656
6:24358202	rs9379657	A	G	exon	5_prime_UTR_variant	1 of 10	-	-	-	1658	349	-0.32	0.68105	1659	349	0.486	0.49438	1625	345	-0.273	0.7129	2026	417	-0.097	0.06854	2023	417	-0.038	0.44088	1613	345	0.044	0.40312	0.06854
6:24358483	rs1277349	G	C	upstream	upstream_gene_variant	-	-	-	-	1659	65	-2.259	0.19438	1660	65	-2.326	0.14026	1626	63	-2.838	0.0997	2027	74	-0.073	0.56012	2024	74	-0.058	0.60859	1614	63	-0.051	0.67292	0.0997
6:24360149	rs2793447	G	A	upstream	upstream_gene_variant	-	-	-	-	1648	66	-2.36	0.17185	1649	66	-2.266	0.14767	1617	64	-2.985	0.081	2013	75	-0.081	0.51216	2010	75	-0.063	0.57363	1605	64	-0.035	0.77311	0.081
6:24360230	rs2753916	C	A	upstream	upstream_gene_variant	-	-	-	-	1656	1594	-0.772	0.11342	1657	1594	-0.356	0.42225	1623	1562	-0.725	0.12443	2023	1925	-0.074	0.02612	2020	1924	-0.046	0.13423	1611	1549	0.001	0.9859	0.02612
6:24360923	rs12525718	T	A	upstream	upstream_gene_variant	-	-	-	-	1659	481	-0.972	0.16199	1660	482	-1.121	0.07622	1626	474	-1.155	0.08315	2027	578	-0.073	0.12427	2024	577	-0.084	0.05227	1614	467	-0.077	0.11032	0.05227
6:24395236	rs75488772	C	T	upstream	regulatory_region_variant	-	-	-	-	1659	65	-2.126	0.2154	1660	65	-1.982	0.19712	1626	61	-2.704	0.12322	2027	74	-0.057	0.64276	2024	74	-0.04	0.718	1614	61	-0.016	0.90077	0.12322
6:24395662	rs793649	A	T	upstream	TF_binding_site_variant	-	-	-	-	1659	1297	-0.67	0.16929	1660	1297	-0.642	0.14784	1626	1265	-0.516	0.27287	2027	1572	-0.027	0.4182	2024	1571	-0.028	0.36035	1614	1252	-0.031	0.35495	0.14784
6:24421582	rs142310124	C	A	upstream	-	-	-	-	-	1659	78	-4.148	0.01044	1660	78	-2.95	0.04214	1626	76	-4.294	0.00781	2027	90	-0.297	0.00977	2024	90	-0.166	0.1103	1614	73	-0.076	0.51721	0.00781
6:24421659	rs116652616	A	G	upstream	-	-	-	-	-	1659	78	-4.148	0.01044	1660	78	-2.95	0.04214	1626	76	-4.294	0.00781	2027	90	-0.297	0.00977	2024	90	-0.166	0.1103	1614	73	-0.076	0.51721	0.00781
6:24421764	rs6941710	G	C	upstream	-	-	-	-	-	1652	86	-2.8	0.05084	1653	86	-2.987	0.01954	1620	77	-3.802	0.01207	2019	97	-0.134	0.19925	2016	97	-0.137	0.1491	1608	77	-0.033	0.75902	0.01207
6:24421789	rs182020889	A	T	upstream	-	-	-	-	-	1519	337	-0.78	0.36587	1520	338	-0.839	0.286	1520	338	-0.173	0.83672	1830	361	-0.029	0.64598	1827	361	-0.048	0.39738	1508	335	-0.044	0.4589	0.286

## Sheet: UNADJ-KIAA0319
Chapman et al. Targeted Analysis of Dyslexia-Associated Regions on Chromosome 6, 12 and 15 in Large Multigenerational Cohorts
Table S7: common (sample frequency > 1%) single variant tests for UNADJ traits
A1 refers to the rare allele in this data set. A2 is the common allele in this data set. Table S9 contains a mapping between the REF/ALT allele coding, and the A1/A2 coding.
n=number of individuals both phenotyped and genotyped, MAC=number of A1 alleles observed
KIAA0319
SNP	rsname	A1	A2	Region	Consequence	EXON	INTRON	SIFT	PolyPhen	WID.n	WID.MAC	WID.Est	WID.pval	WA.n	WA.MAC	WA.Est	WA.pval	SP.n	SP.MAC	SP.Est	SP.pval	SWE.n	SWE.MAC	SWE.Est	SWE.pval	PDE.n	PDE.MAC	PDE.Est	PDE.pval	NWR.n	NWR.MAC	NWR.Est	NWR.pval	min pval
6:24503590	rs2760118	T	C	downstream	-	-	-	-	-	1600	1144	0.051	0.92141	1601	1143	0.353	0.45442	1572	1128	0.465	0.34308	1964	1390	0.054	0.11602	1961	1391	0.025	0.43442	1560	1119	-0.023	0.50241	0.11602
6:24503597	rs3765310	T	C	downstream	-	-	-	-	-	1602	100	0.417	0.76612	1603	100	0.56	0.65849	1574	96	1.369	0.31124	1966	123	0.148	0.10588	1963	123	0.114	0.18284	1562	95	-0.047	0.63102	0.10588
6:24519975	rs112611875	T	A	downstream	-	-	-	-	-	1658	61	-3.779	0.03213	1659	61	-3.548	0.0261	1625	58	-3.997	0.02305	2026	72	-0.184	0.1366	2023	72	-0.134	0.23186	1613	58	-0.198	0.11326	0.02305
6:24519996	rs114526784	A	T	downstream	-	-	-	-	-	1658	176	1.052	0.34367	1659	176	0.174	0.86328	1625	173	1.551	0.14647	2026	216	0.219	0.003	2023	216	0.163	0.01645	1613	171	0.092	0.23068	0.003
6:24524651	rs6910514	G	C	downstream	regulatory_region_variant	-	-	-	-	1658	92	-2.636	0.0704	1659	92	-2.223	0.09329	1625	88	-1.777	0.21378	2025	108	-0.132	0.19241	2022	108	-0.099	0.28409	1613	88	-0.185	0.06866	0.06866
6:24524704	rs807517	T	C	downstream	regulatory_region_variant	-	-	-	-	1657	883	0.744	0.18302	1658	882	0.878	0.08643	1624	877	0.822	0.12161	2024	1071	0.086	0.02162	2021	1071	0.037	0.28454	1612	873	0.016	0.66678	0.02162
6:24528082	rs114857861	G	A	downstream	regulatory_region_variant	-	-	-	-	1659	211	-0.371	0.70844	1660	211	-0.709	0.43739	1626	211	-0.694	0.45777	2027	250	-0.038	0.57234	2024	250	-0.08	0.19139	1614	208	-0.086	0.20446	0.19139
6:24531895	rs149858359	T	A	downstream	-	-	-	-	-	1659	38	-5.645	0.01378	1660	38	-1.577	0.44662	1626	37	-4.118	0.06088	2027	48	-0.327	0.02915	2024	48	-0.112	0.42286	1614	37	-0.172	0.27457	0.01378
6:24536706	rs13197086	A	G	downstream	regulatory_region_variant	-	-	-	-	1659	322	-0.338	0.67923	1660	321	0.29	0.69693	1626	318	0.225	0.77401	2027	386	0.037	0.50277	2024	386	0.007	0.89477	1614	316	0.038	0.49348	0.49348
6:24544140	rs114979321	G	A	downstream	downstream_gene_variant	-	-	-	-	1653	109	-2.963	0.02759	1654	109	-1.521	0.2038	1620	103	-3.152	0.02129	2021	130	-0.315	0.00071	2018	130	-0.132	0.12101	1608	101	-0.069	0.4801	0.00071
6:24544293	rs28360750	G	A	downstream	downstream_gene_variant	-	-	-	-	1546	60	-4.172	0.01758	1547	60	-3.443	0.03035	1514	57	-3.824	0.02854	1915	72	-0.241	0.04761	1912	72	-0.174	0.11702	1502	57	-0.212	0.08617	0.01758
6:24544332	rs2744605	A	G	downstream	downstream_gene_variant	-	-	-	-	1659	190	-0.914	0.37813	1660	191	-0.808	0.39306	1626	190	-0.994	0.3162	2027	224	-0.125	0.08517	2024	223	-0.094	0.15472	1614	188	-0.112	0.11591	0.08517
6:24544967	rs16889440	T	C	exon	3_prime_UTR_variant	21 of 21	-	-	-	1659	393	1.498	0.04895	1660	392	0.348	0.61542	1626	386	1.289	0.07922	2027	473	0.096	0.06273	2024	471	0.074	0.11933	1614	384	0.034	0.52131	0.04895
6:24545307	rs12196913	C	T	exon	3_prime_UTR_variant	21 of 21	-	-	-	1647	1417	-0.173	0.72334	1648	1420	-0.285	0.52162	1613	1389	-0.173	0.71233	2012	1782	-0.022	0.49575	2009	1779	0.003	0.91401	1601	1375	0.035	0.29398	0.29398
6:24545483	rs807529	T	C	exon	3_prime_UTR_variant	21 of 21	-	-	-	1659	282	1.445	0.0951	1660	282	0.899	0.25243	1626	267	1.162	0.17421	2027	333	0.12	0.04306	2024	333	0.055	0.31316	1614	266	0.012	0.83889	0.04306
6:24545596	rs2817243	C	A	exon	3_prime_UTR_variant	21 of 21	-	-	-	1659	183	-1.255	0.23282	1660	184	-1.056	0.27124	1626	183	-1.144	0.25538	2027	217	-0.132	0.07152	2024	216	-0.108	0.10537	1614	181	-0.128	0.07531	0.07152
6:24545939	rs807530	C	G	exon	3_prime_UTR_variant	21 of 21	-	-	-	1659	1503	0.156	0.74792	1660	1502	0.228	0.60751	1626	1486	0.19	0.68312	2027	1799	0.027	0.41244	2024	1796	-0.002	0.95733	1614	1479	-0.027	0.42762	0.41244
6:24546509	rs7744621	A	C	exon	3_prime_UTR_variant	21 of 21	-	-	-	1658	69	-3.336	0.04417	1659	69	-3.234	0.03136	1625	66	-3.135	0.05601	2026	81	-0.144	0.2165	2023	81	-0.152	0.15048	1613	66	-0.216	0.0638	0.03136
6:24546584	rs7764860	C	T	exon	3_prime_UTR_variant	21 of 21	-	-	-	1544	62	-3.742	0.03217	1545	62	-3.258	0.04069	1514	60	-3.14	0.06481	1911	73	-0.123	0.31184	1908	73	-0.196	0.07529	1503	61	-0.198	0.09993	0.03217
6:24546604	rs2760182	T	C	exon	3_prime_UTR_variant	21 of 21	-	-	-	1651	183	-1.259	0.23161	1652	184	-1.038	0.2791	1618	183	-1.15	0.25299	2019	217	-0.132	0.07345	2016	216	-0.107	0.10889	1606	181	-0.129	0.07365	0.07345
6:24546708	rs7744939	T	C	exon	3_prime_UTR_variant	21 of 21	-	-	-	1607	63	-3.783	0.02875	1608	63	-3.043	0.05323	1574	61	-3.275	0.05323	1971	73	-0.116	0.34276	1968	73	-0.149	0.17915	1563	61	-0.223	0.06278	0.02875
6:24547027	rs811100	A	G	exon	3_prime_UTR_variant	21 of 21	-	-	-	1659	148	0.368	0.75169	1660	148	-0.224	0.83185	1626	144	0.051	0.96379	2027	175	-0.001	0.99234	2024	175	-0.056	0.44104	1614	144	0.056	0.4858	0.44104
6:24547168	rs7749794	A	G	exon	3_prime_UTR_variant	21 of 21	-	-	-	1659	69	-3.322	0.04505	1660	69	-3.226	0.03175	1626	66	-3.122	0.0571	2027	81	-0.142	0.2204	2024	81	-0.151	0.15226	1614	66	-0.217	0.06291	0.03175
6:24547351	rs7770041	C	T	exon	3_prime_UTR_variant	21 of 21	-	-	-	1658	65	-3.813	0.02567	1659	65	-3.478	0.02459	1625	62	-3.638	0.03205	2026	76	-0.201	0.09328	2023	76	-0.164	0.13379	1613	62	-0.188	0.11838	0.02459
6:24547606	rs2817245	A	G	intron	intron_variant	-	20 of 20	-	-	1610	559	0.905	0.16639	1611	559	0.066	0.91168	1577	551	0.786	0.20987	1958	662	0.031	0.49562	1955	660	0.032	0.44151	1566	547	-0.011	0.8029	0.16639
6:24547650	rs34829630	C	T	intron	intron_variant	-	20 of 20	-	-	1658	1444	-0.41	0.40084	1659	1447	-0.432	0.33133	1625	1416	-0.283	0.54573	2025	1815	-0.029	0.37825	2022	1812	-0.004	0.90535	1613	1402	0.025	0.45684	0.33133
6:24550041	rs10456306	C	T	intron	intron_variant	-	20 of 20	-	-	1659	1437	-0.363	0.45336	1660	1440	-0.439	0.31869	1626	1411	-0.273	0.55752	2027	1804	-0.026	0.42255	2024	1801	-0.001	0.96919	1614	1397	0.021	0.52514	0.31869
6:24551624	rs2076313	G	A	intron	intron_variant	-	20 of 20	-	-	1658	740	0.605	0.31105	1659	740	0.085	0.87601	1625	729	0.632	0.26977	2026	884	0.026	0.51651	2023	882	0.034	0.3625	1613	726	-0.023	0.57586	0.26977
6:24551664	rs807534	C	T	exon	missense_variant,splice_region_variant	20 of 21	-	tolerated(0.12)	possibly_damaging(0.87)	1659	516	0.119	0.86043	1660	516	0.163	0.7921	1626	511	-0.371	0.56496	2027	624	-0.014	0.75176	2024	624	-0.034	0.41654	1614	508	-0.007	0.87984	0.41654
6:24551729	rs807535	C	T	exon	synonymous_variant	20 of 21	-	-	-	1659	516	0.119	0.86043	1660	516	0.163	0.7921	1626	511	-0.371	0.56496	2027	624	-0.014	0.75176	2024	624	-0.034	0.41654	1614	508	-0.007	0.87984	0.41654
6:24553778	rs2760175	T	G	intron	intron_variant	-	19 of 20	-	-	1641	700	0.486	0.42529	1642	700	0.071	0.89909	1609	692	0.424	0.46702	2003	836	0.018	0.65715	2000	834	0.027	0.47075	1597	689	-0.017	0.68016	0.42529
6:24553860	rs2760174	G	A	intron	intron_variant	-	19 of 20	-	-	1659	719	0.454	0.45304	1660	719	0.045	0.93439	1626	710	0.569	0.3249	2027	861	0.013	0.75391	2024	859	0.028	0.45606	1614	707	-0.032	0.44469	0.3249
6:24553998	rs2760173	G	A	intron	intron_variant	-	19 of 20	-	-	1656	717	0.461	0.44571	1657	717	0.02	0.97166	1623	708	0.574	0.32056	2024	859	0.014	0.72208	2021	857	0.027	0.47109	1611	705	-0.029	0.48045	0.32056
6:24554762	rs2243831	C	T	intron	splice_region_variant,intron_variant	-	19 of 20	-	-	1655	715	0.501	0.40695	1656	715	0.06	0.91413	1622	706	0.601	0.29896	2023	857	0.014	0.72454	2020	855	0.03	0.42583	1610	703	-0.028	0.49447	0.29896
6:24559281	rs807541	G	A	exon	synonymous_variant	17 of 21	-	-	-	1640	789	0.247	0.66818	1641	788	0.586	0.26669	1607	781	0.193	0.72522	2007	954	0.024	0.54364	2004	953	-0.02	0.57618	1595	778	0.016	0.67751	0.26669
6:24563552	rs2744549	T	C	intron	intron_variant	-	16 of 20	-	-	1655	73	-4.474	0.00615	1656	73	-4.136	0.00529	1621	70	-4.776	0.00289	2022	84	-0.238	0.03811	2019	83	-0.21	0.04606	1609	70	-0.26	0.02361	0.00289
6:24564540	rs2817191	G	A	exon	missense_variant	15 of 21	-	tolerated(1)	benign(0)	1659	70	-3.998	0.01616	1660	70	-3.8	0.01182	1626	67	-4.25	0.00914	2027	81	-0.209	0.07267	2024	81	-0.182	0.08723	1614	67	-0.23	0.04853	0.00914
6:24564544	rs2744550	C	T	exon	missense_variant	15 of 21	-	tolerated(0.38)	benign(0.005)	1659	70	-3.998	0.01616	1660	70	-3.8	0.01182	1626	67	-4.25	0.00914	2027	81	-0.209	0.07267	2024	81	-0.182	0.08723	1614	67	-0.23	0.04853	0.00914
6:24564573	rs2760164	A	G	intron	splice_polypyrimidine_tract_variant,splice_region_variant,intron_variant	-	14/20	-	-	1659	70	-3.998	0.01616	1660	70	-3.8	0.01182	1626	67	-4.25	0.00914	2027	81	-0.209	0.07267	2024	81	-0.182	0.08723	1614	67	-0.23	0.04853	0.00914
6:24564579	rs2760163	G	A	intron	splice_polypyrimidine_tract_variant,intron_variant	-	14/20	-	-	1659	70	-3.998	0.01616	1660	70	-3.8	0.01182	1626	67	-4.25	0.00914	2027	81	-0.209	0.07267	2024	81	-0.182	0.08723	1614	67	-0.23	0.04853	0.00914
6:24575094	rs2817198	G	A	intron	intron_variant	-	10 of 20	-	-	1646	527	-0.27	0.68389	1647	526	-0.488	0.41917	1615	515	-0.434	0.49709	2014	639	-0.003	0.94347	2011	638	0.021	0.61405	1603	512	-0.004	0.92775	0.41917
6:24575520	rs2760159	G	A	intron	intron_variant	-	10 of 20	-	-	1625	519	-0.238	0.72355	1626	518	-0.651	0.28881	1594	508	-0.395	0.53956	1991	629	-0.012	0.78923	1988	628	0.011	0.79899	1582	505	-0.009	0.84836	0.28881
6:24576631	rs2744559	T	C	exon	missense_variant	10 of 21	-	tolerated(1)	benign(0.047)	1659	81	-2.474	0.10684	1660	81	-3.096	0.02465	1626	75	-3.536	0.02256	2027	95	-0.156	0.14273	2024	95	-0.182	0.06325	1614	75	-0.158	0.15353	0.02256
6:24580213	rs2744564	G	C	intron	intron_variant	-	7 of 20	-	-	1658	79	-2.776	0.07442	1659	79	-3.422	0.01581	1625	76	-3.68	0.01465	2026	93	-0.169	0.11454	2023	93	-0.188	0.05524	1613	76	-0.18	0.09585	0.01465
6:24581277	rs116714495	T	C	intron	intron_variant	-	6 of 20	-	-	1659	68	-3.746	0.02545	1660	68	-3.634	0.01695	1626	65	-4.02	0.01455	2027	80	-0.188	0.10424	2024	80	-0.177	0.0957	1614	65	-0.194	0.09748	0.01455
6:24581283	rs807508	A	G	intron	intron_variant	-	6 of 20	-	-	1659	347	-0.13	0.87176	1660	347	0.137	0.85191	1626	343	-0.05	0.94773	2027	419	-0.02	0.71763	2024	417	-0.028	0.57997	1614	342	0.033	0.55185	0.55185
6:24583804	rs6901322	A	T	intron	intron_variant	-	5 of 20	-	-	1659	1037	0.176	0.73746	1660	1039	-0.222	0.64059	1626	1013	-0.458	0.36568	2027	1208	0.018	0.61051	2024	1207	-0.009	0.78389	1614	1001	0.006	0.87032	0.36568
6:24584181	rs6902039	C	T	intron	intron_variant	-	4 of 20	-	-	1656	1323	-0.074	0.88162	1657	1324	-0.298	0.50755	1623	1293	-0.302	0.52529	2024	1611	-0.029	0.385	2021	1611	-0.052	0.08765	1611	1280	-0.014	0.69086	0.08765
6:24584366	rs2817200	G	A	intron	intron_variant	-	4 of 20	-	-	1654	1298	0.292	0.56054	1655	1299	-0.066	0.88577	1621	1286	-0.024	0.9598	2022	1577	0.014	0.67171	2019	1578	-0.025	0.41447	1609	1278	0.043	0.20874	0.20874
6:24586696	rs76709041	C	T	intron	intron_variant	-	4 of 20	-	-	1625	87	-0.04	0.97914	1626	87	0.648	0.6477	1626	87	1.098	0.45822	1993	102	-0.081	0.45074	1990	102	-0.026	0.79032	1614	87	-0.162	0.12518	0.12518
6:24586752	rs9379667	A	C	intron	intron_variant	-	4 of 20	-	-	1659	64	3.049	0.06757	1660	64	3.443	0.02211	1626	61	2.814	0.08668	2027	77	0.212	0.05727	2024	77	0.158	0.12828	1614	60	0.101	0.39612	0.02211
6:24588884	rs4504469	T	C	exon	missense_variant	4 of 21	-	tolerated(1)	benign(0)	1631	1298	0.47	0.34886	1632	1299	0.121	0.79164	1599	1279	0.404	0.40175	1999	1594	0.02	0.53891	1996	1593	-0.002	0.96004	1587	1272	0.056	0.10059	0.10059
6:24589034	rs115399701	G	A	intron	intron_variant	-	3 of 20	-	-	1576	119	0.221	0.86579	1577	119	0.509	0.67018	1545	118	0.725	0.56658	1923	141	-0.18	0.04761	1920	141	-0.073	0.37702	1533	117	0.075	0.40825	0.04761
6:24595853	rs16889506	C	T	intron	intron_variant	-	3 of 20	-	-	1627	621	-0.449	0.4708	1628	622	0.093	0.86975	1594	602	0.039	0.94872	1996	773	-0.082	0.04824	1993	773	-0.003	0.94533	1582	595	0.02	0.64174	0.04824
6:24596076	rs59166521	G	C	intron	intron_variant	-	3 of 20	-	-	1625	63	-1.096	0.5512	1626	63	-1.104	0.51274	1626	63	-2.036	0.24524	1993	71	0	0.99773	1990	71	-0.023	0.8461	1614	60	-0.229	0.07049	0.07049
6:24596478	rs4576240	T	G	exon	missense_variant	3 of 21	-	-	-	1635	353	0.11	0.88835	1636	353	-0.114	0.87208	1603	336	-0.501	0.52011	1991	419	0.046	0.39502	1988	419	0.006	0.91002	1591	332	-0.084	0.13142	0.13142
6:24601238	rs142392648	G	A	intron	intron_variant	-	2 of 20	-	-	1659	33	-2.6	0.25269	1660	33	-1.405	0.47486	1626	30	0.059	0.97999	2027	40	-0.05	0.74508	2024	39	-0.09	0.53781	1614	30	-0.005	0.97836	0.25269
6:24601240	rs4472344	A	G	intron	intron_variant	-	2 of 20	-	-	1659	69	-2.47	0.13534	1660	70	-2.221	0.13195	1626	66	-2.588	0.12193	2027	80	-0.073	0.53642	2024	80	-0.068	0.5264	1614	65	-0.122	0.30378	0.12193
6:24604068	rs4352670	C	A	intron	intron_variant	-	1 of 20	-	-	1659	367	-0.145	0.85139	1660	367	-0.184	0.7923	1626	348	-0.422	0.58437	2027	442	0.038	0.46885	2024	442	-0.006	0.8943	1614	344	-0.065	0.24489	0.24489
6:24605424	rs4236031	C	A	intron	intron_variant	-	1 of 20	-	-	1659	460	-0.11	0.8753	1660	460	0.017	0.978	1626	441	-0.165	0.81154	2027	549	0.016	0.74374	2024	549	-0.008	0.85708	1614	437	-0.093	0.06211	0.06211
6:24605569	rs4712831	T	C	intron	intron_variant	-	1 of 20	-	-	1659	658	0.133	0.82681	1660	658	-0.149	0.78909	1626	650	0.176	0.76156	2027	804	0.03	0.45278	2024	800	-0.002	0.9573	1614	647	0.012	0.76539	0.45278
6:24613821	rs56296327	G	C	intron	intron_variant	-	1 of 20	-	-	1488	486	-0.393	0.56486	1489	486	0.342	0.58233	1460	474	0.133	0.83977	1857	620	-0.104	0.0202	1853	620	0.002	0.95786	1450	469	0	0.99861	0.0202
6:24613847	rs13206235	A	G	intron	intron_variant	-	1 of 20	-	-	1495	114	-0.27	0.83597	1496	114	0.644	0.59055	1467	112	-0.779	0.52415	1864	158	0.037	0.64157	1860	157	0.11	0.14325	1457	112	0.13	0.13682	0.13682
6:24614392	rs9379671	G	T	intron	intron_variant	-	1 of 20	-	-	1658	663	0.135	0.82486	1659	663	-0.145	0.79462	1625	655	0.135	0.81588	2026	810	0.03	0.45971	2023	806	0	0.99204	1613	652	0.012	0.77654	0.45971
6:24620324	rs115132123	A	G	intron	intron_variant	-	1 of 20	-	-	1625	55	0.675	0.72565	1626	55	-1.128	0.52229	1626	55	0.669	0.71646	1993	61	-0.133	0.34178	1990	61	-0.195	0.1195	1614	55	-0.122	0.35575	0.1195
6:24631442	rs10456312	T	C	intron	intron_variant	-	1 of 20	-	-	1642	117	-0.659	0.61149	1643	117	-0.159	0.8933	1609	115	-0.986	0.42233	2009	158	0.04	0.61525	2006	157	0.083	0.27262	1597	115	0.117	0.18168	0.18168
6:24631558	rs6456622	T	C	intron	intron_variant	-	1 of 20	-	-	1658	1209	0.061	0.90345	1659	1209	-0.288	0.53229	1625	1188	0.231	0.63433	2026	1459	0.006	0.86493	2023	1457	-0.025	0.42936	1613	1182	0.007	0.83777	0.42936
6:24631851	rs9295627	T	C	intron	intron_variant	-	1 of 20	-	-	1648	644	0.556	0.36115	1649	644	1.16	0.03691	1616	632	0.415	0.47646	2016	797	0.023	0.5721	2013	797	0.054	0.14295	1604	625	-0.049	0.23878	0.03691
6:24637443	rs62400559	T	C	intron	intron_variant	-	1 of 20	-	-	1659	119	-0.513	0.68269	1660	119	-0.474	0.6753	1626	116	-1.529	0.2124	2027	145	-0.042	0.62248	2024	145	-0.007	0.92979	1614	114	0.116	0.19156	0.19156
6:24637563	rs62402860	T	G	intron	intron_variant	-	1 of 20	-	-	1659	119	-0.513	0.68269	1660	119	-0.474	0.6753	1626	116	-1.529	0.2124	2027	145	-0.042	0.62248	2024	145	-0.007	0.92979	1614	114	0.116	0.19156	0.19156
6:24641605	rs16889556	T	C	intron	intron_variant	-	1 of 20	-	-	1659	549	0.205	0.75284	1660	550	-0.134	0.82186	1626	543	0.496	0.42406	2027	675	0.009	0.83987	2024	673	-0.014	0.72393	1614	539	-0.017	0.69914	0.42406
6:24644258	rs115563696	C	T	intron	intron_variant	-	1 of 20	-	-	1625	35	-1.313	0.58427	1626	35	0.677	0.75903	1626	35	-0.305	0.89301	1993	42	-0.083	0.61065	1990	41	0.064	0.6698	1614	35	0.142	0.37863	0.37863
6:24644322	rs6935076	T	C	intron	intron_variant	-	1 of 20	-	-	1659	1209	-0.375	0.45648	1660	1211	-0.498	0.27601	1626	1183	-0.114	0.81397	2027	1477	-0.027	0.42034	2024	1474	-0.03	0.32682	1614	1174	-0.018	0.61523	0.27601
6:24644500	rs6935753	G	A	intron	intron_variant	-	1 of 20	-	-	1659	1217	0.08	0.87387	1660	1217	-0.26	0.57239	1626	1196	0.249	0.60774	2027	1467	0.007	0.83453	2024	1465	-0.027	0.39414	1614	1190	0.013	0.72011	0.39414
6:24645943	rs2038137	T	G	intron	intron_variant	-	1 of 20	-	-	1657	1287	0.084	0.86642	1658	1287	-0.271	0.54938	1624	1263	0.138	0.77317	2025	1549	-0.005	0.88797	2022	1547	-0.022	0.47679	1612	1255	0.028	0.41574	0.41574
6:24645947	rs2038136	G	C	intron	intron_variant	-	1 of 20	-	-	1657	1287	0.084	0.86642	1658	1287	-0.271	0.54938	1624	1263	0.138	0.77317	2025	1549	-0.005	0.88797	2022	1547	-0.022	0.47679	1612	1255	0.028	0.41574	0.41574
6:24645967	rs2038135	T	G	exon	5_prime_UTR_variant	1 of 21	-	-	-	1656	1214	0.076	0.88042	1657	1214	-0.269	0.55915	1623	1193	0.244	0.61586	2024	1464	0.007	0.83448	2021	1462	-0.027	0.39152	1611	1187	0.013	0.70361	0.39152
6:24646009	rs114138463	A	G	exon	5_prime_UTR_variant	1 of 21	-	-	-	1647	63	-3.502	0.04253	1648	64	-2.304	0.13734	1614	61	-2.491	0.14498	2015	74	-0.076	0.53183	2012	74	-0.071	0.51782	1602	60	-0.125	0.30309	0.04253
6:24646197	rs62400773	T	C	exon	5_prime_UTR_variant	1 of 21	-	-	-	1658	119	-0.578	0.64506	1659	119	-0.54	0.63294	1625	116	-1.678	0.17204	2026	143	-0.051	0.5601	2023	143	0.005	0.95227	1613	114	0.125	0.16049	0.16049
6:24646504	rs6456625	C	T	upstream	upstream_gene_variant	-	-	-	-	1555	1132	0.048	0.9272	1556	1132	-0.182	0.70161	1524	1115	0.101	0.84039	1902	1367	0.005	0.88166	1899	1365	-0.022	0.5	1511	1108	0.017	0.62845	0.5
6:24646540	rs369023047	T	C	upstream	upstream_gene_variant	-	-	-	-	1566	531	0.363	0.5838	1567	532	0.002	0.99717	1535	523	0.799	0.20812	1914	654	0.018	0.69012	1911	652	-0.005	0.90416	1522	519	-0.009	0.83947	0.20812
6:24646821	rs3756821	T	C	upstream	upstream_gene_variant	-	-	-	-	1656	1389	-0.38	0.4425	1657	1391	-0.421	0.34758	1623	1360	-0.281	0.55708	2024	1706	-0.013	0.68824	2021	1702	-0.024	0.42283	1611	1351	-0.003	0.92311	0.34758
6:24648983	rs62400774	G	A	upstream	upstream_gene_variant	-	-	-	-	1656	115	-0.435	0.73241	1657	115	-0.48	0.67501	1623	112	-1.406	0.2606	2024	138	-0.052	0.55707	2021	138	0.003	0.96655	1611	110	0.117	0.19467	0.19467
6:24649061	rs9461045	T	C	upstream	upstream_gene_variant	-	-	-	-	1655	594	0.559	0.37906	1656	594	1.217	0.03618	1622	583	0.402	0.50673	2022	742	0.015	0.70701	2019	742	0.068	0.07477	1610	576	-0.039	0.37229	0.03618

## Sheet: UNADJ-GRIN2B
Chapman et al. Targeted Analysis of Dyslexia-Associated Regions on Chromosome 6, 12 and 15 in Large Multigenerational Cohorts
Table S7: common (sample frequency > 1%) single variant tests for UNADJ phenotypes
A1 refers to the rare allele in this data set. A2 is the common allele in this data set. Table S9 contains a mapping between the REF/ALT allele coding, and the A1/A2 coding.
n=number of individuals both phenotyped and genotyped, MAC=number of A1 alleles observed
GRIN2B
SNP	rsname	A1	A2	Region	Consequence	EXON	INTRON	SIFT	PolyPhen	WID.n	WID.MAC	WID.Est	WID.pval	WA.n	WA.MAC	WA.Est	WA.pval	SP.n	SP.MAC	SP.Est	SP.pval	SWE.n	SWE.MAC	SWE.Est	SWE.pval	PDE.n	PDE.MAC	PDE.Est	PDE.pval	NWR.n	NWR.MAC	NWR.Est	NWR.pval	min pval
12:13656999	rs11055486	C	T	downstream	regulatory_region_variant	-	-	-	-	1659	848	-0.809	0.14959	1660	849	-0.658	0.19881	1626	836	-0.363	0.49913	2027	1013	-0.026	0.4941	2024	1012	-0.019	0.59414	1614	830	-0.119	0.00196	0.00196
12:13657158	rs143357213	C	A	downstream	regulatory_region_variant	-	-	-	-	1625	34	-0.071	0.97668	1626	34	1.062	0.6362	1626	34	-0.319	0.88783	1993	45	0.021	0.89066	1990	45	-0.057	0.68429	1614	34	-0.132	0.41529	0.41529
12:13657536	rs78095233	T	C	downstream	regulatory_region_variant	-	-	-	-	1659	49	0.882	0.65867	1660	50	1.019	0.56926	1626	47	-0.439	0.81806	2027	60	0.076	0.55703	2024	60	-0.102	0.40576	1614	46	0.111	0.42451	0.40576
12:13657657	rs140778569	A	C	downstream	regulatory_region_variant	-	-	-	-	1625	44	-0.014	0.99487	1626	44	0.316	0.87026	1626	44	0.962	0.63352	1993	53	0.157	0.28124	1990	53	0.041	0.75406	1614	43	-0.033	0.81956	0.28124
12:13657684	rs10772689	T	C	downstream	regulatory_region_variant	-	-	-	-	1659	1560	-0.639	0.1871	1660	1562	-0.469	0.28896	1626	1535	-0.469	0.31288	2027	1895	-0.022	0.5033	2024	1894	-0.009	0.75381	1614	1524	-0.108	0.00114	0.00114
12:13659461	rs12427077	G	A	downstream	regulatory_region_variant	-	-	-	-	1659	629	0.06	0.9245	1660	630	-0.064	0.91046	1626	621	0.108	0.85767	2027	758	0.012	0.78445	2024	758	0.019	0.62424	1614	616	-0.061	0.15317	0.15317
12:13659564	rs4764003	T	C	downstream	regulatory_region_variant	-	-	-	-	1658	1236	0.923	0.06364	1659	1237	0.543	0.2302	1625	1206	0.49	0.30779	2026	1502	0.046	0.17007	2023	1498	0.018	0.56567	1613	1197	0.102	0.00306	0.00306
12:13676366	rs7307659	T	C	downstream		-	-	-	-	1651	241	-2.08	0.02401	1652	241	-1.533	0.068	1618	236	-0.611	0.49644	2019	278	-0.098	0.13208	2016	278	-0.101	0.0872	1606	235	-0.178	0.00531	0.00531
12:13676760	rs9634129	G	A	downstream	regulatory_region_variant	-	-	-	-	1553	931	-0.522	0.3353	1554	931	-0.231	0.63997	1521	914	-0.45	0.38465	1922	1159	-0.048	0.17899	1919	1159	-0.001	0.96637	1509	908	-0.048	0.19271	0.17899
12:13676937	rs35383116	G	A	downstream	regulatory_region_variant	-	-	-	-	1656	96	0.61	0.67644	1657	95	0.706	0.59698	1623	95	-0.02	0.98882	2024	115	0.008	0.93293	2021	116	0.043	0.63519	1611	94	-0.171	0.08682	0.08682
12:13677911	rs9634130	A	T	downstream		-	-	-	-	1659	978	-0.591	0.26845	1660	978	-0.342	0.48303	1626	965	-0.487	0.33701	2027	1203	-0.046	0.19806	2024	1204	-0.008	0.80502	1614	959	-0.065	0.07425	0.07425
12:13677913	rs9634131	A	T	downstream		-	-	-	-	1659	978	-0.591	0.26845	1660	978	-0.342	0.48303	1626	965	-0.487	0.33701	2027	1203	-0.046	0.19806	2024	1204	-0.008	0.80502	1614	959	-0.065	0.07425	0.07425
12:13678252	rs148251537	T	C	downstream		-	-	-	-	1610	39	0.922	0.677	1611	39	0.282	0.88896	1577	38	-1.08	0.61008	1975	49	-0.057	0.68406	1972	49	-0.044	0.73897	1565	38	0.028	0.85164	0.61008
12:13686276	rs1468844	A	G	downstream		-	-	-	-	1656	1476	0.772	0.11475	1657	1475	0.763	0.08675	1624	1448	0.166	0.72523	2024	1777	0.002	0.94119	2021	1772	0.016	0.60299	1612	1433	0.055	0.10411	0.08675
12:13686475	rs4763351	T	C	downstream		-	-	-	-	1659	826	-0.241	0.66387	1660	827	0.097	0.84682	1626	811	0.371	0.48498	2027	1043	0.024	0.51789	2024	1043	0.023	0.49771	1614	809	-0.021	0.57639	0.48498
12:13686681	rs4763352	T	C	downstream	regulatory_region_variant	-	-	-	-	1657	810	-0.23	0.67996	1658	811	0.014	0.9775	1624	795	0.338	0.52796	2025	1025	0.022	0.55682	2022	1025	0.015	0.66765	1612	793	-0.022	0.56314	0.52796
12:13687395	rs61056024	C	G	downstream	regulatory_region_variant	-	-	-	-	1659	144	-0.891	0.44524	1660	144	-1.583	0.13251	1626	136	-0.426	0.72104	2027	162	-0.022	0.78822	2024	162	-0.029	0.7041	1614	135	-0.049	0.56775	0.13251
12:13687617	rs12230975	G	A	downstream	regulatory_region_variant	-	-	-	-	1583	950	-0.471	0.38146	1584	952	-0.652	0.18454	1551	935	-0.155	0.76425	1937	1154	-0.02	0.58004	1934	1155	-0.027	0.42038	1539	928	-0.012	0.73681	0.18454
12:13687729	rs139974712	T	C	downstream	regulatory_region_variant	-	-	-	-	1650	39	-3.553	0.10382	1651	39	-1.093	0.57515	1617	36	-2.158	0.33286	2014	45	-0.19	0.21322	2011	45	-0.199	0.15999	1605	36	-0.18	0.25748	0.10382
12:13699120	rs4764009	T	C	exon	3_prime_UTR_variant	13 of 13	-	-	-	1659	832	-0.335	0.54738	1660	834	-0.117	0.81803	1626	816	0.175	0.7428	2027	1056	0.024	0.50857	2024	1056	0.015	0.66569	1614	814	-0.027	0.48398	0.48398
12:13699145	rs61911348	G	A	exon	3_prime_UTR_variant	13 of 13	-	-	-	1659	342	-0.151	0.84813	1660	343	-0.12	0.86775	1626	339	-0.262	0.72669	2027	411	-0.016	0.76885	2024	412	-0.071	0.1465	1614	337	0.032	0.55175	0.1465
12:13714363	rs1805476	T	G	exon	3_prime_UTR_variant	13 of 13	-	-	-	1651	1153	-0.406	0.42318	1652	1155	-0.284	0.53902	1618	1136	0.224	0.64463	2019	1464	0.035	0.28494	2016	1464	0.038	0.21378	1606	1132	-0.033	0.34204	0.21378
12:13715150	rs1805503	G	T	exon	3_prime_UTR_variant	13 of 13	-	-	-	1659	53	-1.004	0.59465	1660	53	-1.391	0.41282	1626	51	-0.599	0.74729	2027	74	0.075	0.51877	2024	74	-0.06	0.58278	1614	51	0.029	0.82837	0.41282
12:13715308	rs890	A	C	exon	3_prime_UTR_variant	13 of 13	-	-	-	1657	1598	-0.859	0.07538	1658	1601	-0.827	0.06056	1624	1562	-0.425	0.35946	2025	1961	-0.026	0.41781	2022	1959	-0.038	0.20493	1612	1555	-0.064	0.05393	0.05393
12:13715498	rs80081965	A	G	exon	3_prime_UTR_variant	13 of 13	-	-	-	1658	57	1.067	0.5477	1659	57	0.659	0.68579	1625	56	1.085	0.51482	2026	70	0.099	0.40148	2023	70	0.144	0.18982	1613	56	0.123	0.30726	0.18982
12:13715954	rs1805246	A	G	exon	synonymous_variant	13 of 13	-	-	-	1600	125	-2.885	0.01887	1601	125	-1.658	0.1413	1601	123	-2.246	0.05857	1965	149	-0.147	0.08298	1962	149	-0.124	0.10979	1589	123	-0.201	0.01578	0.01578
12:13715975	rs1805247	G	A	exon	synonymous_variant	13 of 13	-	-	-	1635	316	-0.948	0.24045	1636	316	-1.364	0.06268	1602	303	-0.66	0.40797	2002	376	-0.07	0.20943	1999	374	-0.06	0.23883	1590	300	-0.108	0.05731	0.05731
12:13716638	rs1806191	A	G	exon	synonymous_variant	13 of 13	-	-	-	1659	1599	0.688	0.15749	1660	1601	0.707	0.1111	1626	1564	0.19	0.68445	2027	1993	-0.01	0.75763	2024	1990	-0.014	0.64076	1614	1556	0.062	0.06158	0.06158
12:13717508	rs1806201	A	G	exon	synonymous_variant	13 of 13	-	-	-	1655	806	-0.067	0.90608	1656	808	-0.091	0.85991	1622	791	0.287	0.59402	2023	1026	0.027	0.46478	2020	1026	0.028	0.42049	1610	789	-0.014	0.71392	0.42049
12:13720043	rs3026160	A	G	exon	synonymous_variant	12 of 13	-	-	-	1659	417	0.55	0.44457	1660	418	0.85	0.19713	1626	412	-0.098	0.88631	2027	505	0.002	0.96434	2024	503	0.024	0.58593	1614	406	0.087	0.07864	0.07864
12:13729179	rs187245210	A	G	intron	intron_variant	-	9 of 12	-	-	1620	52	-0.406	0.84077	1621	52	0.441	0.81179	1621	52	1.265	0.51343	1988	62	0.024	0.8589	1985	61	0.07	0.57675	1609	52	0.136	0.32789	0.32789
12:13736797	rs1805471	A	G	intron	intron_variant	-	9 of 12	-	-	1659	141	-0.248	0.83275	1660	141	-0.469	0.6606	1626	137	0.611	0.59478	2027	161	0.029	0.72836	2024	161	0.067	0.37948	1614	136	0.018	0.82984	0.37948
12:13736908	rs1805472	G	C	intron	intron_variant	-	9 of 12	-	-	1657	830	-0.595	0.29033	1658	830	-0.448	0.38073	1624	815	0.132	0.80705	2025	1041	0.018	0.62719	2022	1042	-0.017	0.60863	1612	810	0.004	0.92569	0.29033
12:13736923	rs2268093	C	G	intron	intron_variant	-	9 of 12	-	-	1650	140	-0.352	0.76517	1651	140	-0.487	0.64925	1617	136	0.588	0.60957	2017	160	0.029	0.72745	2014	160	0.067	0.37814	1605	135	0.021	0.80233	0.37814
12:13749831	rs1805508	G	C	intron	intron_variant	-	9 of 12	-	-	1659	1201	0.306	0.54162	1660	1201	0.349	0.44313	1626	1180	-0.215	0.65741	2027	1450	-0.006	0.86617	2024	1444	-0.005	0.87131	1614	1170	0.023	0.5052	0.44313
12:13749941	rs2268095	C	T	intron	intron_variant	-	9 of 12	-	-	1659	1028	-0.448	0.3935	1660	1029	-0.373	0.43526	1626	1012	0.199	0.69288	2027	1292	0.026	0.452	2024	1293	0	0.99543	1614	1007	-0.017	0.63499	0.3935
12:13755347	rs4764013	T	A	intron	intron_variant	-	9 of 12	-	-	1658	304	-0.625	0.46644	1659	304	0.26	0.74077	1625	300	-0.365	0.65321	2026	376	-0.001	0.99203	2023	376	0.01	0.85167	1613	299	-0.102	0.07789	0.07789
12:13756856	rs111520089	T	G	intron	intron_variant	-	9 of 12	-	-	1585	121	-1.613	0.20318	1586	121	-1.245	0.28485	1586	120	-1.662	0.1687	1954	148	-0.07	0.40874	1951	148	-0.07	0.36754	1574	120	-0.214	0.01225	0.01225
12:13761741	rs1805522	A	G	exon	synonymous_variant	9 of 13	-	-	-	1629	145	-0.382	0.74286	1630	145	-0.536	0.61233	1595	141	0.05	0.96503	1996	164	0.001	0.98759	1993	164	0.048	0.52895	1584	140	-0.028	0.72976	0.52895
12:13807004	rs11611183	C	A	intron	intron_variant	-	4 of 12	-	-	1659	348	-0.121	0.87592	1660	349	-0.291	0.67706	1626	342	0.217	0.77411	2027	423	-0.053	0.30353	2024	424	-0.042	0.38284	1614	340	0.08	0.13627	0.13627
12:13807231	rs76694600	T	C	intron	intron_variant	-	4 of 12	-	-	1659	291	-0.796	0.35913	1660	291	0.143	0.8572	1626	287	-0.4	0.62576	2027	356	-0.004	0.94094	2024	356	-0.008	0.88055	1614	286	-0.103	0.08055	0.08055
12:13809283	rs189292571	T	C	intron	intron_variant	-	4 of 12	-	-	1602	37	-2.181	0.34741	1603	37	-2.262	0.28691	1603	37	-1.704	0.44603	1971	42	-0.108	0.51449	1968	42	-0.183	0.21932	1591	37	-0.25	0.11545	0.11545
12:13822239	rs2268102	T	C	intron	intron_variant	-	4 of 12	-	-	1657	1536	-0.499	0.29982	1658	1537	-0.126	0.77305	1624	1511	-0.084	0.85674	2025	1865	-0.009	0.77144	2022	1864	-0.023	0.44333	1612	1504	-0.066	0.04701	0.04701
12:13823248	rs12184498	C	T	intron	intron_variant	-	4 of 12	-	-	1625	124	-2.561	0.04327	1626	124	-2.027	0.08121	1626	123	-2.245	0.06376	1993	151	-0.142	0.09607	1990	151	-0.098	0.20659	1614	123	-0.26	0.00235	0.00235
12:13823791	rs11055579	A	C	intron	intron_variant	-	4 of 12	-	-	1619	88	-0.02	0.98949	1620	87	0.068	0.96049	1587	87	-0.19	0.89525	1988	107	-0.072	0.47343	1985	108	-0.024	0.79093	1575	86	-0.125	0.22482	0.22482
12:13826637	rs2268105	T	C	intron	intron_variant	-	4 of 12	-	-	1608	256	0.246	0.78442	1609	256	0.312	0.70336	1577	251	0.04	0.96298	1974	326	0.016	0.78725	1971	325	0.045	0.41153	1565	251	0.022	0.71446	0.41153
12:13827029	rs78632035	T	C	intron	intron_variant	-	4 of 12	-	-	1656	603	-0.591	0.3443	1657	603	-0.192	0.73687	1623	595	0.122	0.83723	2024	731	0.037	0.38071	2021	730	0.001	0.98295	1611	596	-0.029	0.49739	0.3443
12:13827036	rs1558769	C	G	intron	intron_variant	-	4 of 12	-	-	1656	1582	-0.723	0.13005	1657	1583	-0.375	0.38621	1623	1556	-0.234	0.61385	2024	1923	-0.014	0.64974	2021	1922	-0.036	0.22068	1611	1549	-0.059	0.07481	0.07481
12:13828659	rs11055581	C	T	intron	intron_variant	-	4 of 12	-	-	1632	610	-0.519	0.40219	1633	610	0.011	0.98475	1600	602	0.159	0.78732	2001	742	0.044	0.28728	1998	741	0.012	0.75189	1588	603	-0.032	0.44159	0.28728
12:13834291	rs76912408	C	T	intron	intron_variant	-	3 of 12	-	-	1659	583	-0.611	0.33216	1660	583	-0.249	0.66561	1626	575	0.07	0.90679	2027	704	0.029	0.49762	2024	703	-0.003	0.93377	1614	576	-0.028	0.51262	0.33216
12:13839191	rs16909348	A	G	intron	intron_variant	-	3 of 12	-	-	1658	278	0.443	0.61042	1659	280	0.052	0.94753	1625	274	0.461	0.58642	2026	338	-0.037	0.52116	2023	339	-0.004	0.93513	1613	271	0.019	0.74873	0.52116
12:13839583	rs10772699	T	A	intron	intron_variant	-	3 of 12	-	-	1581	600	-0.24	0.70196	1582	599	0.224	0.6979	1551	590	-0.454	0.44725	1948	733	-0.031	0.46108	1945	734	-0.033	0.40123	1539	585	-0.038	0.36855	0.36855
12:13844404	rs10772700	G	C	intron	intron_variant	-	3 of 12	-	-	1658	1368	0.281	0.56072	1659	1369	-0.157	0.72231	1625	1332	-0.061	0.89483	2026	1679	0.011	0.72773	2023	1674	0.01	0.74476	1613	1319	0.046	0.16763	0.16763
12:13844423	rs12321321	T	C	intron	intron_variant	-	3 of 12	-	-	1659	601	-0.694	0.26869	1660	601	-0.29	0.61342	1626	593	0.03	0.95952	2027	727	0.028	0.50925	2024	726	-0.005	0.89934	1614	594	-0.028	0.50903	0.26869
12:13844547	rs11055587	C	T	intron	intron_variant	-	3 of 12	-	-	1606	563	0.171	0.78966	1607	564	-0.17	0.77085	1573	553	-0.558	0.36504	1975	679	-0.004	0.93183	1972	676	-0.004	0.92647	1561	547	0.009	0.83268	0.36504
12:13857437	rs11055594	G	A	intron	intron_variant	-	3 of 12	-	-	1659	1473	-0.075	0.87711	1660	1472	0.347	0.43439	1626	1455	-0.202	0.6643	2027	1801	0	0.98788	2024	1797	0	0.99269	1614	1450	-0.046	0.17071	0.17071
12:13857554	rs11055595	T	C	intron	intron_variant	-	3 of 12	-	-	1659	1468	-0.089	0.85501	1660	1467	0.354	0.42572	1626	1450	-0.214	0.64561	2027	1795	-0.004	0.89398	2024	1791	0	0.9933	1614	1445	-0.049	0.14312	0.14312
12:13875580	rs2110984	C	T	intron	intron_variant	-	3 of 12	-	-	1659	733	-0.325	0.5684	1660	733	-0.516	0.3181	1626	709	0.317	0.56938	2027	903	-0.011	0.76692	2024	903	-0.002	0.95374	1614	698	0	0.9987	0.3181
12:13875676	rs11612284	A	G	intron	intron_variant	-	3 of 12	-	-	1659	629	-0.127	0.83738	1660	630	-0.222	0.69433	1626	623	-0.7	0.24155	2027	763	-0.027	0.52697	2024	761	-0.041	0.28718	1614	618	0.083	0.05383	0.05383
12:13875897	rs140556479	A	G	intron	intron_variant	-	3 of 12	-	-	1659	100	0.467	0.74861	1660	100	0.483	0.71738	1626	99	0.5	0.7179	2027	129	0.025	0.78976	2024	128	0.09	0.29713	1614	99	-0.035	0.7213	0.29713
12:13875929	rs75064737	C	T	intron	intron_variant	-	3 of 12	-	-	1659	107	1.234	0.37572	1660	107	1.574	0.21736	1626	107	-1.229	0.35526	2027	130	0.027	0.77687	2024	130	0.079	0.36461	1614	106	-0.059	0.53601	0.21736
12:13882465	rs11613156	A	G	intron	intron_variant	-	3 of 12	-	-	1656	563	0.259	0.68462	1657	563	0.28	0.6311	1622	556	-0.204	0.73944	2023	683	-0.003	0.93852	2020	681	0.016	0.67952	1610	552	0.063	0.15257	0.15257
12:13883014	rs2216128	G	A	intron	intron_variant	-	3 of 12	-	-	1659	692	-0.316	0.59039	1660	692	-0.659	0.21404	1626	664	0.288	0.61447	2027	859	-0.029	0.45881	2024	859	-0.017	0.64481	1614	656	-0.019	0.64672	0.21404
12:13892408	rs7977831	A	T	intron	intron_variant	-	3 of 12	-	-	1637	677	-0.482	0.41502	1638	677	-0.904	0.09041	1605	651	0.203	0.72539	2005	844	-0.035	0.3663	2002	844	-0.027	0.46269	1593	643	-0.013	0.75567	0.09041
12:13892523	rs2160402	A	G	intron	intron_variant	-	3 of 12	-	-	1625	338	-0.649	0.42073	1626	338	0.569	0.44314	1626	335	-0.272	0.72134	1993	402	-0.017	0.75684	1990	401	0.016	0.74768	1614	333	-0.093	0.08721	0.08721
12:13893094	rs12369724	T	C	intron	intron_variant	-	3 of 12	-	-	1625	321	-0.444	0.5943	1626	321	0.556	0.46886	1626	319	0.008	0.99166	1993	385	-0.01	0.8618	1990	384	0.018	0.72116	1614	318	-0.118	0.03461	0.03461
12:13893180	rs7966070	T	G	intron	intron_variant	-	3 of 12	-	-	1659	421	-0.568	0.4314	1660	421	0.038	0.95427	1626	417	-0.615	0.36444	2027	507	-0.004	0.93796	2024	506	-0.016	0.72189	1614	415	-0.087	0.07275	0.07275
12:13922309	rs11614390	G	T	intron	intron_variant	-	2 of 12	-	-	1654	528	0.224	0.73433	1655	528	0.221	0.71392	1621	524	-0.374	0.55206	2023	641	0.003	0.94662	2020	639	0.011	0.79592	1609	520	0.078	0.08552	0.08552
12:13925487	rs113504908	T	C	intron	intron_variant	-	2 of 12	-	-	1625	91	-0.534	0.71733	1626	91	-2.018	0.14079	1626	91	-1.341	0.31702	1993	115	0.032	0.72857	1990	115	-0.089	0.30932	1614	91	-0.073	0.44608	0.14079
12:13947378	rs1125236	G	A	intron	intron_variant	-	2 of 12	-	-	1659	247	0.428	0.63743	1660	247	0.694	0.40165	1626	242	0.913	0.2953	2027	301	0.019	0.76049	2024	301	0.028	0.62391	1614	241	-0.063	0.30927	0.2953
12:13947499	rs73053682	C	T	intron	intron_variant	-	2 of 12	-	-	1658	716	0.03	0.95814	1659	717	0.322	0.53844	1625	707	0.355	0.51628	2026	885	0.013	0.7305	2023	883	0.034	0.34036	1613	704	0.021	0.59964	0.34036
12:13947780	rs220557	C	A	intron	intron_variant	-	2 of 12	-	-	1616	1116	-0.452	0.38294	1617	1117	-0.991	0.03466	1584	1085	-0.233	0.64205	1982	1374	-0.024	0.48721	1979	1373	-0.052	0.10426	1572	1073	-0.031	0.39245	0.03466
12:13952306	rs4140765	C	T	intron	intron_variant	-	2 of 12	-	-	1657	1278	-0.17	0.7338	1658	1278	-0.682	0.13122	1624	1244	0.172	0.72215	2025	1571	-0.007	0.84189	2022	1571	-0.041	0.18562	1612	1232	0.003	0.9311	0.13122
12:13952360	rs61232388	G	A	intron	intron_variant	-	2 of 12	-	-	1659	77	1.927	0.22954	1660	77	2.163	0.14188	1626	76	3.198	0.03363	2027	95	0.078	0.46367	2024	95	0.092	0.34663	1614	76	0.19	0.07712	0.03363
12:13952498	rs11609120	G	C	intron	intron_variant	-	2 of 12	-	-	1658	494	-0.051	0.9394	1659	495	0.792	0.19925	1625	487	0.414	0.51647	2026	609	-0.013	0.78135	2023	608	0.032	0.44249	1613	485	0.019	0.67275	0.19925
12:13952650	rs11055624	T	A	intron	intron_variant	-	2 of 12	-	-	1658	719	0.035	0.95198	1659	720	0.354	0.49898	1625	710	0.333	0.54253	2026	888	0.011	0.77086	2023	886	0.033	0.34592	1613	707	0.019	0.62236	0.34592
12:13952707	rs10744039	T	C	intron	intron_variant	-	2 of 12	-	-	1658	1281	-0.123	0.80453	1659	1281	-0.66	0.14449	1625	1247	0.235	0.62761	2026	1575	-0.006	0.85479	2023	1575	-0.04	0.1899	1613	1235	0.001	0.98031	0.14449
12:13952894	rs11055625	G	A	intron	intron_variant	-	2 of 12	-	-	1659	240	0.522	0.57349	1660	240	0.718	0.39595	1626	236	1.067	0.22841	2027	294	0.035	0.56829	2024	294	0.022	0.6971	1614	235	-0.053	0.39855	0.22841
12:13953118	rs2058878	T	A	intron	intron_variant	-	2 of 12	-	-	1657	1518	0.046	0.9242	1658	1518	-0.408	0.35373	1624	1480	0.532	0.25849	2025	1865	0.004	0.90899	2022	1865	-0.031	0.30632	1612	1467	-0.013	0.69807	0.25849
12:13969812	rs11831422	A	T	intron	intron_variant	-	2 of 12	-	-	1500	58	0.034	0.98493	1501	57	-1.322	0.43223	1501	58	-0.892	0.59521	1869	74	0.006	0.95641	1866	74	-0.058	0.58658	1489	58	0.115	0.33377	0.33377
12:13974136	rs74067110	G	A	intron	intron_variant	-	2 of 12	-	-	1659	95	0.257	0.85813	1660	94	-0.377	0.77466	1626	93	-0.311	0.82177	2027	116	0.037	0.69398	2024	115	-0.03	0.73098	1614	92	0.035	0.72395	0.69398
12:13974241	rs117407662	A	G	intron	intron_variant	-	2 of 12	-	-	1651	57	-0.817	0.6509	1652	57	0.736	0.65622	1618	54	1.012	0.54556	2018	80	0.017	0.87533	2015	80	-0.02	0.84476	1606	54	-0.043	0.72025	0.54556
12:13987839	rs2268132	A	C	intron	intron_variant	-	2 of 12	-	-	1659	996	0.001	0.99816	1660	997	0.237	0.62375	1626	977	-0.319	0.53174	2027	1196	0.001	0.97531	2024	1195	-0.001	0.96639	1614	971	0.023	0.53446	0.53174
12:13987986	rs146219563	T	C	intron	intron_variant	-	2 of 12	-	-	1659	66	-1.826	0.26549	1660	66	-1.904	0.19642	1626	61	0.323	0.84218	2027	77	0.003	0.98053	2024	77	-0.09	0.39084	1614	61	-0.078	0.50267	0.19642
12:13988734	rs11055636	A	G	intron	intron_variant	-	2 of 12	-	-	1658	722	0.004	0.99476	1659	723	0.323	0.5358	1625	713	0.373	0.49375	2026	895	0.007	0.85462	2023	893	0.029	0.40145	1613	709	0.029	0.45407	0.40145
12:13988870	rs2284424	A	G	intron	intron_variant	-	2 of 12	-	-	1659	996	0.001	0.99816	1660	997	0.237	0.62375	1626	977	-0.319	0.53174	2027	1196	0.001	0.97531	2024	1195	-0.001	0.96639	1614	971	0.023	0.53446	0.53174
12:13989019	rs2284425	T	G	intron	intron_variant	-	2 of 12	-	-	1626	977	-0.095	0.85931	1627	978	0.167	0.73055	1593	958	-0.373	0.46812	1990	1176	-0.002	0.95925	1987	1175	-0.001	0.96864	1581	952	0.034	0.35759	0.35759
12:13993077	rs117718950	T	A	intron	intron_variant	-	2 of 12	-	-	1658	713	-0.137	0.81153	1659	714	0.219	0.67641	1625	705	0.189	0.72872	2026	884	0.006	0.87405	2023	882	0.026	0.47018	1613	700	0.036	0.35352	0.35352
12:13993079	rs116981522	A	T	intron	intron_variant	-	2 of 12	-	-	1658	713	-0.137	0.81153	1659	714	0.219	0.67641	1625	705	0.189	0.72872	2026	884	0.006	0.87405	2023	882	0.026	0.47018	1613	700	0.036	0.35352	0.35352
12:14004787	rs2193511	A	G	intron	intron_variant	-	2 of 12	-	-	1658	1229	0.247	0.61926	1659	1230	0.459	0.30819	1625	1204	0.352	0.46473	2026	1512	0.036	0.26672	2023	1508	0.052	0.08579	1613	1197	0.027	0.43443	0.08579
12:14005024	rs2193512	C	T	intron	intron_variant	-	2 of 12	-	-	1658	1158	-0.229	0.64951	1659	1159	-0.445	0.33081	1625	1133	0.046	0.92618	2026	1423	-0.03	0.3663	2023	1421	-0.045	0.1455	1613	1122	-0.039	0.26582	0.1455
12:14005095	rs2193513	A	C	intron	intron_variant	-	2 of 12	-	-	1658	715	-0.109	0.84846	1659	716	0.295	0.57324	1625	706	0.312	0.56811	2026	886	0.009	0.81856	2023	884	0.027	0.44676	1613	702	0.035	0.36542	0.36542
12:14010809	rs77060042	T	C	intron	intron_variant	-	2 of 12	-	-	1658	224	-0.181	0.84943	1659	224	-0.86	0.32625	1625	222	-0.164	0.85499	2026	279	0.044	0.4876	2023	278	0.01	0.85817	1613	221	0.002	0.97795	0.32625
12:14011125	rs77665969	C	T	intron	intron_variant	-	2 of 12	-	-	1549	621	-0.598	0.32326	1550	622	0.088	0.87336	1519	613	0.001	0.99929	1919	782	0.003	0.94496	1915	780	0.019	0.60378	1508	611	0.056	0.17127	0.17127
12:14012533	rs10772713	A	G	intron	intron_variant	-	2 of 12	-	-	1658	1314	0.083	0.86603	1659	1314	0.338	0.4484	1625	1292	0.196	0.67764	2026	1625	0.023	0.48019	2023	1621	0.046	0.12429	1613	1285	0.025	0.46452	0.12429
12:14018777	rs7301328	C	G	exon	synonymous_variant	2 of 13	-	-	-	1658	1367	0.227	0.63912	1659	1368	0.163	0.71211	1625	1334	-0.38	0.41857	2026	1643	0.022	0.50215	2023	1640	0.023	0.44035	1613	1325	-0.018	0.59381	0.41857
12:14019128	rs34315573	T	C	exon	synonymous_variant	2 of 13	-	-	-	1659	128	0.401	0.74787	1660	128	-0.242	0.82942	1626	126	0.752	0.5408	2027	149	0.043	0.627	2024	149	0.003	0.96997	1614	124	-0.03	0.73298	0.5408
12:14019157	rs12818068	T	C	exon	5_prime_UTR_variant	2 of 13	-	-	-	1659	345	-0.185	0.81118	1660	346	-0.905	0.19733	1626	340	0.554	0.46115	2027	423	-0.039	0.45452	2024	423	-0.075	0.11858	1614	336	0.038	0.48711	0.11858
12:14022891	rs10845849	G	T	intron	intron_variant	-	1 of 12	-	-	1627	1272	0.014	0.9778	1628	1272	0.393	0.38222	1595	1248	0.08	0.86592	1994	1585	0.024	0.47187	1991	1582	0.046	0.12535	1583	1241	0.027	0.41994	0.12535
12:14023364	rs10845850	G	A	intron	intron_variant	-	1 of 12	-	-	1658	1205	-0.045	0.92701	1659	1206	-0.32	0.47521	1625	1178	0.204	0.67285	2026	1472	-0.012	0.71134	2023	1472	-0.034	0.27032	1613	1167	-0.012	0.7298	0.27032
12:14040694	rs80073820	G	A	intron	intron_variant	-	1 of 12	-	-	1354	41	2.812	0.20257	1355	41	4.441	0.02878	1355	41	4.053	0.05113	1719	49	0.193	0.19781	1715	49	0.234	0.088	1344	41	-0.033	0.82365	0.02878
12:14042844	rs139256720	C	T	intron	intron_variant	-	1 of 12	-	-	1589	47	3.142	0.13414	1590	47	3.709	0.05459	1590	47	3.829	0.05322	1957	55	0.226	0.11822	1954	55	0.272	0.03921	1578	46	0.008	0.95799	0.03921
12:14043113	rs61914291	A	T	intron	intron_variant	-	1 of 12	-	-	1659	795	0.138	0.80431	1660	796	-0.516	0.30652	1626	777	0.396	0.45993	2027	970	-0.05	0.18641	2024	969	-0.053	0.12984	1614	770	0.011	0.7722	0.12984
12:14100437	rs1558908	T	C	intron	intron_variant	-	1 of 12	-	-	1654	96	1.591	0.27856	1655	96	1.625	0.2239	1621	95	2.182	0.12816	2021	108	0.022	0.83588	2018	108	0.034	0.72298	1610	93	-0.172	0.09629	0.09629
12:14101144	rs219919	C	T	intron	intron_variant	-	1 of 12	-	-	1659	75	0.016	0.99203	1660	75	0.618	0.67511	1626	73	1.247	0.41992	2027	92	0.079	0.47169	2024	92	0.08	0.42761	1614	73	0.044	0.68747	0.41992
12:14101311	rs219920	C	T	intron	intron_variant	-	1 of 12	-	-	1658	1298	0.097	0.8451	1659	1299	0.303	0.50097	1625	1274	-0.026	0.95736	2026	1597	0.019	0.56389	2023	1593	0.022	0.47464	1613	1264	-0.002	0.94978	0.47464
12:14101470	rs61914322	A	G	intron	intron_variant	-	1 of 12	-	-	1659	336	-2.264	0.00515	1660	336	-0.627	0.39394	1626	327	-1.136	0.14148	2027	425	-0.14	0.00842	2024	425	-0.081	0.10167	1614	326	-0.057	0.3059	0.00515
12:14101795	rs73059669	A	T	intron	intron_variant	-	1 of 12	-	-	1606	145	0.521	0.65343	1607	145	-0.234	0.82405	1573	138	1.031	0.36015	1966	176	0.074	0.34449	1963	176	-0.007	0.92412	1561	136	-0.122	0.13047	0.13047
12:14110887	rs7970022	G	A	intron	intron_variant	-	1 of 12	-	-	1655	108	1.566	0.26219	1656	108	1.916	0.12859	1622	105	2.145	0.12101	2024	121	0.07	0.48856	2021	120	0.085	0.35059	1610	102	-0.191	0.05502	0.05502
12:14124547	rs9645755	G	A	intron	intron_variant	-	1 of 12	-	-	1653	943	0.094	0.85993	1654	945	0.063	0.89625	1620	932	-0.259	0.6106	2021	1173	-0.041	0.24349	2018	1174	-0.01	0.76809	1608	925	-0.025	0.4846	0.24349
12:14124560	rs79758831	T	C	intron	intron_variant	-	1 of 12	-	-	1658	72	-1.561	0.34558	1659	72	-1.612	0.28417	1625	71	-1.061	0.5042	2026	86	-0.113	0.31432	2023	86	-0.231	0.0257	1613	70	0.158	0.16604	0.0257
12:14133332	rs3764030	T	C	upstream	upstream_gene_variant	-	-	-	-	1659	617	-0.681	0.26989	1660	616	-0.565	0.31554	1626	605	-0.531	0.36979	2027	774	-0.059	0.14905	2024	771	-0.039	0.30374	1614	600	-0.031	0.45755	0.14905
12:14133391	rs76826810	A	G	upstream	upstream_gene_variant	-	-	-	-	1659	380	1.13	0.13354	1660	381	0.932	0.17313	1626	373	-0.213	0.77107	2027	455	0.053	0.305	2024	454	0.066	0.16297	1614	370	0.102	0.05086	0.05086
12:14134384	rs117225756	G	T	upstream	upstream_gene_variant	-	-	-	-	1659	72	-0.782	0.63203	1660	71	-1.439	0.33409	1626	71	0.164	0.91825	2027	90	0.04	0.71404	2024	90	0.048	0.62911	1614	71	0.038	0.7414	0.33409
12:14134869	rs111988772	T	G	upstream	upstream_gene_variant	-	-	-	-	1656	403	1.137	0.12	1657	404	0.691	0.29739	1623	393	-0.315	0.65824	2023	485	0.06	0.23184	2020	484	0.066	0.14905	1611	390	0.101	0.04884	0.04884
12:14135064	rs3764028	T	G	upstream	upstream_gene_variant	-	-	-	-	1621	111	-2.062	0.11617	1622	111	-1.272	0.28688	1589	110	-0.771	0.54339	1981	131	-0.067	0.457	1978	131	-0.145	0.07895	1577	109	0.026	0.76906	0.07895
12:14135275	rs1024893	A	T	upstream	upstream_gene_variant	-	-	-	-	1595	869	0.11	0.84092	1596	872	0.179	0.71922	1562	855	-0.367	0.4857	1936	1078	-0.032	0.38865	1933	1079	-0.001	0.97863	1550	847	-0.014	0.70665	0.38865
12:14141988	rs117922850	C	A	upstream	intergenic_variant	-	-	-	-	1459	52	-0.041	0.9826	1460	52	-1.072	0.53232	1427	49	2.075	0.26558	1829	70	0.001	0.99053	1826	70	-0.094	0.39235	1418	49	0.019	0.8825	0.26558
12:14142036	rs12366492	C	T	upstream	intergenic_variant	-	-	-	-	1457	211	-1.259	0.19744	1458	211	-0.126	0.88746	1425	206	-0.096	0.91666	1827	252	-0.017	0.7927	1824	251	-0.04	0.51247	1416	207	-0.105	0.10939	0.10939
12:14142142	rs144605742	A	G	upstream	intergenic_variant	-	-	-	-	1624	49	-0.271	0.8942	1625	49	1.184	0.53233	1625	49	1.206	0.51397	1992	62	0.114	0.38967	1989	62	0.108	0.37995	1613	49	-0.071	0.59227	0.37995
12:14196520	rs35884573	G	A	upstream	intergenic_variant	-	-	-	-	1569	201	1.093	0.27695	1570	200	0.059	0.94918	1541	200	1.851	0.05071	1896	246	0.084	0.21218	1894	246	0.049	0.42939	1529	199	0.043	0.52677	0.05071
12:14200852	rs11055735	A	G	upstream	intergenic_variant	-	-	-	-	1658	594	-0.253	0.69204	1659	595	-0.963	0.0973	1625	579	-0.246	0.69053	2026	731	0.077	0.06662	2023	732	-0.002	0.96001	1613	574	-0.017	0.69727	0.06662
12:14201243	rs147822475	C	A	upstream	intergenic_variant	-	-	-	-	1659	62	-0.986	0.581	1660	61	-1.735	0.28674	1626	61	0.238	0.89114	2027	84	0.017	0.88081	2024	84	0.046	0.65822	1614	61	0.038	0.75985	0.28674
12:14211025	rs118120436	A	G	upstream	regulatory_region_variant	-	-	-	-	1625	79	3.322	0.03995	1626	79	1.434	0.33541	1626	79	2.302	0.1307	1992	90	0.216	0.0555	1989	90	0.064	0.53421	1614	78	0.059	0.58928	0.03995
12:14211116	rs17339986	A	G	upstream	regulatory_region_variant	-	-	-	-	1518	59	-0.755	0.67195	1519	58	-1.429	0.37801	1484	58	0.889	0.61304	1820	73	-0.004	0.9701	1817	73	0.012	0.90919	1473	58	0.057	0.64545	0.37801
12:14211900	rs17340000	A	G	upstream	intergenic_variant	-	-	-	-	1659	475	0.459	0.5215	1660	476	0.184	0.77799	1626	472	0.022	0.97428	2027	583	0.028	0.54674	2024	584	0.077	0.07926	1614	468	-0.05	0.30171	0.07926
12:14212129	rs117074500	T	G	upstream	intergenic_variant	-	-	-	-	1613	60	1.784	0.33334	1614	60	1.553	0.36127	1613	60	1.208	0.48279	1980	75	0.043	0.71769	1977	75	-0.023	0.83646	1601	59	0.079	0.52145	0.33334
12:14213103	rs10505781	C	A	upstream	intergenic_variant	-	-	-	-	1659	614	-0.235	0.70636	1660	613	0.041	0.94315	1626	605	0.828	0.15846	2027	757	-0.005	0.90416	2024	754	0.011	0.7678	1614	605	0.021	0.61925	0.15846
12:14213253	rs35369279	G	A	upstream	intergenic_variant	-	-	-	-	1639	300	0.929	0.27645	1640	300	1.045	0.18045	1606	296	1.271	0.11925	2007	351	0.039	0.50471	2004	350	0.044	0.41402	1594	290	-0.035	0.55059	0.11925

## Sheet: UNADJ-CYP19A1
Chapman et al. Targeted Analysis of Dyslexia-Associated Regions on Chromosome 6, 12 and 15 in Large Multigenerational Cohorts
Table S7: common (sample frequency > 1%) single variant tests for UNADJ phenotypes						Significant results (p < 0.000463) are in bold.
A1 refers to the rare allele in this data set. A2 is the common allele in this data set. Table S9 contains a mapping between the REF/ALT allele coding, and the A1/A2 coding.
n=number of individuals both phenotyped and genotyped, MAC=number of A1 alleles observed
CYP19A1
SNP	rsname	A1	A2	Region	Consequence	EXON	INTRON	SIFT	PolyPhen	WID.n	WID.MAC	WID.Est	WID.pval	WA.n	WA.MAC	WA.Est	WA.pval	SP.n	SP.MAC	SP.Est	SP.pval	SWE.n	SWE.MAC	SWE.Est	SWE.pval	PDE.n	PDE.MAC	PDE.Est	PDE.pval	NWR.n	NWR.MAC	NWR.Est	NWR.pval	min pval
15:51480424	rs4775928	T	C	downstream		-	-	-	-	1659	1189	-0.849	0.09544	1660	1190	-1.033	0.02616	1626	1172	-1.034	0.03362	2027	1461	-0.053	0.11621	2024	1459	-0.062	0.04784	1614	1164	-0.06	0.08767	0.02616
15:51481067	rs188597286	G	C	downstream		-	-	-	-	1625	56	-1.581	0.39725	1626	56	-0.341	0.84344	1626	56	-1.027	0.55359	1993	70	-0.047	0.70624	1990	70	0.001	0.99438	1614	56	-0.047	0.70512	0.39725
15:51481143	rs117378595	A	G	downstream		-	-	-	-	1659	179	0.641	0.55386	1660	179	0.093	0.92524	1626	176	-0.415	0.68594	2027	215	0.051	0.48103	2024	215	0.039	0.56121	1614	173	0.082	0.2681	0.2681
15:51482057	rs146339215	C	A	downstream		-	-	-	-	1625	55	-1.343	0.47602	1626	55	-0.199	0.90899	1626	55	-0.904	0.60659	1993	68	-0.06	0.63416	1990	68	-0.005	0.96598	1614	55	-0.042	0.74072	0.47602
15:51483707	rs12594395	G	C	downstream		-	-	-	-	1657	1262	1.452	0.00317	1658	1265	1.101	0.01414	1624	1250	1.129	0.0163	2025	1570	0.029	0.36715	2022	1569	0.031	0.304	1612	1238	-0.019	0.57924	0.00317
15:51483996	rs55712458	C	G	downstream		-	-	-	-	1659	654	2.821	2.7e-06	1660	656	2.446	1e-05	1626	648	2.433	2e-05	2027	823	0.099	0.01224	2024	822	0.111	0.0024	1614	641	0.08	0.05055	2.7e-06
15:51484405	rs147593636	A	G	downstream	regulatory_region_variant	-	-	-	-	1609	67	-1.749	0.30423	1610	67	-2.257	0.14611	1576	66	0.306	0.85197	1967	81	-0.237	0.04153	1964	81	-0.093	0.38334	1564	66	-0.137	0.23627	0.04153
15:51491072	rs16964175	A	G	downstream	regulatory_region_variant	-	-	-	-	1653	977	-0.548	0.30054	1654	977	-0.49	0.3096	1620	942	-0.585	0.25077	2020	1153	-0.011	0.75721	2017	1152	-0.02	0.53562	1608	936	0.029	0.42457	0.25077
15:51495177	rs143273080	T	G	downstream	regulatory_region_variant	-	-	-	-	1621	39	-1.679	0.44843	1622	39	-0.094	0.96356	1622	39	-0.906	0.65568	1989	52	-0.161	0.23537	1986	52	-0.135	0.2898	1610	39	-0.018	0.90068	0.23537
15:51500494	rs934633	T	C	exon	3_prime_UTR_variant	10 of 10	-	-	-	1659	316	-0.592	0.46824	1660	316	-0.527	0.47654	1626	304	-0.507	0.52756	2027	374	-0.013	0.81389	2024	373	-0.036	0.4821	1614	304	0.021	0.71253	0.46824
15:51500538	rs934634	T	C	exon	3_prime_UTR_variant	10 of 10	-	-	-	1659	695	-0.53	0.37266	1660	695	0.03	0.95579	1626	680	0.323	0.57108	2027	862	-0.051	0.19589	2024	859	-0.047	0.19561	1614	677	0.003	0.93613	0.19561
15:51501117	rs4275794	C	T	exon	3_prime_UTR_variant	10 of 10	-	-	-	1656	692	-0.555	0.3518	1657	692	-0.003	0.99511	1623	676	0.224	0.69526	2022	856	-0.051	0.20015	2019	853	-0.05	0.17361	1611	673	0.003	0.93681	0.17361
15:51501404	rs12148604	C	T	exon	3_prime_UTR_variant	10 of 10	-	-	-	1658	1638	-0.759	0.11971	1659	1638	-0.571	0.19979	1625	1590	-0.103	0.82492	2026	1980	-0.048	0.14398	2023	1976	-0.061	0.04052	1613	1578	0.035	0.29053	0.04052
15:51502844	rs4646	A	C	exon	3_prime_UTR_variant	10 of 10	-	-	-	1659	939	-0.526	0.3212	1660	939	-0.717	0.13714	1626	907	-0.395	0.44484	2027	1114	-0.017	0.64001	2024	1113	-0.038	0.24728	1614	898	0.043	0.24483	0.13714
15:51502986	rs10046	G	A	exon	3_prime_UTR_variant	10 of 10	-	-	-	1658	1639	-0.796	0.10269	1659	1639	-0.578	0.19551	1625	1590	-0.153	0.74309	2026	1982	-0.046	0.15902	2023	1978	-0.062	0.03757	1613	1578	0.035	0.29379	0.03757
15:51504811	rs1065779	A	C	intron	intron_variant	-	8 of 9	-	-	1659	1632	-0.74	0.12957	1660	1632	-0.545	0.22198	1626	1583	-0.101	0.82817	2027	1971	-0.039	0.23714	2024	1967	-0.057	0.0561	1614	1571	0.036	0.27407	0.0561
15:51505857	rs73393694	G	A	intron	intron_variant	-	8 of 9	-	-	1659	89	-0.993	0.48317	1660	88	0.421	0.74318	1626	83	-1.491	0.27851	2027	115	-0.052	0.56918	2024	115	0.01	0.91039	1614	84	-0.11	0.26095	0.26095
15:51507508	rs2289105	T	C	intron	intron_variant	-	7 of 9	-	-	1611	1582	-0.692	0.16013	1612	1582	-0.624	0.16568	1579	1535	-0.045	0.92301	1980	1922	-0.035	0.28514	1977	1918	-0.056	0.06301	1567	1523	0.04	0.23612	0.06301
15:51507874	rs17601241	A	G	intron	intron_variant	-	7 of 9	-	-	1657	315	-0.684	0.40153	1658	315	-0.69	0.35183	1624	304	-0.567	0.4788	2025	373	-0.023	0.68481	2022	372	-0.044	0.39869	1612	304	0.025	0.65751	0.35183
15:51507968	rs700519	A	G	exon	missense_variant	7 of 10	-	deleterious(0.01)	benign(0.02)	1659	127	-0.292	0.81822	1660	127	0.601	0.60353	1626	126	0.832	0.49164	2027	149	-0.117	0.18686	2024	148	-0.047	0.56021	1614	125	0.062	0.47176	0.18686
15:51510702	rs1143704	T	A	intron	intron_variant	-	6 of 9	-	-	1657	1648	-0.71	0.14728	1658	1648	-0.598	0.1821	1624	1599	-0.15	0.74838	2025	1992	-0.037	0.26019	2022	1987	-0.057	0.06089	1612	1587	0.046	0.16306	0.06089
15:51510868	rs4324076	A	C	intron	splice_polypyrimidine_tract_variant,intron_variant	-	5 of 9	-	-	1659	1649	-0.708	0.14813	1660	1649	-0.591	0.18655	1626	1600	-0.138	0.76742	2027	1993	-0.038	0.24581	2024	1988	-0.057	0.05912	1614	1588	0.045	0.175	0.05912
15:51512664	rs8034835	A	G	intron	intron_variant	-	5 of 9	-	-	1492	1479	-0.695	0.1714	1493	1479	-0.799	0.0856	1462	1436	-0.063	0.89692	1851	1808	-0.029	0.39568	1848	1803	-0.055	0.07896	1452	1426	0.053	0.12465	0.07896
15:51514572	rs28757184	A	G	exon	missense_variant	5 of 10	-	tolerated(0.16)	benign(0.003)	1659	88	-1.044	0.46483	1660	87	0.513	0.69353	1626	83	-1.491	0.27851	2027	114	-0.071	0.44088	2024	114	0.007	0.93317	1614	84	-0.11	0.26095	0.26095
15:51516055	rs2899472	A	C	intron	intron_variant	-	4 of 9	-	-	1656	899	-1.244	0.02502	1657	901	-1.193	0.01891	1623	894	-1.33	0.01121	2023	1093	-0.042	0.24839	2020	1092	-0.033	0.33412	1611	886	-0.063	0.09249	0.01121
15:51516287	rs17523014	G	A	intron	intron_variant	-	4 of 9	-	-	1659	76	0.231	0.8795	1660	76	0.145	0.91589	1626	72	0.585	0.69173	2027	94	-0.042	0.67019	2024	94	-0.117	0.21559	1614	72	-0.157	0.13788	0.13788
15:51516304	rs12439137	G	A	intron	intron_variant	-	4 of 9	-	-	1657	395	0.618	0.40358	1658	395	0.503	0.45478	1624	383	0.205	0.77732	2025	466	0.033	0.52609	2022	466	0	0.99422	1612	385	0.045	0.38409	0.38409
15:51519276	rs4775935	T	G	intron	intron_variant	-	4 of 9	-	-	1659	1200	-0.481	0.34285	1660	1200	-0.461	0.31923	1626	1166	-0.026	0.95713	2027	1460	-0.02	0.55753	2024	1457	-0.041	0.18828	1614	1154	0.035	0.3199	0.18828
15:51520206	rs1065778	T	C	intron	intron_variant	-	3 of 9	-	-	1659	1610	-0.537	0.27108	1660	1612	-0.476	0.28613	1626	1595	-0.145	0.75559	2027	1994	-0.02	0.54294	2024	1993	-0.043	0.14931	1614	1583	0.034	0.29907	0.14931
15:51522185	rs72727164	A	C	intron	intron_variant	-	3 of 9	-	-	1659	324	-0.691	0.39113	1660	324	-0.642	0.3807	1626	313	-0.531	0.50207	2027	380	-0.012	0.83762	2024	380	-0.035	0.49108	1614	313	0.03	0.59387	0.3807
15:51522425	rs76018581	A	G	intron	intron_variant	-	3 of 9	-	-	1659	92	0.272	0.84606	1660	92	0.297	0.81441	1626	88	0.509	0.70688	2027	112	-0.025	0.78584	2024	112	-0.062	0.4773	1614	88	-0.117	0.2246	0.2246
15:51529112	rs700518	T	C	exon	synonymous_variant	3 of 10	-	-	-	1659	1610	-0.537	0.27108	1660	1612	-0.476	0.28613	1626	1595	-0.145	0.75559	2027	1994	-0.02	0.54294	2024	1993	-0.043	0.14931	1614	1583	0.034	0.29907	0.14931
15:51529779	rs2414096	G	A	intron	intron_variant	-	2 of 9	-	-	1659	1609	-0.55	0.25985	1660	1611	-0.478	0.28367	1626	1594	-0.158	0.73376	2027	1993	-0.02	0.54766	2024	1992	-0.043	0.14975	1614	1582	0.036	0.27448	0.14975
15:51529835	rs2414097	G	A	intron	intron_variant	-	2 of 9	-	-	1659	1193	-0.39	0.4405	1660	1193	-0.41	0.37421	1626	1160	0.065	0.89347	2027	1452	-0.017	0.61753	2024	1449	-0.037	0.24171	1614	1148	0.036	0.29796	0.24171
15:51536141	rs10459592	T	G	intron	intron_variant	-	1 of 9	-	-	1659	1471	-0.446	0.36048	1660	1470	-0.187	0.67383	1626	1427	-0.083	0.86028	2027	1792	-0.026	0.42195	2024	1787	-0.027	0.3656	1614	1415	0.007	0.82499	0.36048
15:51536940	rs147170744	T	C	intron	intron_variant	-	1 of 9	-	-	1625	43	-1.949	0.36094	1626	43	-0.609	0.75756	1626	43	-1.183	0.54747	1993	56	-0.161	0.22678	1990	56	-0.136	0.27327	1614	43	-0.036	0.79593	0.22678
15:51537012	rs10851498	C	T	intron	intron_variant	-	1 of 9	-	-	1659	1516	0.774	0.11087	1660	1519	0.467	0.29299	1626	1506	0.342	0.45845	2027	1873	0.032	0.31539	2024	1872	0.044	0.1429	1614	1494	-0.016	0.62855	0.11087
15:51538280	rs17523270	T	G	intron	intron_variant	-	1 of 9	-	-	1659	1515	0.786	0.1052	1660	1518	0.469	0.29047	1626	1505	0.354	0.44147	2027	1872	0.032	0.3189	2024	1871	0.044	0.14329	1614	1493	-0.018	0.59032	0.1052
15:51543311	rs28719042	A	G	intron	intron_variant	-	1 of 9	-	-	1649	174	0.911	0.38818	1650	174	0.785	0.40727	1616	166	0.851	0.41709	2016	205	0.013	0.86309	2013	203	0.037	0.58514	1604	166	-0.032	0.66652	0.38818
15:51543382	rs16964220	A	G	intron	intron_variant	-	1 of 9	-	-	1659	173	0.724	0.4934	1660	173	0.569	0.54889	1626	165	0.649	0.53745	2027	203	0.025	0.73467	2024	201	0.037	0.58952	1614	165	-0.035	0.64169	0.4934
15:51545860	rs12908960	A	G	intron	intron_variant	-	1 of 9	-	-	1659	1470	0.693	0.1561	1660	1473	0.451	0.31125	1626	1461	0.237	0.60975	2027	1815	0.038	0.23993	2024	1814	0.051	0.08808	1614	1449	-0.012	0.70848	0.08808
15:51554807	rs112907485	T	C	intron	intron_variant	-	1 of 9	-	-	1625	69	-1.3	0.44894	1626	69	-0.783	0.62069	1626	69	-1.643	0.30723	1993	85	0.002	0.98256	1990	84	0.056	0.596	1614	69	-0.08	0.4887	0.30723
15:51554844	rs17523541	A	G	intron	intron_variant	-	1 of 9	-	-	1659	1459	0.833	0.09065	1660	1462	0.57	0.20325	1626	1447	0.379	0.42062	2027	1787	0.053	0.1067	2024	1786	0.071	0.01943	1614	1436	-0.028	0.40637	0.01943
15:51555500	rs34258629	C	T	intron	intron_variant	-	1 of 9	-	-	1658	510	-0.03	0.96382	1659	510	-0.315	0.60368	1625	493	0.275	0.67435	2026	611	0.03	0.51158	2023	609	-0.026	0.52762	1613	488	0.019	0.68018	0.51158
15:51558422	rs3889391	A	G	intron	intron_variant	-	1 of 9	-	-	1659	1414	0.611	0.21492	1660	1417	0.413	0.35861	1626	1406	0.375	0.42438	2027	1733	0.041	0.21138	2024	1732	0.055	0.07154	1614	1395	-0.023	0.49693	0.07154
15:51558731	rs749292	A	G	intron	intron_variant	-	1 of 9	-	-	1659	1464	0.751	0.12684	1660	1467	0.537	0.23013	1626	1451	0.347	0.46108	2027	1793	0.051	0.124	2024	1792	0.066	0.02871	1614	1440	-0.028	0.40024	0.02871
15:51559496	rs7181429	A	G	intron	intron_variant	-	1 of 9	-	-	1650	1448	0.813	0.09844	1651	1451	0.647	0.14837	1617	1435	0.376	0.42477	2015	1774	0.058	0.07902	2012	1773	0.072	0.01726	1605	1425	-0.023	0.49466	0.01726
15:51559552	rs34784350	T	C	intron	intron_variant	-	1 of 9	-	-	1650	1453	0.776	0.11487	1651	1456	0.571	0.20191	1617	1440	0.377	0.42359	2015	1778	0.054	0.09914	2012	1777	0.068	0.02602	1605	1429	-0.029	0.38422	0.02602
15:51559666	rs28637352	A	C	intron	intron_variant	-	1 of 9	-	-	1520	1322	0.764	0.13343	1521	1325	0.656	0.15535	1491	1310	0.397	0.4203	1844	1600	0.055	0.11003	1841	1599	0.068	0.03165	1479	1299	-0.039	0.26298	0.03165
15:51559845	rs28490942	C	G	intron	intron_variant	-	1 of 9	-	-	1657	1487	0.725	0.13961	1658	1490	0.573	0.19901	1624	1474	0.286	0.54325	2025	1820	0.049	0.13599	2022	1819	0.069	0.02288	1612	1463	-0.031	0.36185	0.02288
15:51559917	rs28674681	C	A	intron	intron_variant	-	1 of 9	-	-	1659	1467	0.786	0.11022	1660	1470	0.555	0.21454	1626	1454	0.348	0.46021	2027	1796	0.053	0.11085	2024	1795	0.068	0.02575	1614	1443	-0.026	0.44529	0.02575
15:51560064	rs34712049	T	C	intron	intron_variant	-	1 of 9	-	-	1659	1464	0.806	0.10113	1660	1467	0.579	0.19514	1626	1451	0.368	0.43461	2027	1793	0.055	0.09557	2024	1792	0.069	0.02373	1614	1440	-0.027	0.4164	0.02373
15:51563092	rs11636639	G	T	intron	intron_variant	-	1 of 9	-	-	1659	1467	0.786	0.11022	1660	1470	0.555	0.21454	1626	1454	0.348	0.46021	2027	1796	0.053	0.11085	2024	1795	0.068	0.02575	1614	1443	-0.026	0.44529	0.02575
15:51564341	rs11632903	T	C	intron	intron_variant	-	1 of 9	-	-	1659	1467	0.786	0.11022	1660	1470	0.555	0.21454	1626	1454	0.348	0.46021	2027	1796	0.053	0.11085	2024	1795	0.068	0.02575	1614	1443	-0.026	0.44529	0.02575
15:51570853	rs1902586	A	G	intron	intron_variant	-	1 of 9	-	-	1620	180	1.049	0.30151	1621	180	0.859	0.34035	1586	165	0.692	0.51087	1985	213	0.039	0.58222	1982	211	0.034	0.60447	1574	165	0.014	0.85329	0.30151
15:51570894	rs28588512	G	T	intron	intron_variant	-	1 of 9	-	-	1499	208	-0.787	0.39708	1500	208	-0.987	0.24068	1466	201	0.004	0.9967	1837	258	0.014	0.82094	1834	258	-0.056	0.3193	1456	199	-0.046	0.47212	0.24068
15:51573123	rs116964788	A	G	intron	intron_variant	-	1 of 9	-	-	1659	75	-0.893	0.5715	1660	75	-1.619	0.26145	1626	74	-1.345	0.37545	2027	94	0.118	0.26218	2024	94	0.048	0.61604	1614	73	-0.08	0.45828	0.26145
15:51574305	rs7181886	G	C	intron	intron_variant	-	1 of 9	-	-	1658	163	0.298	0.78475	1659	163	-0.037	0.96978	1625	156	0.28	0.79617	2026	195	-0.033	0.65751	2023	194	-0.015	0.82844	1613	156	0.048	0.5379	0.5379
15:51576169	rs147417040	T	C	intron	intron_variant	-	1 of 9	-	-	1624	93	0.05	0.97317	1625	93	-0.268	0.84534	1625	93	0.709	0.61681	1992	115	-0.046	0.64821	1989	115	-0.046	0.61573	1613	93	-0.049	0.62824	0.61573
15:51576385	rs2445752	G	A	intron	intron_variant	-	1 of 9	-	-	1656	543	0.082	0.8986	1657	543	-0.373	0.51986	1623	521	-0.101	0.87365	2024	652	0.031	0.47396	2021	650	-0.016	0.69078	1611	517	-0.004	0.93664	0.47396
15:51576543	rs2445753	T	C	intron	intron_variant	-	1 of 9	-	-	1658	357	-0.394	0.61087	1659	357	-0.987	0.16126	1625	349	-0.379	0.6133	2024	431	0.041	0.42511	2021	431	-0.029	0.54009	1613	345	-0.003	0.95394	0.16126
15:51581074	rs936308	G	C	intron	intron_variant	-	1 of 9	-	-	1659	545	0.133	0.83707	1660	545	-0.377	0.52	1626	524	0.019	0.97572	2027	656	0.044	0.3183	2024	654	-0.011	0.79028	1614	520	-0.002	0.96476	0.3183
15:51590753	rs2470155	T	G	intron	intron_variant	-	1 of 9	-	-	1630	351	-0.184	0.81513	1631	351	-0.917	0.19932	1599	344	-0.282	0.71049	1992	425	0.046	0.37698	1989	425	-0.023	0.64107	1587	340	0.019	0.72157	0.19932
15:51590998	rs77340752	C	T	intron	intron_variant	-	1 of 9	-	-	1659	176	-1.155	0.2761	1660	176	-1.044	0.27975	1626	174	-0.654	0.52033	2027	211	0.087	0.2347	2024	211	-0.008	0.90548	1614	172	-0.028	0.70005	0.2347
15:51591164	rs9282663	A	G	intron	intron_variant	-	1 of 9	-	-	1658	175	-1.158	0.27591	1659	175	-1.072	0.26782	1625	173	-0.669	0.5129	2026	210	0.09	0.22045	2023	210	-0.006	0.93129	1613	171	-0.023	0.75235	0.22045
15:51591204	rs730154	C	T	intron	intron_variant	-	1 of 9	-	-	1659	558	0.198	0.75888	1660	558	-0.35	0.54704	1626	537	-0.026	0.96674	2027	669	0.043	0.31825	2024	667	-0.009	0.81534	1614	533	0.006	0.89244	0.31825
15:51595781	rs16964254	G	T	intron	intron_variant	-	1 of 9	-	-	1643	191	0.541	0.57975	1644	191	0.636	0.45979	1611	179	0.37	0.71532	2008	225	-0.013	0.85126	2005	223	0.004	0.95562	1599	179	0.016	0.82737	0.45979
15:51605360	rs28538925	A	G	intron	intron_variant	-	1 of 9	-	-	1659	182	0.431	0.67401	1660	182	0.005	0.99524	1626	172	0.3	0.77248	2027	216	-0.026	0.71885	2024	214	-0.01	0.88242	1614	172	0.027	0.71342	0.67401
15:51605408	rs16964258	G	A	intron	intron_variant	-	1 of 9	-	-	1659	197	0.828	0.39157	1660	197	0.729	0.39354	1626	183	0.553	0.58107	2027	233	0.006	0.92506	2024	231	0.028	0.65583	1614	183	0.008	0.9134	0.39157
15:51613316	rs77553464	A	G	intron	intron_variant	-	1 of 9	-	-	1609	93	-1.5	0.28781	1610	92	-0.168	0.89581	1575	88	-1.5	0.27679	1967	121	-0.06	0.50752	1964	121	-0.022	0.79619	1563	89	-0.088	0.36718	0.27679
15:51613529	rs1004984	A	G	intron	intron_variant	-	1 of 9	-	-	1657	1235	-0.48	0.3302	1658	1234	-0.575	0.20049	1624	1196	-1.052	0.02618	2025	1520	-0.026	0.42161	2022	1517	-0.042	0.17139	1612	1192	-0.01	0.76159	0.02618
15:51624730	rs17602385	C	T	intron	intron_variant	-	1 of 9	-	-	1624	204	0.387	0.71085	1625	204	1.594	0.09756	1625	204	1.556	0.1109	1992	251	0.057	0.40271	1989	252	0.066	0.29785	1613	202	-0.025	0.72656	0.09756
15:51625078	rs1961177	T	C	intron	intron_variant	-	1 of 9	-	-	1659	372	-0.763	0.29907	1660	371	-0.508	0.4452	1626	353	-1.099	0.12998	2027	460	-0.055	0.26047	2024	459	-0.079	0.08355	1614	354	-0.079	0.12552	0.08355
15:51625116	rs2470169	G	T	intron	intron_variant	-	1 of 9	-	-	1625	204	0.383	0.71361	1626	204	1.58	0.10046	1626	204	1.552	0.11181	1993	251	0.057	0.40495	1990	252	0.065	0.3017	1614	202	-0.024	0.73484	0.10046
15:51625223	rs1870049	C	T	intron	intron_variant	-	1 of 9	-	-	1659	372	-0.763	0.29907	1660	371	-0.508	0.4452	1626	353	-1.099	0.12998	2027	460	-0.055	0.26047	2024	459	-0.079	0.08355	1614	354	-0.079	0.12552	0.08355
15:51626505	rs12440754	C	T	intron	intron_variant	-	1 of 9	-	-	1659	367	-0.786	0.28613	1660	366	-0.541	0.41593	1626	349	-1.069	0.14243	2027	453	-0.065	0.18703	2024	452	-0.077	0.09416	1614	350	-0.074	0.15295	0.09416
15:51626551	rs11070843	G	A	intron	intron_variant	-	1 of 9	-	-	1659	367	-0.786	0.28613	1660	366	-0.541	0.41593	1626	349	-1.069	0.14243	2027	453	-0.065	0.18703	2024	452	-0.077	0.09416	1614	350	-0.074	0.15295	0.09416
15:51627794	rs11070844	T	C	intron	intron_variant	-	1 of 9	-	-	1642	364	-0.765	0.30135	1643	363	-0.665	0.32043	1608	346	-1.161	0.11303	2006	450	-0.061	0.21874	2003	449	-0.079	0.08915	1596	347	-0.06	0.24537	0.08915
15:51627798	rs2470165	T	A	intron	intron_variant	-	1 of 9	-	-	1606	198	0.022	0.98319	1607	198	1.291	0.18362	1606	198	1.284	0.19256	1970	245	0.04	0.55691	1967	246	0.053	0.40622	1594	196	-0.047	0.50897	0.18362
15:51627878	rs11070845	G	C	intron	intron_variant	-	1 of 9	-	-	1658	366	-0.801	0.27684	1659	365	-0.551	0.40799	1625	348	-1.104	0.13041	2026	452	-0.068	0.1697	2023	451	-0.079	0.08604	1613	349	-0.075	0.15077	0.08604
15:51627969	rs141853734	T	C	intron	intron_variant	-	1 of 9	-	-	1659	42	-4.385	0.04068	1660	42	-5.359	0.006	1626	42	-4.12	0.04245	2027	49	-0.209	0.15703	2024	49	-0.185	0.17269	1614	41	-0.229	0.11431	0.006
15:51628101	rs2446409	A	G	intron	intron_variant	-	1 of 9	-	-	1625	204	0.383	0.71361	1626	204	1.58	0.10046	1626	204	1.552	0.11181	1993	251	0.057	0.40495	1990	252	0.065	0.3017	1614	202	-0.024	0.73484	0.10046
15:51628119	rs6493496	A	T	intron	intron_variant	-	1 of 9	-	-	1658	885	-0.177	0.74034	1659	885	-0.45	0.35506	1625	864	-0.696	0.17305	2026	1089	-0.013	0.72211	2023	1087	-0.014	0.65847	1613	859	0.021	0.56132	0.17305
15:51628130	rs28500524	T	C	intron	intron_variant	-	1 of 9	-	-	1659	372	-0.763	0.29907	1660	371	-0.508	0.4452	1626	353	-1.099	0.12998	2027	460	-0.055	0.26047	2024	459	-0.079	0.08355	1614	354	-0.079	0.12552	0.08355
15:51628445	rs2446410	G	A	intron	intron_variant	-	1 of 9	-	-	1659	1486	-0.625	0.19894	1660	1485	-0.414	0.35199	1626	1443	-0.794	0.0875	2027	1825	-0.025	0.44239	2024	1823	-0.032	0.28577	1614	1434	-0.024	0.46987	0.0875
15:51631479	rs752760	T	C	upstream	upstream_gene_variant	-	-	-	-	1659	1484	-0.647	0.18424	1660	1483	-0.435	0.32804	1626	1441	-0.816	0.07926	2026	1822	-0.028	0.38945	2023	1820	-0.034	0.24893	1614	1432	-0.026	0.43923	0.07926
15:51633396	rs11631118	A	G	upstream	upstream_gene_variant	-	-	-	-	1442	315	-1.179	0.15074	1443	314	-1.077	0.15504	1443	315	-0.826	0.2786	1775	398	-0.097	0.07231	1772	397	-0.105	0.03606	1431	315	-0.081	0.13336	0.03606
15:51633517	rs2445764	G	A	upstream	upstream_gene_variant	-	-	-	-	1619	204	0.422	0.68579	1620	204	1.594	0.09762	1620	204	1.569	0.10801	1985	251	0.058	0.39355	1982	252	0.066	0.29435	1608	202	-0.023	0.73855	0.09762
15:51633629	rs72729210	A	G	upstream	regulatory_region_variant	-	-	-	-	1655	691	0.416	0.48318	1656	691	0.014	0.97872	1622	678	-0.477	0.40079	2021	859	-0.017	0.66256	2018	858	-0.003	0.92613	1610	675	0.049	0.22601	0.22601
15:51634255	rs2446421	G	T	upstream	regulatory_region_variant	-	-	-	-	1655	1482	-0.642	0.18705	1656	1481	-0.443	0.3186	1622	1439	-0.784	0.09096	2023	1821	-0.027	0.41023	2020	1819	-0.034	0.25889	1610	1430	-0.032	0.33204	0.09096
15:51634304	rs11632569	T	G	upstream	regulatory_region_variant	-	-	-	-	1656	367	-0.791	0.28275	1657	366	-0.552	0.40739	1623	349	-1.068	0.1432	2024	453	-0.066	0.18113	2021	452	-0.077	0.09295	1611	350	-0.077	0.13812	0.09295
15:51634312	rs11632571	T	G	upstream	regulatory_region_variant	-	-	-	-	1656	367	-0.791	0.28275	1657	366	-0.552	0.40739	1623	349	-1.068	0.1432	2024	453	-0.066	0.18113	2021	452	-0.077	0.09295	1611	350	-0.077	0.13812	0.09295
15:51634343	rs187694166	A	C	upstream	regulatory_region_variant	-	-	-	-	1656	180	-1.534	0.14339	1657	180	-1.438	0.12905	1623	173	-0.883	0.39156	2024	212	0.019	0.79137	2021	212	-0.038	0.57162	1611	171	-0.041	0.58264	0.12905
15:51634486	rs2446422	G	T	upstream	regulatory_region_variant	-	-	-	-	1659	227	-0.592	0.54868	1660	227	0.764	0.39792	1626	225	1.005	0.28465	2027	274	0.031	0.63844	2024	275	0.055	0.36832	1614	220	-0.035	0.60514	0.28465
15:51634898	rs2445765	C	G	upstream	upstream_gene_variant	-	-	-	-	1659	575	-0.482	0.4417	1660	574	0.132	0.81595	1626	557	-0.216	0.72404	2027	709	-0.029	0.48844	2024	709	-0.032	0.40717	1614	555	-0.06	0.16901	0.16901
15:51635246	rs2445766	G	A	upstream	upstream_gene_variant	-	-	-	-	1659	604	-0.841	0.17342	1660	603	-0.111	0.84374	1626	583	-0.445	0.45974	2027	740	-0.032	0.43992	2024	739	-0.039	0.3095	1614	579	-0.071	0.10025	0.10025
15:51635360	rs2445767	C	A	upstream	upstream_gene_variant	-	-	-	-	1602	573	-0.699	0.26961	1603	572	0.106	0.85408	1570	551	-0.375	0.54166	1971	710	-0.023	0.57981	1968	709	-0.031	0.42541	1559	548	-0.068	0.12173	0.12173
15:51635380	rs2445768	C	A	upstream	upstream_gene_variant	-	-	-	-	1425	538	-0.841	0.19572	1426	537	-0.141	0.81145	1395	516	-0.313	0.61916	1796	675	-0.023	0.59488	1793	674	-0.026	0.51194	1385	513	-0.067	0.13729	0.13729
15:51635565	rs8043240	T	C	upstream	upstream_gene_variant	-	-	-	-	1653	879	-0.178	0.73932	1654	879	-0.465	0.34046	1620	858	-0.653	0.20284	2020	1083	-0.017	0.62155	2017	1082	-0.015	0.64177	1608	853	0.022	0.54606	0.20284
15:51636454	rs868475	C	T	upstream		-	-	-	-	1544	120	0.396	0.75126	1545	120	1.568	0.1693	1512	118	1.649	0.16308	1894	151	0.075	0.35377	1890	150	0.048	0.52801	1501	114	-0.03	0.72025	0.16308
15:51638721	rs60766173	G	A	upstream		-	-	-	-	1656	175	-1.783	0.09223	1657	175	-1.634	0.08741	1623	168	-1	0.33968	2024	205	0.005	0.94531	2021	205	-0.044	0.51432	1611	166	-0.057	0.44605	0.08741
15:51638747	rs2446423	T	C	upstream		-	-	-	-	1656	603	-0.905	0.14369	1657	602	-0.152	0.7862	1623	582	-0.491	0.41499	2024	739	-0.035	0.40231	2021	738	-0.041	0.28	1611	578	-0.078	0.07094	0.07094
15:51639727	rs2446425	T	C	upstream		-	-	-	-	1622	202	0.353	0.73582	1623	202	1.552	0.10759	1622	202	1.483	0.13027	1987	249	0.054	0.43074	1984	250	0.069	0.27833	1610	200	-0.039	0.57747	0.10759
15:51639772	rs12595379	C	T	upstream		-	-	-	-	1656	369	-0.829	0.25957	1657	368	-0.566	0.39434	1622	351	-1.136	0.1185	2021	457	-0.062	0.20988	2018	456	-0.079	0.0837	1610	352	-0.07	0.17296	0.0837
15:51639802	rs118154782	G	T	upstream		-	-	-	-	1659	97	-0.316	0.82171	1660	97	-0.491	0.70164	1626	96	1.319	0.32233	2027	118	-0.167	0.07951	2024	117	-0.081	0.35565	1614	96	0.075	0.42735	0.07951
15:51639820	rs75191956	T	C	upstream		-	-	-	-	1658	175	-1.742	0.10008	1659	175	-1.593	0.09564	1624	167	-0.928	0.3779	2025	204	0.011	0.87906	2022	204	-0.042	0.53864	1612	165	-0.061	0.41562	0.09564
15:51639821	rs2124872	A	G	upstream		-	-	-	-	1655	596	-0.785	0.20827	1656	595	-0.123	0.82848	1622	574	-0.356	0.55854	2021	730	-0.025	0.55246	2018	730	-0.034	0.38282	1610	570	-0.065	0.13238	0.13238
15:51640359	rs2445771	G	A	upstream		-	-	-	-	1659	236	-0.547	0.57205	1660	236	0.834	0.34495	1626	232	0.801	0.38757	2027	285	0.049	0.44568	2024	285	0.047	0.43525	1614	227	-0.047	0.48572	0.34495
15:51641156	rs2446426	T	C	upstream	regulatory_region_variant	-	-	-	-	1625	204	0.383	0.71361	1626	204	1.58	0.10046	1626	204	1.552	0.11181	1993	251	0.057	0.40495	1990	252	0.065	0.3017	1614	202	-0.024	0.73484	0.10046
15:51641449	rs1551656	T	C	upstream	regulatory_region_variant	-	-	-	-	1659	378	-0.816	0.26405	1660	377	-0.512	0.44014	1626	358	-1.219	0.08946	2027	467	-0.056	0.25134	2024	465	-0.083	0.07047	1614	359	-0.08	0.11824	0.07047
15:51641541	rs12441382	A	G	upstream	regulatory_region_variant	-	-	-	-	1659	369	-0.839	0.25382	1660	368	-0.574	0.3876	1626	351	-1.143	0.11605	2027	456	-0.069	0.16519	2024	455	-0.08	0.08183	1614	352	-0.074	0.15037	0.08183
15:51641747	rs7167696	C	T	upstream	regulatory_region_variant	-	-	-	-	1546	342	-0.576	0.44611	1547	341	-0.195	0.77356	1516	326	-1.057	0.15796	1914	430	-0.057	0.2594	1911	429	-0.067	0.15274	1504	327	-0.057	0.28621	0.15274
15:51642489	rs17704365	G	A	upstream		-	-	-	-	1659	171	-1.983	0.06486	1660	171	-1.621	0.09598	1626	168	-0.979	0.35017	2027	201	-0.019	0.79701	2024	201	-0.051	0.45677	1614	166	-0.054	0.47155	0.06486
15:51642674	rs7172765	A	G	upstream		-	-	-	-	1658	874	-0.13	0.80861	1659	874	-0.468	0.33745	1625	854	-0.601	0.24356	2026	1075	-0.013	0.70958	2023	1074	-0.015	0.64489	1613	849	0.021	0.56448	0.24356
15:51642927	rs2446416	C	T	upstream		-	-	-	-	1659	1484	-0.65	0.18186	1660	1483	-0.433	0.33008	1626	1441	-0.796	0.08651	2027	1823	-0.03	0.35086	2024	1821	-0.034	0.25932	1614	1432	-0.025	0.45205	0.08651
15:51642941	rs2445773	A	G	upstream		-	-	-	-	1659	596	-0.83	0.18056	1660	595	-0.115	0.83743	1626	576	-0.375	0.53581	2027	730	-0.036	0.38438	2024	730	-0.034	0.37577	1614	572	-0.066	0.12535	0.12535
15:51643449	rs7178417	G	C	upstream		-	-	-	-	1657	369	-0.83	0.25896	1658	368	-0.572	0.38961	1624	351	-1.133	0.11948	2023	456	-0.067	0.17809	2020	455	-0.08	0.08045	1612	352	-0.075	0.14549	0.08045
15:51643567	rs2470162	G	C	upstream		-	-	-	-	1555	192	0.52	0.62669	1556	192	1.836	0.06259	1556	192	1.709	0.08669	1924	239	0.055	0.42904	1921	240	0.067	0.30034	1544	190	-0.022	0.76059	0.06259
15:51646369	rs8031112	T	C	upstream		-	-	-	-	1659	378	-0.816	0.26405	1660	377	-0.512	0.44014	1626	358	-1.219	0.08946	2027	467	-0.056	0.25134	2024	465	-0.083	0.07047	1614	359	-0.08	0.11824	0.07047
15:51647544	rs56381769	C	T	upstream		-	-	-	-	1658	736	0.282	0.62543	1659	736	-0.048	0.92702	1625	721	-0.564	0.3083	2026	919	-0.008	0.8423	2023	919	-0.005	0.87703	1613	717	0.041	0.30301	0.30301

## Sheet: UNADJ-DNAAF4
Targeted Analysis of Dyslexia-Associated Regions on Chromosome 6, 12 and 15 in Large Multigenerational Cohorts
Chapman et al. Targeted Analysis of Dyslexia-Associated Regions on Chromosome 6, 12 and 15 in Large Multigenerational Cohorts
Table S7: common (sample frequency > 1%) single variant tests for UNADJ phenotypes
A1 refers to the rare allele in this data set. A2 is the common allele in this data set. Table S9 contains a mapping between the REF/ALT allele coding, and the A1/A2 coding.
n=number of individuals both phenotyped and genotyped, MAC=number of A1 alleles observed
DNAAF4
SNP	rsname	A1	A2	Region	Consequence	EXON	INTRON	SIFT	PolyPhen	WID.n	WID.MAC	WID.Est	WID.pval	WA.n	WA.MAC	WA.Est	WA.pval	SP.n	SP.MAC	SP.Est	SP.pval	SWE.n	SWE.MAC	SWE.Est	SWE.pval	PDE.n	PDE.MAC	PDE.Est	PDE.pval	NWR.n	NWR.MAC	NWR.Est	NWR.pval	min pval
15:55712533	rs184759504	T	G	downstream		-	-	-	-	1625	46	1.358	0.51706	1626	46	1.892	0.32896	1626	46	1.782	0.35606	1993	56	0.037	0.78723	1990	56	-0.005	0.97018	1614	46	-0.104	0.44808	0.32896
15:55722872	rs77641439	C	G	exon	missense_variant	10 of 10	-	deleterious_low_confidence(0)	probably_damaging(0.996)	1659	326	0.78	0.32823	1660	326	1.138	0.11689	1626	318	1.29	0.09234	2027	398	0.02	0.71226	2024	396	0.047	0.33962	1614	313	0.002	0.96441	0.09234
15:55722882	rs57809907	A	C	exon	stop_gained	10 of 10	-	-	-	1658	349	0.226	0.76895	1659	350	0.78	0.26463	1625	337	0.604	0.41906	2026	414	0.026	0.62305	2023	413	0.002	0.97095	1613	336	-0.016	0.77109	0.26463
15:55727073	rs74349164	A	G	intron	intron_variant	-	9 of 9	-	-	1659	193	1.317	0.19981	1660	193	1.646	0.07848	1626	190	1.408	0.15012	2027	243	0.023	0.72854	2024	241	0.064	0.30774	1614	186	-0.044	0.53665	0.07848
15:55727587	rs7167170	G	A	intron	intron_variant	-	7 of 9	-	-	1659	1118	-0.018	0.97205	1660	1118	-0.831	0.07523	1626	1095	-0.092	0.85271	2027	1370	0.051	0.13292	2024	1370	-0.013	0.68806	1614	1090	-0.008	0.81849	0.07523
15:55735513	rs56842095	A	G	intron	intron_variant	-	6 of 9	-	-	1381	902	0.135	0.81183	1382	902	-0.771	0.13973	1382	901	-0.004	0.99472	1677	1103	0.061	0.10303	1674	1103	-0.02	0.55724	1369	896	0.005	0.88865	0.10303
15:55735541	rs112950071	A	G	intron	intron_variant	-	6 of 9	-	-	1389	246	-0.154	0.86837	1390	247	0.382	0.65473	1390	246	0.098	0.90993	1686	295	0.034	0.58625	1683	295	0.001	0.98554	1377	244	0.002	0.97387	0.58625
15:55744862	rs117610434	C	A	intron	intron_variant	-	5 of 9	-	-	1656	276	-0.021	0.9802	1657	277	0.734	0.35114	1623	272	0.334	0.68561	2023	330	-0.001	0.98595	2020	330	0	0.99823	1611	271	0.006	0.92425	0.35114
15:55749073	rs78907658	T	G	intron	intron_variant	-	5 of 9	-	-	1659	132	-0.018	0.98865	1660	132	0.312	0.78112	1626	127	0.982	0.41962	2027	154	0.005	0.95563	2024	154	0.016	0.83807	1614	126	0.055	0.52742	0.41962
15:55759193	rs600753	T	C	exon	missense_variant	5 of 10	-	-	-	1655	1622	0.156	0.7476	1656	1623	-0.156	0.72381	1622	1578	0.365	0.43121	2023	1990	0.04	0.21226	2020	1987	-0.007	0.80511	1610	1568	-0.02	0.54117	0.21226
15:55777638	rs11629841	G	T	intron	intron_variant	-	4 of 9	-	-	1644	1111	0.067	0.89648	1645	1111	-0.873	0.06157	1611	1088	-0.04	0.93486	2012	1363	0.054	0.11167	2009	1363	-0.009	0.78173	1599	1083	0.005	0.88237	0.06157
15:55787253	rs16976343	C	T	intron	intron_variant	-	3 of 9	-	-	1658	493	0.588	0.38221	1659	494	1.288	0.03579	1625	477	0.911	0.1554	2026	601	0.024	0.58818	2023	597	0.04	0.33463	1613	472	-0.034	0.46433	0.03579
15:55788818	rs16976349	C	G	intron	intron_variant	-	3 of 9	-	-	1658	200	0.966	0.33536	1659	200	1.543	0.09169	1625	197	1.147	0.22658	2026	249	0.005	0.93883	2023	247	0.038	0.53667	1613	193	-0.049	0.47197	0.09169
15:55788832	rs16976351	T	C	intron	intron_variant	-	3 of 9	-	-	1658	282	-0.036	0.96604	1659	283	0.484	0.5295	1625	271	0.454	0.57521	2026	341	0.018	0.74913	2023	339	0	0.99889	1613	270	-0.018	0.75317	0.5295
15:55789910	rs17819126	T	C	exon	missense_variant,splice_region_variant	3 of 10	-	tolerated(0.49)	benign(0.001)	1657	219	-0.267	0.78202	1658	219	-0.139	0.87493	1624	216	-0.731	0.42456	2025	273	-0.114	0.07234	2022	273	-0.055	0.35069	1612	214	0.051	0.44126	0.07234
15:55790298	rs28369251	G	A	intron	intron_variant	-	2 of 9	-	-	1658	276	0.105	0.90122	1659	277	0.544	0.48174	1625	266	0.567	0.48579	2026	334	0.032	0.57452	2023	332	0.011	0.83647	1613	264	-0.007	0.90497	0.48174
15:55790310	rs3743204	T	G	intron	intron_variant	-	2 of 9	-	-	1658	709	0.348	0.55297	1659	710	0.842	0.11474	1625	691	0.498	0.37422	2026	869	-0.024	0.54626	2023	865	0.009	0.81024	1613	683	-0.002	0.96353	0.11474
15:55790352	rs74475478	G	A	intron	intron_variant	-	2 of 9	-	-	1659	219	-0.222	0.81818	1660	219	-0.105	0.9052	1626	216	-0.704	0.4422	2027	273	-0.112	0.07726	2024	273	-0.053	0.363	1614	214	0.055	0.40469	0.07726
15:55790381	rs12907654	C	G	intron	intron_variant	-	2 of 9	-	-	1659	87	0.396	0.78319	1660	87	-2.187	0.09667	1626	84	-0.299	0.82316	2027	116	0.065	0.47187	2024	116	-0.021	0.80382	1614	84	-0.153	0.11497	0.09667
15:55790530	rs3743205	T	C	exon	5_prime_UTR_variant	2 of 10	-	-	-	1659	215	0.003	0.99788	1660	216	0.855	0.33514	1626	211	0.557	0.54467	2027	263	0.002	0.9787	2024	263	0.039	0.51085	1614	209	0.032	0.62673	0.33514
15:55801094	rs12899331	G	A	upstream	upstream_gene_variant	-	-	-	-	1653	838	-0.388	0.49621	1654	837	0.259	0.61978	1620	828	0.052	0.92477	2022	1013	-0.025	0.51436	2019	1012	0.041	0.24647	1608	822	0.026	0.50699	0.24647
15:55806218	rs12907462	G	A	upstream	regulatory_region_variant	-	-	-	-	1659	559	-0.577	0.37019	1660	559	-0.581	0.32298	1626	549	-0.831	0.17865	2027	679	-0.037	0.38617	2024	678	-0.033	0.40546	1614	548	-0.019	0.66987	0.17865
15:55819280	rs79310663	A	G	upstream	regulatory_region_variant	-	-	-	-	1625	48	1.824	0.37371	1626	48	2.61	0.16821	1626	48	1.52	0.42266	1993	58	0.077	0.57049	1990	57	0.03	0.81514	1614	48	-0.093	0.49213	0.16821
