# Supplementary material for: Targeted analysis of dyslexia-associated regions on chromosomes 6, 12 and 15 in large multigenerational cohorts
Source: PLoS One. 2025 May 27;20(5):e0324006. doi: 10.1371/journal.pone.0324006 (PMC12112411; doi:10.1371/journal.pone.0324006)
Supplement: S8 Table — (XLSX) [file pone.0324006.s004.xlsx]

## Sheet: VIQADJ-DCDC2
Chapman et al. Targeted Analysis of Dyslexia-Associated Regions on Chromosome 6, 12 and 15 in Large Multigenerational Cohorts
Table S8: common (sample frequency > 1%) single variant tests for VIQADJ traits
Significant results (p < 0.000463) are in bold.
A1 refers to the rare allele in this data set. A2 is the common allele in this data set. Table S9 contains a mapping between the REF/ALT allele coding, and the A1/A2 coding.
n=number of individuals both phenotyped and genotyped, MAC=number of A1 alleles observed
DCDC2
SNP	rsname	A1	A2	Region	Consequence	EXON	INTRON	SIFT	PolyPhen	WID.n	WID.MAC	WID.Est	WID.pval	WA.n	WA.MAC	WA.Est	WA.pval	SP.n	SP.MAC	SP.Est	SP.pval	SWE.n	SWE.MAC	SWE.Est	SWE.pval	PDE.n	PDE.MAC	PDE.Est	PDE.pval	NWR.n	NWR.MAC	NWR.Est	NWR.pval	min pval
6:23924836	rs72842327	T	C	downstream	intergenic_variant	-	-	-	-	1621	828	0.486	0.31052	1622	829	0.378	0.42923	1626	831	0.791	0.10041	1612	826	0.043	0.27934	1611	826	0.057	0.09645	1610	823	-0.064	0.0677	0.0677
6:24078475	rs9379637	G	A	downstream	regulatory_region_variant	-	-	-	-	1415	223	-1.496	0.07503	1416	224	-1.606	0.05342	1419	224	-0.192	0.81866	1408	222	-0.039	0.56637	1406	222	-0.02	0.73808	1404	218	-0.036	0.55461	0.05342
6:24078536	rs116230644	C	T	downstream	regulatory_region_variant	-	-	-	-	1621	40	-0.095	0.96012	1622	41	-1.408	0.45349	1626	41	-0.826	0.66224	1612	41	-0.179	0.24741	1611	41	-0.276	0.03986	1610	40	0.019	0.88969	0.03986
6:24078620	rs6930187	C	G	downstream	regulatory_region_variant	-	-	-	-	1621	1070	0.613	0.17094	1622	1072	0.141	0.75076	1626	1073	-0.114	0.79896	1612	1065	0.009	0.81669	1611	1065	-0.007	0.82376	1610	1064	0.051	0.11513	0.11513
6:24105447	rs9379643	A	G	downstream	intergenic_variant	-	-	-	-	1621	750	1.368	0.00603	1622	748	0.91	0.06715	1626	752	0.857	0.08925	1612	748	0.105	0.01154	1611	748	0.056	0.11815	1610	747	-0.013	0.72952	0.00603
6:24105501	rs72828924	G	C	downstream	intergenic_variant	-	-	-	-	1621	1202	-0.655	0.13821	1622	1202	-0.224	0.61033	1626	1204	-0.547	0.21947	1612	1189	-0.036	0.33249	1611	1188	-0.031	0.3296	1610	1189	-0.005	0.88846	0.13821
6:24132215	rs6935378	G	C	downstream	-	-	-	-	-	1619	847	0.309	0.51951	1620	848	0.029	0.95208	1624	851	0.636	0.19269	1610	845	0.011	0.78954	1609	845	0.039	0.262	1608	840	-0.021	0.56208	0.19269
6:24140566	rs12530443	A	G	downstream	-	-	-	-	-	1620	275	1.337	0.07617	1621	276	0.973	0.19303	1625	278	1.165	0.12519	1611	274	0.13	0.03859	1610	274	0.077	0.15782	1609	272	-0.033	0.54567	0.03859
6:24140690	rs12196541	C	T	downstream	regulatory_region_variant	-	-	-	-	1608	421	-0.723	0.25074	1609	421	0.004	0.9945	1613	422	-0.649	0.30685	1600	421	-0.128	0.01437	1599	421	-0.075	0.09953	1597	420	0.069	0.13284	0.01437
6:24147572	rs3178	G	A	downstream	-	-	-	-	-	1481	1407	0.061	0.88908	1482	1411	-0.421	0.33388	1486	1414	-0.278	0.52859	1473	1404	-0.009	0.79833	1472	1403	-0.013	0.6724	1471	1397	-0.013	0.67357	0.33388
6:24148142	rs6925917	A	G	downstream	regulatory_region_variant	-	-	-	-	1621	86	-1.697	0.18289	1622	86	-2.27	0.07499	1626	85	-1.715	0.19292	1612	85	-0.025	0.82333	1611	84	-0.063	0.50873	1610	85	-0.069	0.47266	0.07499
6:24165739	rs9358753	T	C	downstream	-	-	-	-	-	1621	621	-0.373	0.48405	1622	622	-1.178	0.02662	1626	621	-0.31	0.56765	1612	617	0.013	0.76764	1611	616	-0.003	0.93168	1610	614	-0.004	0.91076	0.02662
6:24172374	rs41304906	A	T	exon	3_prime_UTR_variant	10 of 10	-	-	-	1620	68	0.157	0.9156	1621	69	1.05	0.47414	1625	70	0.115	0.93595	1611	69	-0.105	0.3666	1610	69	0.036	0.72387	1609	69	0.025	0.81377	0.3666
6:24172526	rs41304913	A	G	exon	3_prime_UTR_variant	10 of 10	-	-	-	1619	40	1.858	0.32675	1620	40	2.398	0.20292	1624	40	0.957	0.61768	1610	40	0.011	0.94539	1609	40	-0.04	0.77144	1608	40	-0.127	0.3589	0.20292
6:24173223	rs546967099	A	T	exon	3_prime_UTR_variant	10 of 10	-	-	-	1577	54	-0.017	0.99174	1578	54	0.586	0.71522	1582	54	0.428	0.79642	1570	54	-0.103	0.45176	1569	54	0.07	0.54963	1566	54	0.13	0.27278	0.27278
6:24173382	rs9467062	C	T	exon	3_prime_UTR_variant	10 of 10	-	-	-	1520	106	-0.465	0.69276	1521	106	-1.338	0.25413	1525	104	-0.527	0.66097	1512	105	0.041	0.68088	1511	104	-0.013	0.88352	1509	104	-0.015	0.86178	0.25413
6:24173741	rs7773748	T	C	exon	3_prime_UTR_variant	10 of 10	-	-	-	1529	104	-0.205	0.86282	1530	104	-0.922	0.43527	1534	102	-0.226	0.85142	1521	103	0.052	0.60259	1520	102	0	0.99713	1518	102	-0.02	0.81874	0.43527
6:24174186	rs6901696	A	G	exon	3_prime_UTR_variant	10 of 10	-	-	-	1398	101	-0.429	0.7206	1399	101	-0.915	0.44298	1403	99	-0.427	0.72607	1391	100	0.086	0.39032	1390	99	-0.012	0.88537	1389	100	0.004	0.9621	0.39032
6:24174329	rs6456593	G	C	exon	3_prime_UTR_variant	10 of 10	-	-	-	1621	699	-0.163	0.7507	1622	700	-0.995	0.05136	1626	699	-0.323	0.53568	1612	695	0.008	0.84892	1611	694	-0.024	0.51592	1610	691	-0.006	0.86762	0.05136
6:24174333	rs6456594	G	A	exon	3_prime_UTR_variant	10 of 10	-	-	-	1621	699	-0.163	0.7507	1622	700	-0.995	0.05136	1626	699	-0.323	0.53568	1612	695	0.008	0.84892	1611	694	-0.024	0.51592	1610	691	-0.006	0.86762	0.05136
6:24174389	rs6456595	A	G	exon	3_prime_UTR_variant	10 of 10	-	-	-	1621	110	-0.171	0.8824	1622	110	-0.959	0.40699	1626	108	-0.135	0.90864	1612	109	0.071	0.46455	1611	108	0.003	0.97507	1610	108	-0.005	0.94942	0.40699
6:24174390	rs6456596	A	C	exon	3_prime_UTR_variant	10 of 10	-	-	-	1621	110	-0.171	0.8824	1622	110	-0.959	0.40699	1626	108	-0.135	0.90864	1612	109	0.071	0.46455	1611	108	0.003	0.97507	1610	108	-0.005	0.94942	0.40699
6:24174803	rs7744665	C	A	exon	3_prime_UTR_variant	10 of 10	-	-	-	1410	101	-0.306	0.79949	1411	101	-1.277	0.28645	1415	99	-0.3	0.80679	1405	100	0.047	0.63967	1403	99	-0.02	0.81775	1401	99	-0.024	0.7837	0.28645
6:24174834	rs7764902	A	T	exon	3_prime_UTR_variant	10 of 10	-	-	-	1410	101	-0.306	0.79949	1411	101	-1.277	0.28645	1415	99	-0.3	0.80679	1405	100	0.047	0.63967	1403	99	-0.02	0.81775	1401	99	-0.024	0.7837	0.28645
6:24174955	rs9358755	G	C	exon	3_prime_UTR_variant	10 of 10	-	-	-	1369	528	0.566	0.32245	1370	529	0.021	0.97051	1374	529	-0.018	0.97473	1361	526	0.022	0.64961	1360	525	0.026	0.52898	1358	524	0.06	0.15437	0.15437
6:24175021	rs9460973	A	T	exon	missense_variant	10 of 10	-	deleterious_low_confidence(0.05)	benign(0.351)	1621	110	-0.171	0.8824	1622	110	-0.959	0.40699	1626	108	-0.135	0.90864	1612	109	0.071	0.46455	1611	108	0.003	0.97507	1610	108	-0.005	0.94942	0.40699
6:24207200	rs793862	A	G	intron	intron_variant	-	7 of 9	-	-	1618	941	-0.446	0.32946	1619	944	-0.77	0.09236	1623	945	-0.641	0.16391	1609	939	-0.058	0.12518	1608	939	-0.028	0.39569	1607	937	0.014	0.6799	0.09236
6:24223579	rs4052671	C	T	intron	intron_variant	-	7 of 9	-	-	1621	140	0.951	0.35983	1622	140	0.55	0.59332	1626	140	-0.203	0.84556	1612	140	0.139	0.10477	1611	140	0.094	0.20315	1610	136	0.074	0.32644	0.10477
6:24223585	rs59336318	T	C	intron	intron_variant	-	7 of 9	-	-	1621	141	-0.752	0.46023	1622	141	-2.613	0.00988	1626	141	-1.14	0.26313	1612	140	0.073	0.38632	1611	140	-0.045	0.53645	1610	139	-0.151	0.04072	0.00988
6:24223607	rs7747779	C	T	intron	intron_variant	-	7 of 9	-	-	1558	643	0.685	0.1912	1558	644	0.756	0.14833	1562	644	0.955	0.07352	1548	639	0.081	0.06839	1547	639	0.063	0.10048	1546	635	0.027	0.48403	0.06839
6:24223611	rs61232212	T	A	intron	intron_variant	-	7 of 9	-	-	1621	141	-0.752	0.46023	1622	141	-2.613	0.00988	1626	141	-1.14	0.26313	1612	140	0.073	0.38632	1611	140	-0.045	0.53645	1610	139	-0.151	0.04072	0.00988
6:24224014	rs59296932	T	G	intron	intron_variant	-	7 of 9	-	-	1518	61	-0.35	0.82121	1519	62	0.612	0.68801	1522	62	0.647	0.67585	1509	62	-0.02	0.87745	1508	62	-0.003	0.97646	1507	62	0.051	0.6457	0.6457
6:24228508	rs114164637	A	G	intron	intron_variant	-	7 of 9	-	-	1621	66	-0.731	0.62462	1622	66	-0.877	0.55635	1626	65	-0.939	0.54035	1612	66	0.047	0.71383	1611	66	0.026	0.81473	1610	65	0.078	0.48515	0.48515
6:24228685	rs793839	T	G	intron	intron_variant	-	7 of 9	-	-	1619	1311	0.15	0.72487	1620	1315	-0.126	0.76743	1624	1316	-0.022	0.95927	1610	1308	0.011	0.76223	1609	1308	0.023	0.45335	1608	1302	0.012	0.7	0.45335
6:24228787	rs12197537	G	T	intron	intron_variant	-	7 of 9	-	-	1613	415	-0.209	0.74116	1614	416	-0.138	0.82744	1618	416	-0.696	0.27581	1604	414	-0.048	0.36206	1603	414	0.005	0.9155	1602	413	0.068	0.14323	0.14323
6:24261168	rs72830851	C	A	intron	intron_variant	-	7 of 9	-	-	1621	341	1.237	0.07029	1622	342	1.147	0.09123	1626	343	1.106	0.10657	1612	341	0.165	0.00337	1611	341	0.122	0.01218	1610	337	-0.013	0.7878	0.00337
6:24261259	rs1340700	A	G	intron	intron_variant	-	7 of 9	-	-	1395	62	-0.652	0.67135	1396	62	-0.423	0.78191	1400	61	-0.486	0.7574	1388	62	0.011	0.93448	1387	62	-0.017	0.8819	1387	61	0.05	0.65937	0.65937
6:24269173	rs72830859	A	T	intron	intron_variant	-	7 of 9	-	-	1619	340	1.2	0.07931	1620	341	1.154	0.0899	1624	342	1.072	0.11819	1610	340	0.163	0.00375	1609	340	0.122	0.01236	1608	336	-0.014	0.77661	0.00375
6:24269176	rs35796857	C	T	intron	intron_variant	-	7 of 9	-	-	1619	903	-0.053	0.90804	1620	903	-0.016	0.97184	1624	905	-0.186	0.6911	1610	893	0.026	0.5123	1609	893	-0.03	0.3695	1608	898	-0.013	0.7024	0.3695
6:24269392	rs74920833	G	A	intron	intron_variant	-	7 of 9	-	-	1579	33	1.225	0.56771	1580	33	-1.391	0.51712	1584	33	-1.116	0.59401	1571	33	-0.366	0.03018	1570	33	-0.135	0.36091	1568	33	-0.012	0.93683	0.03018
6:24273278	rs2994542	T	C	intron	intron_variant	-	7 of 9	-	-	1574	553	-0.328	0.55417	1575	555	-0.171	0.75786	1579	555	-0.58	0.30062	1566	553	-0.039	0.39697	1565	552	0.011	0.77461	1564	552	0.045	0.26936	0.26936
6:24273791	rs807701	G	A	intron	intron_variant	-	7 of 9	-	-	1621	1129	0.294	0.50614	1622	1132	-0.053	0.90517	1626	1133	-0.075	0.86679	1612	1128	0.044	0.24171	1611	1127	0.052	0.10797	1610	1120	0.009	0.77448	0.10797
6:24275037	rs115364516	C	T	intron	intron_variant	-	7 of 9	-	-	1600	64	-0.519	0.73185	1601	64	-0.618	0.68223	1605	63	-0.488	0.75326	1592	64	0.053	0.68034	1591	64	0.047	0.6717	1589	63	0.082	0.46301	0.46301
6:24278869	rs807724	C	T	intron	intron_variant	-	6 of 9	-	-	1621	760	-0.024	0.96129	1622	762	-0.418	0.39793	1626	762	-0.345	0.49071	1612	759	-0.024	0.55812	1611	758	0.012	0.72667	1610	756	0.043	0.23652	0.23652
6:24283345	rs68182041	T	C	intron	intron_variant	-	6 of 9	-	-	1621	360	1.027	0.12579	1622	361	1.113	0.09485	1626	362	0.959	0.15733	1612	360	0.169	0.00266	1611	360	0.109	0.02428	1610	355	-0.022	0.65285	0.00266
6:24291203	rs2274305	T	C	exon	missense_variant	5 of 10	-	-	-	1621	1132	0.207	0.63935	1622	1135	-0.068	0.87851	1626	1136	-0.066	0.88365	1612	1131	0.046	0.21927	1611	1130	0.047	0.1466	1610	1123	0.004	0.91392	0.1466
6:24301038	rs76981336	A	G	intron	intron_variant	-	4 of 9	-	-	1386	36	-3.346	0.09185	1387	36	-5.383	0.00591	1390	36	-3.668	0.06425	1380	36	-0.03	0.85371	1378	36	-0.232	0.09599	1376	35	-0.275	0.05452	0.00591
6:24302046	rs33914824	C	G	exon	missense_variant	4 of 10	-	deleterious(0.01)	probably_damaging(0.996)	1547	145	1.453	0.15754	1548	146	0.963	0.34622	1553	146	0.705	0.49833	1539	145	0.175	0.04233	1538	145	0.118	0.11196	1536	144	0.04	0.59594	0.04233
6:24302163	rs35029429	C	T	intron	intron_variant	-	3 of 9	-	-	1618	56	-1.838	0.25721	1619	56	-1.762	0.27595	1623	55	-1.766	0.28504	1609	56	-0.063	0.641	1608	56	-0.016	0.89136	1607	55	0	0.99787	0.25721
6:24313747	rs12196880	T	C	intron	intron_variant	-	2 of 9	-	-	1621	298	-1.154	0.1166	1622	298	-0.852	0.24566	1626	300	-1.508	0.04203	1612	298	-0.164	0.00765	1611	298	-0.052	0.32823	1610	298	0.033	0.54003	0.00765
6:24313828	rs12198320	T	G	intron	intron_variant	-	2 of 9	-	-	1620	298	-1.15	0.11805	1621	298	-0.846	0.24922	1625	300	-1.496	0.04381	1611	298	-0.163	0.0079	1610	298	-0.053	0.31898	1609	298	0.034	0.53345	0.0079
6:24314065	rs7763196	G	A	intron	intron_variant	-	2 of 9	-	-	1620	297	-1.084	0.1412	1621	297	-0.829	0.25956	1625	299	-1.475	0.04705	1611	297	-0.161	0.00917	1610	297	-0.048	0.36478	1609	297	0.036	0.51148	0.00917
6:24314223	rs2185599	G	T	intron	intron_variant	-	2 of 9	-	-	1621	1346	0.202	0.6327	1622	1350	-0.006	0.98783	1626	1351	-0.004	0.9935	1612	1343	0.03	0.40753	1611	1342	0.034	0.26471	1610	1337	0.014	0.64788	0.26471
6:24314349	rs72830893	C	A	intron	intron_variant	-	2 of 9	-	-	1441	167	-0.342	0.72306	1442	167	-1.074	0.26289	1447	168	-0.67	0.48977	1436	167	-0.097	0.22559	1434	167	-0.032	0.64124	1432	167	-0.01	0.88747	0.22559
6:24317399	rs10456303	T	C	intron	intron_variant	-	2 of 9	-	-	1528	509	-0.641	0.27384	1529	509	-0.487	0.40174	1533	510	-0.969	0.10051	1520	508	-0.026	0.59839	1519	508	-0.016	0.71024	1517	503	-0.001	0.97546	0.10051
6:24332778	rs77743903	G	A	intron	intron_variant	-	2 of 9	-	-	1620	68	-3.502	0.01786	1621	68	-2.471	0.09413	1625	68	-3.228	0.03557	1611	67	-0.456	0.00046	1610	67	-0.186	0.09405	1609	67	-0.12	0.28572	0.00046
6:24341357	rs4599626	A	C	intron	intron_variant	-	2 of 9	-	-	1621	791	0.578	0.23358	1622	791	0.319	0.50991	1626	792	0.887	0.07217	1612	788	0.115	0.00485	1611	788	0.075	0.03363	1610	780	0.045	0.2071	0.00485
6:24341380	rs9379655	C	A	intron	intron_variant	-	2 of 9	-	-	1621	281	-0.657	0.36976	1622	282	-0.687	0.34755	1626	284	0.045	0.95103	1612	279	-0.055	0.37662	1611	279	-0.038	0.47172	1610	281	-0.006	0.91283	0.34755
6:24353436	rs10498720	C	A	intron	intron_variant	-	2 of 9	-	-	1590	107	0.193	0.87087	1591	108	0.215	0.85432	1595	109	0.678	0.56732	1581	107	0.104	0.2857	1580	107	0.051	0.54257	1579	106	-0.121	0.16076	0.16076
6:24357796	rs33943110	A	G	exon	synonymous_variant	1 of 10	-	-	-	1621	215	0.587	0.4984	1622	215	0.199	0.81786	1626	215	0.206	0.81417	1612	215	0.021	0.7754	1611	215	-0.006	0.92448	1610	214	0.058	0.36255	0.36255
6:24358202	rs9379657	A	G	exon	5_prime_UTR_variant	1 of 10	-	-	-	1620	345	-0.017	0.97972	1621	345	0.751	0.2601	1625	345	-0.08	0.90598	1611	343	-0.055	0.33072	1610	343	0.004	0.94137	1609	345	0.061	0.21417	0.21417
6:24358483	rs1277349	G	C	upstream	upstream_gene_variant	-	-	-	-	1621	64	-1.621	0.28079	1622	64	-1.649	0.27001	1626	63	-1.962	0.20961	1612	63	-0.076	0.56137	1611	63	-0.051	0.6504	1610	63	0.01	0.92642	0.20961
6:24360149	rs2793447	G	A	upstream	upstream_gene_variant	-	-	-	-	1612	65	-1.563	0.29436	1613	65	-1.47	0.32113	1617	64	-1.991	0.19949	1603	64	-0.073	0.57432	1602	64	-0.047	0.67552	1601	64	0.035	0.75275	0.19949
6:24360230	rs2753916	C	A	upstream	upstream_gene_variant	-	-	-	-	1618	1561	-0.53	0.21237	1619	1561	-0.131	0.75809	1623	1562	-0.391	0.36404	1609	1552	-0.063	0.07733	1608	1552	-0.022	0.47619	1607	1547	0.028	0.37728	0.07733
6:24360923	rs12525718	T	A	upstream	upstream_gene_variant	-	-	-	-	1621	474	-0.767	0.20222	1622	475	-0.922	0.12329	1626	474	-0.822	0.17798	1612	470	-0.068	0.18188	1611	470	-0.086	0.04998	1610	467	-0.052	0.24583	0.04998
6:24395236	rs75488772	C	T	upstream	regulatory_region_variant	-	-	-	-	1621	62	-1.729	0.25839	1622	62	-1.652	0.27854	1626	61	-1.948	0.22072	1612	61	-0.07	0.6031	1611	61	-0.042	0.71599	1610	61	0.037	0.7446	0.22072
6:24395662	rs793649	A	T	upstream	TF_binding_site_variant	-	-	-	-	1621	1264	-0.588	0.16489	1622	1264	-0.556	0.18952	1626	1265	-0.27	0.53036	1612	1257	-0.041	0.25578	1611	1257	-0.025	0.4184	1610	1250	-0.012	0.69352	0.16489
6:24421582	rs142310124	C	A	upstream	-	-	-	-	-	1621	76	-4.654	0.00092	1622	76	-3.357	0.01678	1626	76	-3.758	0.00998	1612	75	-0.44	0.00037	1611	75	-0.215	0.04073	1610	73	-0.063	0.56083	0.00037
6:24421659	rs116652616	A	G	upstream	-	-	-	-	-	1621	76	-4.654	0.00092	1622	76	-3.357	0.01678	1626	76	-3.758	0.00998	1612	75	-0.44	0.00037	1611	75	-0.215	0.04073	1610	73	-0.063	0.56083	0.00037
6:24421764	rs6941710	G	C	upstream	-	-	-	-	-	1615	78	-2.842	0.02928	1616	78	-3.172	0.01527	1620	77	-3.165	0.02031	1606	78	-0.212	0.066	1605	78	-0.162	0.09794	1604	77	0.017	0.86484	0.01527
6:24421789	rs182020889	A	T	upstream	-	-	-	-	-	1515	337	-0.137	0.85128	1516	338	-0.39	0.59007	1520	338	0.191	0.80123	1507	335	0.018	0.7799	1506	335	-0.043	0.43534	1504	335	-0.009	0.86951	0.43534

## Sheet: VIQADJ-KIAA0319
Chapman et al. Targeted Analysis of Dyslexia-Associated Regions on Chromosome 6, 12 and 15 in Large Multigenerational Cohorts
Table S8: common (sample frequency > 1%) single variant tests for VIQADJ traits
Significant results (p < 0.000463) are in bold.
A1 refers to the rare allele in this data set. A2 is the common allele in this data set. Table S9 contains a mapping between the REF/ALT allele coding, and the A1/A2 coding.
n=number of individuals both phenotyped and genotyped, MAC=number of A1 alleles observed
KIAA0319
SNP	rsname	A1	A2	Region	Consequence	EXON	INTRON	SIFT	PolyPhen	WID.n	WID.MAC	WID.Est	WID.pval	WA.n	WA.MAC	WA.Est	WA.pval	SP.n	SP.MAC	SP.Est	SP.pval	SWE.n	SWE.MAC	SWE.Est	SWE.pval	PDE.n	PDE.MAC	PDE.Est	PDE.pval	NWR.n	NWR.MAC	NWR.Est	NWR.pval	min pval
6:24503590	rs2760118	T	C	downstream	-	-	-	-	-	1567	1129	0.059	0.89515	1568	1128	0.302	0.49876	1572	1128	0.476	0.29125	1559	1122	0.047	0.20245	1558	1123	0.028	0.38585	1556	1119	-0.033	0.31356	0.20245
6:24503597	rs3765310	T	C	downstream	-	-	-	-	-	1569	96	0.449	0.72143	1570	96	0.368	0.76925	1574	96	0.626	0.61626	1561	96	0.1	0.32623	1560	96	0.011	0.90057	1558	95	-0.103	0.25395	0.25395
6:24519975	rs112611875	T	A	downstream	-	-	-	-	-	1620	59	-2.772	0.07279	1621	59	-3.112	0.04349	1625	58	-3.067	0.05495	1611	59	-0.19	0.15185	1610	59	-0.12	0.29248	1609	58	-0.142	0.21901	0.04349
6:24519996	rs114526784	A	T	downstream	-	-	-	-	-	1620	173	0.858	0.37231	1621	173	0.511	0.59479	1625	173	1.071	0.27217	1611	171	0.22	0.00673	1610	171	0.108	0.12094	1609	171	0.082	0.25089	0.00673
6:24524651	rs6910514	G	C	downstream	regulatory_region_variant	-	-	-	-	1620	90	-1.575	0.21445	1621	90	-1.63	0.19689	1625	88	-0.91	0.48574	1611	89	-0.076	0.48358	1610	89	-0.082	0.37491	1609	88	-0.13	0.1689	0.1689
6:24524704	rs807517	T	C	downstream	regulatory_region_variant	-	-	-	-	1619	876	0.684	0.15414	1620	875	0.792	0.09853	1624	877	0.81	0.09541	1610	869	0.099	0.01444	1609	869	0.064	0.06701	1608	873	0.008	0.82523	0.01444
6:24528082	rs114857861	G	A	downstream	regulatory_region_variant	-	-	-	-	1621	210	0.37	0.66119	1622	210	-0.185	0.82708	1626	211	-0.281	0.74211	1612	208	0.033	0.64744	1611	208	-0.05	0.41293	1610	208	-0.053	0.40152	0.40152
6:24531895	rs149858359	T	A	downstream	-	-	-	-	-	1621	37	-3.725	0.06547	1622	37	-1.151	0.56996	1626	37	-2.051	0.30993	1612	37	-0.402	0.01514	1611	37	-0.246	0.08629	1610	37	-0.054	0.71107	0.01514
6:24536706	rs13197086	A	G	downstream	regulatory_region_variant	-	-	-	-	1621	317	-0.646	0.3619	1622	316	-0.059	0.93317	1626	318	0.377	0.59955	1612	316	-0.004	0.94216	1611	316	-0.008	0.88105	1610	316	0.029	0.57447	0.3619
6:24544140	rs114979321	G	A	downstream	downstream_gene_variant	-	-	-	-	1615	103	-3.243	0.00733	1616	103	-1.99	0.09828	1620	103	-2.298	0.06483	1606	102	-0.396	0.00015	1605	102	-0.184	0.03907	1604	101	-0.038	0.67373	0.00015
6:24544293	rs28360750	G	A	downstream	downstream_gene_variant	-	-	-	-	1509	58	-2.928	0.05907	1510	58	-2.793	0.06974	1514	57	-2.655	0.09591	1501	58	-0.253	0.05495	1500	58	-0.147	0.19434	1498	57	-0.146	0.20264	0.05495
6:24544332	rs2744605	A	G	downstream	downstream_gene_variant	-	-	-	-	1621	189	-0.248	0.77821	1622	190	-0.508	0.56339	1626	190	-0.498	0.57995	1612	189	-0.149	0.0487	1611	188	-0.109	0.09276	1610	188	-0.07	0.28963	0.0487
6:24544967	rs16889440	T	C	exon	3_prime_UTR_variant	21 of 21	-	-	-	1621	385	0.788	0.23266	1622	384	0.05	0.93936	1626	386	0.579	0.38828	1612	383	0.114	0.0413	1611	382	0.057	0.23754	1610	384	0.005	0.91228	0.0413
6:24545307	rs12196913	C	T	exon	3_prime_UTR_variant	21 of 21	-	-	-	1609	1381	-0.011	0.97857	1610	1384	-0.169	0.68994	1613	1389	-0.146	0.73431	1599	1373	-0.005	0.87923	1598	1373	0.01	0.75236	1597	1368	0.033	0.28993	0.28993
6:24545483	rs807529	T	C	exon	3_prime_UTR_variant	21 of 21	-	-	-	1621	266	0.699	0.36577	1622	266	0.531	0.49073	1626	267	0.707	0.36641	1612	264	0.062	0.33964	1611	264	0.063	0.26278	1610	265	-0.004	0.94329	0.26278
6:24545596	rs2817243	C	A	exon	3_prime_UTR_variant	21 of 21	-	-	-	1621	182	-0.456	0.6101	1622	183	-0.661	0.4592	1626	183	-0.54	0.55484	1612	182	-0.151	0.048	1611	181	-0.119	0.06955	1610	181	-0.079	0.23667	0.048
6:24545939	rs807530	C	G	exon	3_prime_UTR_variant	21 of 21	-	-	-	1621	1485	0.234	0.57698	1622	1484	0.268	0.52329	1626	1486	0.196	0.64402	1612	1478	0.034	0.33582	1611	1476	-0.006	0.83926	1610	1479	-0.023	0.45591	0.33582
6:24546509	rs7744621	A	C	exon	3_prime_UTR_variant	21 of 21	-	-	-	1620	67	-2.426	0.09481	1621	67	-2.821	0.05105	1625	66	-2.285	0.12641	1611	67	-0.139	0.26261	1610	67	-0.133	0.21106	1609	66	-0.165	0.12611	0.05105
6:24546584	rs7764860	C	T	exon	3_prime_UTR_variant	21 of 21	-	-	-	1509	61	-2.733	0.07135	1510	61	-2.479	0.09957	1514	60	-2.288	0.14101	1501	61	-0.099	0.43874	1500	61	-0.153	0.16494	1499	61	-0.136	0.22112	0.07135
6:24546604	rs2760182	T	C	exon	3_prime_UTR_variant	21 of 21	-	-	-	1613	182	-0.445	0.61886	1614	183	-0.634	0.47778	1618	183	-0.533	0.55981	1604	182	-0.149	0.05112	1603	181	-0.117	0.07434	1602	181	-0.079	0.23664	0.05112
6:24546708	rs7744939	T	C	exon	3_prime_UTR_variant	21 of 21	-	-	-	1570	62	-2.934	0.0503	1571	62	-2.413	0.10482	1574	61	-2.533	0.10124	1560	62	-0.095	0.45608	1559	62	-0.125	0.25216	1559	61	-0.185	0.09703	0.0503
6:24547027	rs811100	A	G	exon	3_prime_UTR_variant	21 of 21	-	-	-	1621	144	0.272	0.78985	1622	144	-0.352	0.73024	1626	144	0.023	0.98219	1612	143	0.033	0.69957	1611	143	-0.001	0.98669	1610	144	0.052	0.48337	0.48337
6:24547168	rs7749794	A	G	exon	3_prime_UTR_variant	21 of 21	-	-	-	1621	67	-2.408	0.09734	1622	67	-2.81	0.05195	1626	66	-2.268	0.12927	1612	67	-0.137	0.26922	1611	67	-0.132	0.21455	1610	66	-0.166	0.1249	0.05195
6:24547351	rs7770041	C	T	exon	3_prime_UTR_variant	21 of 21	-	-	-	1620	63	-2.899	0.05283	1621	63	-3.065	0.03994	1625	62	-2.782	0.07167	1611	62	-0.21	0.10369	1610	62	-0.144	0.19202	1609	62	-0.138	0.21575	0.03994
6:24547606	rs2817245	A	G	intron	intron_variant	-	20 of 20	-	-	1573	550	0.607	0.28254	1574	550	-0.067	0.90573	1577	551	0.417	0.46699	1563	548	0.028	0.55512	1562	547	0.004	0.92598	1562	547	-0.019	0.64969	0.28254
6:24547650	rs34829630	C	T	intron	intron_variant	-	20 of 20	-	-	1620	1408	-0.165	0.6989	1621	1411	-0.263	0.53515	1625	1416	-0.192	0.65449	1611	1400	-0.006	0.86231	1610	1400	0.007	0.80841	1609	1395	0.027	0.38341	0.38341
6:24550041	rs10456306	C	T	intron	intron_variant	-	20 of 20	-	-	1621	1403	-0.092	0.82777	1622	1406	-0.232	0.58262	1626	1411	-0.179	0.67423	1612	1395	-0.003	0.92568	1611	1395	0.014	0.6578	1610	1390	0.023	0.45046	0.45046
6:24551624	rs2076313	G	A	intron	intron_variant	-	20 of 20	-	-	1620	729	0.397	0.44391	1621	729	0.003	0.9952	1625	729	0.36	0.49329	1611	726	0.028	0.51893	1610	725	0.017	0.65707	1609	726	-0.028	0.45407	0.44391
6:24551664	rs807534	C	T	exon	missense_variant,splice_region_variant	20 of 21	-	tolerated(0.12)	possibly_damaging(0.87)	1621	511	0.558	0.3388	1622	511	0.457	0.43157	1626	511	-0.101	0.86432	1612	507	0.019	0.69579	1611	507	-0.011	0.80224	1610	508	0.006	0.88182	0.3388
6:24551729	rs807535	C	T	exon	synonymous_variant	20 of 21	-	-	-	1621	511	0.558	0.3388	1622	511	0.457	0.43157	1626	511	-0.101	0.86432	1612	507	0.019	0.69579	1611	507	-0.011	0.80224	1610	508	0.006	0.88182	0.3388
6:24553778	rs2760175	T	G	intron	intron_variant	-	19 of 20	-	-	1604	692	0.392	0.45859	1605	692	0.074	0.88766	1609	692	0.235	0.65969	1595	689	0.027	0.54889	1594	688	0.011	0.76787	1593	689	-0.019	0.62005	0.45859
6:24553860	rs2760174	G	A	intron	intron_variant	-	19 of 20	-	-	1621	710	0.352	0.50139	1622	710	0.006	0.99095	1626	710	0.397	0.45428	1612	707	0.018	0.68441	1611	706	0.011	0.78101	1610	707	-0.032	0.39828	0.39828
6:24553998	rs2760173	G	A	intron	intron_variant	-	19 of 20	-	-	1618	708	0.354	0.49899	1619	708	-0.025	0.962	1623	708	0.398	0.45242	1609	705	0.019	0.66035	1608	704	0.009	0.81803	1607	705	-0.03	0.4286	0.4286
6:24554762	rs2243831	C	T	intron	splice_region_variant,intron_variant	-	19 of 20	-	-	1617	706	0.383	0.46497	1618	706	0.009	0.98567	1622	706	0.415	0.4333	1608	703	0.019	0.66265	1607	702	0.012	0.75112	1606	703	-0.03	0.43343	0.4333
6:24559281	rs807541	G	A	exon	synonymous_variant	17 of 21	-	-	-	1603	782	0.5	0.31137	1604	781	0.738	0.13488	1607	781	0.366	0.46569	1593	776	0.04	0.3393	1592	775	-0.012	0.74158	1591	778	0.02	0.57746	0.13488
6:24563552	rs2744549	T	C	intron	intron_variant	-	16 of 20	-	-	1617	71	-3.443	0.01562	1618	71	-3.645	0.01046	1621	70	-3.757	0.01007	1607	70	-0.243	0.04625	1606	69	-0.194	0.0643	1605	70	-0.206	0.05174	0.01007
6:24564540	rs2817191	G	A	exon	missense_variant	15 of 21	-	tolerated(1)	benign(0)	1621	68	-3.119	0.03184	1622	68	-3.409	0.01885	1626	67	-3.346	0.02445	1612	67	-0.219	0.0762	1611	67	-0.171	0.10778	1610	67	-0.183	0.09005	0.01885
6:24564544	rs2744550	C	T	exon	missense_variant	15 of 21	-	tolerated(0.38)	benign(0.005)	1621	68	-3.119	0.03184	1622	68	-3.409	0.01885	1626	67	-3.346	0.02445	1612	67	-0.219	0.0762	1611	67	-0.171	0.10778	1610	67	-0.183	0.09005	0.01885
6:24564573	rs2760164	A	G	intron	splice_polypyrimidine_tract_variant,splice_region_variant,intron_variant	-	14/20	-	-	1621	68	-3.119	0.03184	1622	68	-3.409	0.01885	1626	67	-3.346	0.02445	1612	67	-0.219	0.0762	1611	67	-0.171	0.10778	1610	67	-0.183	0.09005	0.01885
6:24564579	rs2760163	G	A	intron	splice_polypyrimidine_tract_variant,intron_variant	-	14/20	-	-	1621	68	-3.119	0.03184	1622	68	-3.409	0.01885	1626	67	-3.346	0.02445	1612	67	-0.219	0.0762	1611	67	-0.171	0.10778	1610	67	-0.183	0.09005	0.01885
6:24575094	rs2817198	G	A	intron	intron_variant	-	10 of 20	-	-	1610	516	-0.527	0.36472	1611	515	-0.598	0.30129	1615	515	-0.549	0.34931	1601	511	0	0.99286	1600	511	0.014	0.73164	1599	512	-0.012	0.77077	0.30129
6:24575520	rs2760159	G	A	intron	intron_variant	-	10 of 20	-	-	1590	510	-0.596	0.30857	1591	509	-0.818	0.15972	1594	508	-0.595	0.31429	1580	504	-0.014	0.76718	1579	504	-0.001	0.97538	1578	505	-0.02	0.63584	0.15972
6:24576631	rs2744559	T	C	exon	missense_variant	10 of 21	-	tolerated(1)	benign(0.047)	1621	76	-1.777	0.19771	1622	76	-2.786	0.04325	1626	75	-2.68	0.05784	1612	75	-0.174	0.13954	1611	75	-0.131	0.19546	1610	75	-0.113	0.27012	0.04325
6:24580213	rs2744564	G	C	intron	intron_variant	-	7 of 20	-	-	1620	77	-1.82	0.18017	1621	77	-2.962	0.02906	1625	76	-2.841	0.03935	1611	76	-0.166	0.14691	1610	76	-0.144	0.14422	1609	76	-0.131	0.18878	0.02906
6:24581277	rs116714495	T	C	intron	intron_variant	-	6 of 20	-	-	1621	66	-2.926	0.04664	1622	66	-3.276	0.02547	1626	65	-3.178	0.03445	1612	65	-0.203	0.1043	1611	65	-0.159	0.13866	1610	65	-0.149	0.17121	0.02547
6:24581283	rs807508	A	G	intron	intron_variant	-	6 of 20	-	-	1621	344	0.081	0.907	1622	344	0.294	0.6695	1626	343	0.053	0.94031	1612	342	-0.012	0.83989	1611	340	-0.012	0.81229	1610	342	0.037	0.46744	0.46744
6:24583804	rs6901322	A	T	intron	intron_variant	-	5 of 20	-	-	1621	1009	0.233	0.60782	1622	1011	-0.369	0.41629	1626	1013	-0.376	0.4143	1612	1000	0.028	0.47263	1611	999	-0.007	0.84035	1610	998	0.025	0.46592	0.4143
6:24584181	rs6902039	C	T	intron	intron_variant	-	4 of 20	-	-	1618	1287	0.042	0.92252	1619	1288	-0.234	0.5856	1623	1293	-0.245	0.57355	1609	1279	0.011	0.76358	1608	1279	-0.024	0.43082	1607	1277	-0.009	0.7769	0.43082
6:24584366	rs2817200	G	A	intron	intron_variant	-	4 of 20	-	-	1616	1282	0.187	0.66757	1617	1283	-0.117	0.78632	1621	1286	-0.006	0.98948	1607	1275	0.014	0.70888	1606	1276	-0.02	0.52549	1605	1275	0.039	0.21802	0.21802
6:24586696	rs76709041	C	T	intron	intron_variant	-	4 of 20	-	-	1621	86	-1.087	0.40779	1622	86	0.24	0.85436	1626	87	0.183	0.89174	1612	85	-0.072	0.52615	1611	85	-0.005	0.95927	1610	86	-0.188	0.05586	0.05586
6:24586752	rs9379667	A	C	intron	intron_variant	-	4 of 20	-	-	1621	61	2.182	0.14203	1622	61	2.832	0.05679	1626	61	2.287	0.12828	1612	59	0.137	0.27609	1611	59	0.188	0.0832	1610	60	0.053	0.63061	0.05679
6:24588884	rs4504469	T	C	exon	missense_variant	4 of 21	-	tolerated(1)	benign(0)	1594	1275	0.342	0.43378	1595	1276	-0.045	0.91798	1599	1279	0.369	0.40367	1585	1269	0.021	0.56919	1584	1270	-0.01	0.74353	1583	1269	0.049	0.13028	0.13028
6:24589034	rs115399701	G	A	intron	intron_variant	-	3 of 20	-	-	1540	118	0.446	0.68871	1541	118	0.833	0.45427	1545	118	0.701	0.54154	1532	118	-0.076	0.43063	1531	118	0.037	0.64918	1529	117	0.078	0.35084	0.35084
6:24595853	rs16889506	C	T	intron	intron_variant	-	3 of 20	-	-	1589	601	-0.305	0.57749	1590	602	0.215	0.69304	1594	602	0.039	0.94387	1581	597	-0.033	0.46732	1580	597	0.017	0.66953	1578	593	0.031	0.44546	0.44546
6:24596076	rs59166521	G	C	intron	intron_variant	-	3 of 20	-	-	1621	63	0.428	0.78427	1622	63	-0.103	0.9471	1626	63	-0.848	0.59576	1612	63	0.056	0.67024	1611	63	0.054	0.63314	1610	60	-0.165	0.16079	0.16079
6:24596478		T	G	exon	missense_variant	3 of 21	-	-	-	1599	335	-0.323	0.63997	1600	335	-0.378	0.58326	1603	336	-0.453	0.52218	1589	334	-0.037	0.53738	1588	334	-0.032	0.52476	1587	331	-0.095	0.06656	0.06656
6:24601238	rs142392648	G	A	intron	intron_variant	-	2 of 20	-	-	1621	30	0.349	0.87281	1622	30	-0.307	0.88698	1626	30	0.44	0.84011	1612	30	0.063	0.72212	1611	30	-0.14	0.3627	1610	30	0.019	0.90242	0.3627
6:24601240	rs4472344	A	G	intron	intron_variant	-	2 of 20	-	-	1621	66	-1.83	0.21548	1622	67	-1.678	0.24925	1626	66	-1.544	0.31042	1612	66	-0.114	0.36987	1611	66	-0.062	0.56715	1610	65	-0.06	0.58334	0.21548
6:24604068	rs4352670	C	A	intron	intron_variant	-	1 of 20	-	-	1621	347	-0.448	0.51197	1622	347	-0.268	0.69583	1626	348	-0.351	0.61591	1612	345	-0.039	0.50839	1611	345	-0.036	0.47339	1610	343	-0.073	0.15281	0.15281
6:24605424	rs4236031	C	A	intron	intron_variant	-	1 of 20	-	-	1621	439	-0.542	0.37402	1622	439	-0.098	0.8723	1626	441	-0.279	0.6563	1612	436	-0.041	0.4383	1611	436	-0.023	0.61053	1610	435	-0.104	0.02423	0.02423
6:24605569	rs4712831	T	C	intron	intron_variant	-	1 of 20	-	-	1621	647	0.017	0.97438	1622	647	-0.324	0.53656	1626	650	-0.073	0.89146	1612	642	0.011	0.7962	1611	639	-0.004	0.91157	1610	647	-0.002	0.95721	0.53656
6:24613821	rs56296327	G	C	intron	intron_variant	-	1 of 20	-	-	1456	473	-0.097	0.87141	1457	473	0.609	0.30742	1460	474	0.142	0.81448	1449	470	-0.03	0.54099	1447	470	0.048	0.26325	1446	467	0.015	0.7382	0.26325
6:24613847	rs13206235	A	G	intron	intron_variant	-	1 of 20	-	-	1463	111	0.083	0.94272	1464	111	0.791	0.48954	1467	112	-0.34	0.76446	1456	111	0.019	0.83378	1454	111	0.094	0.24057	1453	111	0.151	0.06606	0.06606
6:24614392	rs9379671	G	T	intron	intron_variant	-	1 of 20	-	-	1620	652	0.031	0.95262	1621	652	-0.313	0.55032	1625	655	-0.105	0.84354	1611	647	0.01	0.82229	1610	644	-0.005	0.89412	1609	652	-0.002	0.96034	0.55032
6:24620324	rs115132123	A	G	intron	intron_variant	-	1 of 20	-	-	1621	55	1.074	0.50468	1622	55	-0.699	0.66517	1626	55	1.043	0.53115	1612	55	-0.048	0.73034	1611	55	-0.076	0.52285	1610	55	-0.073	0.54828	0.50468
6:24631442	rs10456312	T	C	intron	intron_variant	-	1 of 20	-	-	1604	114	-0.604	0.59435	1605	114	-0.347	0.75918	1609	115	-0.79	0.48586	1595	114	-0.005	0.95787	1594	114	0.039	0.62486	1593	114	0.121	0.14097	0.14097
6:24631558	rs6456622	T	C	intron	intron_variant	-	1 of 20	-	-	1620	1186	0.09	0.83637	1621	1186	-0.305	0.48559	1625	1188	0.321	0.47002	1611	1180	-0.003	0.93376	1610	1180	-0.028	0.38162	1609	1180	0.009	0.79152	0.38162
6:24631851	rs9295627	T	C	intron	intron_variant	-	1 of 20	-	-	1611	632	0.88	0.09748	1612	632	1.464	0.00562	1616	632	0.508	0.34262	1602	623	0.077	0.08094	1601	623	0.083	0.03027	1600	623	-0.033	0.38946	0.00562
6:24637443	rs62400559	T	C	intron	intron_variant	-	1 of 20	-	-	1621	115	-0.798	0.46707	1622	115	-1.014	0.35454	1626	116	-1.764	0.11425	1612	115	-0.058	0.53718	1611	115	-0.042	0.60445	1610	113	0.117	0.15654	0.11425
6:24637563	rs62402860	T	G	intron	intron_variant	-	1 of 20	-	-	1621	115	-0.798	0.46707	1622	115	-1.014	0.35454	1626	116	-1.764	0.11425	1612	115	-0.058	0.53718	1611	115	-0.042	0.60445	1610	113	0.117	0.15654	0.11425
6:24641605	rs16889556	T	C	intron	intron_variant	-	1 of 20	-	-	1621	538	0.22	0.69427	1622	539	-0.067	0.90497	1626	543	0.39	0.491	1612	538	0.025	0.59072	1611	537	0.001	0.98724	1610	539	-0.021	0.60695	0.491
6:24644258	rs115563696	C	T	intron	intron_variant	-	1 of 20	-	-	1621	34	-0.577	0.77914	1622	34	0.992	0.62937	1626	35	0.147	0.94347	1612	34	-0.012	0.94574	1611	34	0.012	0.93436	1610	34	0.174	0.25644	0.25644
6:24644322	rs6935076	T	C	intron	intron_variant	-	1 of 20	-	-	1621	1177	-0.483	0.26882	1622	1179	-0.504	0.24783	1626	1183	-0.222	0.6167	1612	1175	-0.042	0.25902	1611	1173	-0.026	0.41291	1610	1172	-0.028	0.37836	0.24783
6:24644500	rs6935753	G	A	intron	intron_variant	-	1 of 20	-	-	1621	1194	0.096	0.82574	1622	1194	-0.285	0.51533	1626	1196	0.324	0.46624	1612	1188	-0.002	0.95197	1611	1188	-0.03	0.35047	1610	1188	0.014	0.66891	0.35047
6:24645943	rs2038137	T	G	intron	intron_variant	-	1 of 20	-	-	1619	1261	0.026	0.95165	1620	1261	-0.446	0.30096	1624	1263	0.175	0.68886	1610	1255	-0.02	0.58601	1609	1255	-0.035	0.26963	1608	1253	0.026	0.42075	0.26963
6:24645947	rs2038136	G	C	intron	intron_variant	-	1 of 20	-	-	1619	1261	0.026	0.95165	1620	1261	-0.446	0.30096	1624	1263	0.175	0.68886	1610	1255	-0.02	0.58601	1609	1255	-0.035	0.26963	1608	1253	0.026	0.42075	0.26963
6:24645967	rs2038135	T	G	exon	5_prime_UTR_variant	1 of 21	-	-	-	1618	1191	0.095	0.82851	1619	1191	-0.293	0.50344	1623	1193	0.319	0.47243	1609	1185	-0.002	0.95375	1608	1185	-0.03	0.34897	1607	1185	0.015	0.65154	0.34897
6:24646009	rs114138463	A	G	exon	5_prime_UTR_variant	1 of 21	-	-	-	1609	61	-2.793	0.06794	1610	62	-1.84	0.22047	1614	61	-1.838	0.23956	1600	61	-0.067	0.60535	1599	61	-0.071	0.52303	1598	60	-0.086	0.44597	0.06794
6:24646197	rs62400773	T	C	exon	5_prime_UTR_variant	1 of 21	-	-	-	1620	115	-0.951	0.38567	1621	115	-1.152	0.29211	1625	116	-1.963	0.07916	1611	115	-0.073	0.43836	1610	115	-0.048	0.54716	1609	113	0.121	0.14358	0.07916
6:24646504	rs6456625	C	T	upstream	upstream_gene_variant	-	-	-	-	1519	1112	0.124	0.78265	1520	1112	-0.188	0.6756	1524	1115	0.227	0.62066	1510	1107	-0.012	0.76196	1509	1107	-0.035	0.28704	1507	1106	0.022	0.50929	0.28704
6:24646540	rs369023047	T	C	upstream	upstream_gene_variant	-	-	-	-	1530	520	0.307	0.59059	1531	521	0.026	0.96336	1535	523	0.589	0.30953	1521	519	0.043	0.36798	1520	518	0.012	0.78044	1518	519	-0.02	0.64296	0.30953
6:24646821	rs3756821	T	C	upstream	upstream_gene_variant	-	-	-	-	1618	1354	-0.491	0.257	1619	1356	-0.47	0.27601	1623	1360	-0.395	0.36689	1609	1351	-0.031	0.39267	1608	1349	-0.032	0.30738	1607	1348	-0.013	0.67999	0.257
6:24648983	rs62400774	G	A	upstream	upstream_gene_variant	-	-	-	-	1618	111	-0.877	0.43023	1619	111	-1.134	0.30638	1623	112	-1.672	0.14143	1609	111	-0.066	0.48735	1608	111	-0.043	0.60065	1607	109	0.113	0.17798	0.14143
6:24649061	rs9461045	T	C	upstream	upstream_gene_variant	-	-	-	-	1617	582	0.901	0.10522	1618	582	1.52	0.00601	1622	583	0.527	0.34448	1608	574	0.069	0.13628	1607	574	0.106	0.008	1606	574	-0.024	0.54897	0.00601

## Sheet: VIQADJ-GRIN2B
Chapman et al. Targeted Analysis of Dyslexia-Associated Regions on Chromosome 6, 12 and 15 in Large Multigenerational Cohorts
Table S8: common (sample frequency > 1%) single variant tests for VIQADJ traits
A1 refers to the rare allele in this data set. A2 is the common allele in this data set. Table S9 contains a mapping between the REF/ALT allele coding, and the A1/A2 coding.
n=number of individuals both phenotyped and genotyped, MAC=number of A1 alleles observed
GRIN2B
SNP	rsname	A1	A2	Region	Consequence	EXON	INTRON	SIFT	PolyPhen	WID.n	WID.MAC	WID.Est	WID.pval	WA.n	WA.MAC	WA.Est	WA.pval	SP.n	SP.MAC	SP.Est	SP.pval	SWE.n	SWE.MAC	SWE.Est	SWE.pval	PDE.n	PDE.MAC	PDE.Est	PDE.pval	NWR.n	NWR.MAC	NWR.Est	NWR.pval	min pval
12:13656999	rs11055486	C	T	downstream	regulatory_region_variant	-	-	-	-	1621	832	-0.291	0.54993	1622	833	-0.35	0.46996	1626	836	-0.168	0.73224	1612	826	-0.019	0.64886	1611	825	-0.018	0.6089	1610	826	-0.101	0.00476	0.00476
12:13657158	rs143357213	C	A	downstream	regulatory_region_variant	-	-	-	-	1621	34	0.85	0.68154	1622	34	1.621	0.43317	1626	34	0.497	0.81085	1612	34	0.016	0.92351	1611	34	-0.036	0.80773	1610	34	-0.099	0.51199	0.43317
12:13657536	rs78095233	T	C	downstream	regulatory_region_variant	-	-	-	-	1621	45	-0.401	0.82923	1622	46	-0.247	0.89359	1626	47	-1.032	0.55947	1612	45	-0.011	0.94251	1611	45	-0.084	0.51167	1610	45	-0.009	0.94715	0.51167
12:13657657	rs140778569	A	C	downstream	regulatory_region_variant	-	-	-	-	1621	44	0.992	0.58102	1622	44	0.862	0.62858	1626	44	1.592	0.38714	1612	44	0.142	0.35417	1611	44	0.057	0.66321	1610	43	-0.01	0.93884	0.35417
12:13657684	rs10772689	T	C	downstream	regulatory_region_variant	-	-	-	-	1621	1527	-0.403	0.34027	1622	1529	-0.262	0.53313	1626	1535	-0.388	0.36188	1612	1518	-0.037	0.28873	1611	1517	-0.01	0.73101	1610	1519	-0.106	0.00061	0.00061
12:13659461	rs12427077	G	A	downstream	regulatory_region_variant	-	-	-	-	1621	617	0.386	0.47958	1622	618	0.06	0.91221	1626	621	0.201	0.71483	1612	614	0.025	0.58353	1611	614	0	0.99684	1610	613	-0.049	0.21937	0.21937
12:13659564	rs4764003	T	C	downstream	regulatory_region_variant	-	-	-	-	1620	1206	0.682	0.11581	1621	1207	0.34	0.43281	1625	1206	0.458	0.29775	1611	1198	0.079	0.03097	1610	1197	0.025	0.42485	1609	1196	0.099	0.00197	0.00197
12:13676366	rs7307659	T	C	downstream		-	-	-	-	1613	236	-1.326	0.0953	1614	236	-0.866	0.27367	1618	236	-0.262	0.74831	1604	232	-0.085	0.21799	1603	232	-0.042	0.47587	1602	234	-0.148	0.01239	0.01239
12:13676760	rs9634129	G	A	downstream	regulatory_region_variant	-	-	-	-	1516	910	-0.342	0.47089	1517	910	-0.091	0.84719	1521	914	-0.337	0.47836	1508	907	-0.052	0.18508	1507	907	-0.01	0.77495	1505	905	-0.039	0.26393	0.18508
12:13676937	rs35383116	G	A	downstream	regulatory_region_variant	-	-	-	-	1618	95	0.51	0.6868	1619	94	0.854	0.49997	1623	95	0.179	0.88871	1609	94	0.018	0.863	1608	95	0.091	0.31529	1607	94	-0.177	0.05677	0.05677
12:13677911	rs9634130	A	T	downstream		-	-	-	-	1621	961	-0.441	0.33894	1622	961	-0.24	0.60264	1626	965	-0.433	0.35165	1612	957	-0.048	0.21457	1611	958	-0.023	0.48493	1610	956	-0.057	0.09315	0.09315
12:13677913	rs9634131	A	T	downstream		-	-	-	-	1621	961	-0.441	0.33894	1622	961	-0.24	0.60264	1626	965	-0.433	0.35165	1612	957	-0.048	0.21457	1611	958	-0.023	0.48493	1610	956	-0.057	0.09315	0.09315
12:13678252	rs148251537	T	C	downstream		-	-	-	-	1573	37	-0.243	0.90208	1574	37	-0.616	0.7535	1577	38	-2.44	0.21215	1563	37	-0.113	0.48197	1562	37	-0.044	0.75295	1561	37	-0.022	0.87674	0.21215
12:13686276	rs1468844	A	G	downstream		-	-	-	-	1619	1447	0.728	0.08685	1620	1446	0.74	0.08076	1624	1448	0.185	0.66907	1610	1439	0.052	0.15032	1609	1438	0.024	0.43039	1608	1431	0.052	0.10016	0.08076
12:13686475	rs4763351	T	C	downstream		-	-	-	-	1621	808	-0.224	0.64389	1622	809	0.141	0.77061	1626	811	0.191	0.69572	1612	805	0.009	0.82144	1611	805	0.007	0.8498	1610	807	-0.032	0.37187	0.37187
12:13686681	rs4763352	T	C	downstream	regulatory_region_variant	-	-	-	-	1619	792	-0.21	0.66823	1620	793	0.059	0.90326	1624	795	0.152	0.75718	1610	790	0.011	0.78132	1609	790	0.002	0.94415	1608	791	-0.032	0.37133	0.37133
12:13687395	rs61056024	C	G	downstream	regulatory_region_variant	-	-	-	-	1621	136	-0.499	0.63013	1622	136	-1.175	0.25834	1626	136	0.09	0.933	1612	133	-0.055	0.54826	1611	133	-0.002	0.98173	1610	135	-0.02	0.79537	0.25834
12:13687617	rs12230975	G	A	downstream	regulatory_region_variant	-	-	-	-	1547	929	-0.384	0.41575	1548	931	-0.594	0.20501	1551	935	-0.022	0.96233	1538	921	-0.057	0.14597	1537	922	-0.015	0.65126	1535	924	-0.005	0.88958	0.14597
12:13687729	rs139974712	T	C	downstream	regulatory_region_variant	-	-	-	-	1612	36	-0.965	0.63302	1613	36	0.96	0.63396	1617	36	-0.661	0.74644	1603	35	-0.023	0.89172	1602	35	-0.034	0.81907	1601	36	-0.118	0.42433	0.42433
12:13699120	rs4764009	T	C	exon	3_prime_UTR_variant	13 of 13	-	-	-	1621	812	-0.385	0.43075	1622	814	-0.178	0.71453	1626	816	-0.001	0.99771	1612	811	-0.01	0.79645	1611	811	-0.013	0.70328	1610	812	-0.036	0.30627	0.30627
12:13699145	rs61911348	G	A	exon	3_prime_UTR_variant	13 of 13	-	-	-	1621	336	-0.29	0.67059	1622	337	-0.203	0.7655	1626	339	-0.11	0.87294	1612	333	-0.022	0.70416	1611	334	-0.04	0.41398	1610	336	0.025	0.60992	0.41398
12:13714363	rs1805476	T	G	exon	3_prime_UTR_variant	13 of 13	-	-	-	1613	1132	-0.334	0.44798	1614	1134	-0.247	0.57336	1618	1136	0.056	0.8992	1604	1129	-0.008	0.8223	1603	1129	0.014	0.65776	1602	1129	-0.039	0.22756	0.22756
12:13715150	rs1805503	G	T	exon	3_prime_UTR_variant	13 of 13	-	-	-	1621	51	-0.631	0.70769	1622	51	-0.55	0.74277	1626	51	-0.926	0.58718	1612	51	0.135	0.33655	1611	51	0.061	0.61331	1610	51	0.014	0.9119	0.33655
12:13715308	rs890	A	C	exon	3_prime_UTR_variant	13 of 13	-	-	-	1619	1554	-0.836	0.04584	1620	1557	-0.806	0.05379	1624	1562	-0.409	0.33446	1610	1544	-0.061	0.08263	1609	1543	-0.039	0.1982	1608	1549	-0.061	0.04974	0.04584
12:13715498	rs80081965	A	G	exon	3_prime_UTR_variant	13 of 13	-	-	-	1620	56	1.583	0.30278	1621	56	1.132	0.46247	1625	56	1.263	0.40833	1611	55	0.1	0.4278	1610	55	0.145	0.18545	1609	56	0.15	0.17852	0.17852
12:13715954	rs1805246	A	G	exon	synonymous_variant	13 of 13	-	-	-	1596	124	-2.359	0.02506	1597	124	-1.124	0.281	1601	123	-2.199	0.04304	1587	121	-0.146	0.10822	1586	121	-0.061	0.42968	1585	122	-0.187	0.01606	0.01606
12:13715975	rs1805247	G	A	exon	synonymous_variant	13 of 13	-	-	-	1597	301	-0.695	0.32822	1598	301	-1.167	0.09966	1602	303	-0.48	0.50871	1588	298	-0.09	0.13827	1587	297	-0.055	0.29604	1586	298	-0.084	0.11589	0.09966
12:13716638	rs1806191	A	G	exon	synonymous_variant	13 of 13	-	-	-	1621	1557	0.706	0.09688	1622	1559	0.76	0.07266	1626	1564	0.352	0.41155	1612	1550	0.047	0.18995	1611	1548	0.019	0.5253	1610	1550	0.061	0.0511	0.0511
12:13717508	rs1806201	A	G	exon	synonymous_variant	13 of 13	-	-	-	1617	787	-0.156	0.75138	1618	789	-0.211	0.66725	1622	791	0.113	0.81873	1608	786	-0.001	0.98551	1607	786	-0.004	0.90798	1606	787	-0.025	0.48177	0.48177
12:13720043	rs3026160	A	G	exon	synonymous_variant	12 of 13	-	-	-	1621	412	0.856	0.16497	1622	413	1.168	0.0585	1626	412	0.257	0.68154	1612	407	0.043	0.40639	1611	406	0.053	0.2343	1610	405	0.1	0.02833	0.02833
12:13729179	rs187245210	A	G	intron	intron_variant	-	9 of 12	-	-	1616	52	0.598	0.72342	1617	52	1.185	0.48451	1621	52	2.412	0.1678	1607	52	0.21	0.15322	1606	52	0.197	0.11722	1605	52	0.187	0.14417	0.11722
12:13736797	rs1805471	A	G	intron	intron_variant	-	9 of 12	-	-	1621	137	0.02	0.98417	1622	137	-0.294	0.77298	1626	137	0.688	0.50831	1612	133	-0.002	0.9849	1611	133	0.084	0.26491	1610	136	0.028	0.71105	0.26491
12:13736908	rs1805472	G	C	intron	intron_variant	-	9 of 12	-	-	1619	810	-0.61	0.21612	1620	810	-0.391	0.42716	1624	815	0.021	0.9665	1610	808	0.032	0.4354	1609	809	-0.009	0.80028	1608	807	-0.006	0.86115	0.21612
12:13736923	rs2268093	C	G	intron	intron_variant	-	9 of 12	-	-	1612	136	-0.12	0.90593	1613	136	-0.347	0.73378	1617	136	0.62	0.55223	1603	132	-0.005	0.95556	1602	132	0.082	0.27744	1601	135	0.029	0.70787	0.27744
12:13749831	rs1805508	G	C	intron	intron_variant	-	9 of 12	-	-	1621	1180	0.626	0.15067	1622	1180	0.593	0.17269	1626	1180	0.027	0.95227	1612	1173	0.053	0.14841	1611	1170	0.015	0.64504	1610	1169	0.037	0.24676	0.14841
12:13749941	rs2268095	C	T	intron	intron_variant	-	9 of 12	-	-	1621	1006	-0.487	0.28721	1622	1007	-0.387	0.39727	1626	1012	0.159	0.7307	1612	1006	0.005	0.89905	1611	1007	-0.005	0.87415	1610	1004	-0.025	0.45933	0.28721
12:13755347	rs4764013	T	A	intron	intron_variant	-	9 of 12	-	-	1620	299	-0.495	0.50669	1621	299	0.169	0.82007	1625	300	-0.311	0.67694	1611	298	-0.031	0.61595	1610	298	0.021	0.69743	1609	298	-0.108	0.04669	0.04669
12:13756856	rs111520089	T	G	intron	intron_variant	-	9 of 12	-	-	1581	120	-1.335	0.21978	1582	120	-0.856	0.42703	1586	120	-1.781	0.10743	1573	118	-0.064	0.48783	1572	118	-0.024	0.76101	1570	119	-0.205	0.01003	0.01003
12:13761741	rs1805522	A	G	exon	synonymous_variant	9 of 13	-	-	-	1591	141	0.014	0.98866	1592	141	-0.244	0.8086	1595	141	0.305	0.76738	1581	137	-0.029	0.73723	1580	137	0.052	0.48877	1580	140	-0.012	0.87555	0.48877
12:13807004	rs11611183	C	A	intron	intron_variant	-	4 of 12	-	-	1621	340	-0.1	0.88407	1622	341	-0.189	0.78115	1626	342	0.385	0.5774	1612	336	-0.05	0.38198	1611	337	-0.036	0.46343	1610	340	0.083	0.09907	0.09907
12:13807231	rs76694600	T	C	intron	intron_variant	-	4 of 12	-	-	1621	286	-0.543	0.47261	1622	286	0.138	0.85442	1626	287	-0.254	0.7366	1612	285	-0.042	0.50293	1611	285	0.013	0.81251	1610	285	-0.103	0.05921	0.05921
12:13809283	rs189292571	T	C	intron	intron_variant	-	4 of 12	-	-	1598	37	-1.893	0.33525	1599	37	-2.28	0.24321	1603	37	-1.667	0.41126	1590	36	-0.171	0.3194	1589	36	-0.183	0.21167	1587	37	-0.24	0.10208	0.10208
12:13822239	rs2268102	T	C	intron	intron_variant	-	4 of 12	-	-	1619	1504	-0.523	0.21958	1620	1505	-0.189	0.65582	1624	1511	-0.01	0.98194	1610	1493	-0.025	0.48285	1609	1492	-0.018	0.55929	1608	1501	-0.062	0.04654	0.04654
12:13823248	rs12184498	C	T	intron	intron_variant	-	4 of 12	-	-	1621	123	-1.97	0.06945	1622	123	-1.41	0.18977	1626	123	-2.08	0.06052	1612	121	-0.121	0.19194	1611	121	-0.043	0.58676	1610	122	-0.237	0.00301	0.00301
12:13823791	rs11055579	A	C	intron	intron_variant	-	4 of 12	-	-	1582	87	0.128	0.92239	1583	86	0.309	0.8134	1587	87	0.163	0.90202	1574	86	-0.05	0.64859	1573	87	0.015	0.87661	1571	86	-0.12	0.21049	0.21049
12:13826637	rs2268105	T	C	intron	intron_variant	-	4 of 12	-	-	1572	251	-0.013	0.98722	1573	251	-0.072	0.92669	1577	251	-0.068	0.93137	1564	252	-0.047	0.46893	1563	252	0.003	0.96373	1561	251	0.01	0.85915	0.46893
12:13827029	rs78632035	T	C	intron	intron_variant	-	4 of 12	-	-	1618	594	-0.217	0.6871	1619	594	0.021	0.96827	1623	595	0.359	0.50945	1609	592	0.049	0.28103	1608	591	0.032	0.40649	1607	595	-0.014	0.71774	0.28103
12:13827036	rs1558769	C	G	intron	intron_variant	-	4 of 12	-	-	1618	1549	-0.729	0.08402	1619	1550	-0.43	0.30618	1623	1556	-0.131	0.75808	1609	1538	-0.028	0.4238	1608	1537	-0.028	0.35503	1607	1546	-0.055	0.07689	0.07689
12:13828659	rs11055581	C	T	intron	intron_variant	-	4 of 12	-	-	1595	601	-0.19	0.72274	1596	601	0.173	0.74541	1600	602	0.368	0.495	1587	599	0.058	0.19111	1586	598	0.036	0.35693	1584	602	-0.018	0.64001	0.19111
12:13834291	rs76912408	C	T	intron	intron_variant	-	3 of 12	-	-	1621	574	-0.287	0.59762	1622	574	-0.047	0.93118	1626	575	0.306	0.57706	1612	572	0.04	0.37871	1611	571	0.023	0.55459	1610	575	-0.014	0.71672	0.37871
12:13839191	rs16909348	A	G	intron	intron_variant	-	3 of 12	-	-	1620	270	0.3	0.69945	1621	272	0.015	0.98409	1625	274	0.543	0.48546	1611	268	-0.08	0.21145	1610	269	-0.035	0.52607	1609	270	0.016	0.77176	0.21145
12:13839583	rs10772699	T	A	intron	intron_variant	-	3 of 12	-	-	1546	588	-0.333	0.54273	1547	587	0.096	0.86071	1551	590	-0.447	0.41607	1538	581	-0.035	0.44147	1537	582	-0.028	0.47779	1535	584	-0.039	0.33212	0.33212
12:13844404	rs10772700	G	C	intron	intron_variant	-	3 of 12	-	-	1620	1327	0.002	0.99673	1621	1328	-0.274	0.51428	1625	1332	-0.303	0.47409	1611	1323	0.004	0.90598	1610	1320	0.007	0.82098	1609	1314	0.03	0.33674	0.33674
12:13844423	rs12321321	T	C	intron	intron_variant	-	3 of 12	-	-	1621	592	-0.356	0.51095	1622	592	-0.109	0.83995	1626	593	0.238	0.66334	1612	590	0.035	0.44065	1611	589	0.021	0.59317	1610	593	-0.016	0.69319	0.44065
12:13844547	rs11055587	C	T	intron	intron_variant	-	3 of 12	-	-	1568	548	0.166	0.76732	1569	549	-0.096	0.86336	1573	553	-0.492	0.38348	1560	545	0.023	0.62772	1559	543	0.017	0.66903	1557	543	0.018	0.65827	0.38348
12:13857437	rs11055594	G	A	intron	intron_variant	-	3 of 12	-	-	1621	1452	-0.138	0.74165	1622	1451	0.189	0.6527	1626	1455	-0.163	0.70189	1612	1446	-0.001	0.97363	1611	1444	0.012	0.70111	1610	1448	-0.041	0.18932	0.18932
12:13857554	rs11055595	T	C	intron	intron_variant	-	3 of 12	-	-	1621	1447	-0.135	0.74795	1622	1446	0.208	0.62122	1626	1450	-0.162	0.7031	1612	1441	-0.003	0.9303	1611	1439	0.013	0.67535	1610	1443	-0.043	0.16201	0.16201
12:13875580	rs2110984	C	T	intron	intron_variant	-	3 of 12	-	-	1621	707	-0.383	0.44935	1622	707	-0.49	0.33021	1626	709	0.066	0.89724	1612	703	0.009	0.83659	1611	704	0	0.99122	1610	695	-0.017	0.64072	0.33021
12:13875676	rs11612284	A	G	intron	intron_variant	-	3 of 12	-	-	1621	620	-0.085	0.87383	1622	621	-0.276	0.60451	1626	623	-0.699	0.199	1612	617	-0.019	0.68161	1611	616	-0.032	0.41566	1610	616	0.078	0.04947	0.04947
12:13875897	rs140556479	A	G	intron	intron_variant	-	3 of 12	-	-	1621	98	1.217	0.33091	1622	98	1.092	0.38361	1626	99	0.832	0.50994	1612	98	0.095	0.36778	1611	98	0.164	0.06986	1610	98	-0.008	0.93106	0.06986
12:13875929	rs75064737	C	T	intron	intron_variant	-	3 of 12	-	-	1621	107	1.493	0.20533	1622	107	1.77	0.13167	1626	107	-0.934	0.43898	1612	106	0.089	0.38273	1611	106	0.04	0.64274	1610	106	-0.043	0.62554	0.13167
12:13882465	rs11613156	A	G	intron	intron_variant	-	3 of 12	-	-	1618	553	0.666	0.22296	1619	553	0.507	0.35486	1622	556	0.136	0.80662	1608	550	0.03	0.51308	1607	549	0.03	0.44641	1606	550	0.08	0.04866	0.04866
12:13883014	rs2216128	G	A	intron	intron_variant	-	3 of 12	-	-	1621	663	-0.309	0.55401	1622	663	-0.596	0.25185	1626	664	0.06	0.90876	1612	659	-0.006	0.88303	1611	660	-0.007	0.84276	1610	654	-0.036	0.34515	0.25185
12:13892408	rs7977831	A	T	intron	intron_variant	-	3 of 12	-	-	1600	650	-0.315	0.55095	1601	650	-0.654	0.21321	1605	651	0.058	0.91361	1591	646	-0.007	0.87148	1590	647	-0.008	0.82315	1589	641	-0.026	0.49506	0.21321
12:13892523	rs2160402	A	G	intron	intron_variant	-	3 of 12	-	-	1621	337	-0.315	0.64757	1622	337	0.891	0.19341	1626	335	-0.144	0.83649	1612	332	-0.013	0.82775	1611	332	0.011	0.828	1610	332	-0.071	0.15719	0.15719
12:13893094	rs12369724	T	C	intron	intron_variant	-	3 of 12	-	-	1621	320	-0.155	0.8282	1622	320	0.864	0.2223	1626	319	0.144	0.84128	1612	316	0	0.99344	1611	316	0.017	0.73543	1610	317	-0.096	0.06379	0.06379
12:13893180	rs7966070	T	G	intron	intron_variant	-	3 of 12	-	-	1621	419	-0.487	0.43282	1622	419	0.148	0.81016	1626	417	-0.691	0.26847	1612	414	-0.017	0.74696	1611	414	-0.024	0.58356	1610	414	-0.079	0.07945	0.07945
12:13922309	rs11614390	G	T	intron	intron_variant	-	2 of 12	-	-	1616	519	0.366	0.51577	1617	519	0.252	0.65549	1621	524	-0.171	0.7645	1608	518	0.02	0.6751	1607	517	0.008	0.84237	1605	518	0.087	0.03805	0.03805
12:13925487	rs113504908	T	C	intron	intron_variant	-	2 of 12	-	-	1621	91	-0.952	0.45137	1622	91	-2.247	0.07554	1626	91	-1.949	0.11676	1612	91	0.003	0.97915	1611	91	-0.079	0.36931	1610	91	-0.104	0.2472	0.07554
12:13947378	rs1125236	G	A	intron	intron_variant	-	2 of 12	-	-	1621	242	0.663	0.4006	1622	242	1.066	0.17615	1626	242	1.041	0.19216	1612	239	0.059	0.37557	1611	240	0.11	0.05305	1610	241	-0.07	0.22964	0.05305
12:13947499	rs73053682	C	T	intron	intron_variant	-	2 of 12	-	-	1620	706	-0.197	0.69348	1621	707	0.012	0.98039	1625	707	0.172	0.73241	1611	702	0.007	0.85961	1610	701	0.038	0.28621	1609	703	0.011	0.75244	0.28621
12:13947780	rs220557	C	A	intron	intron_variant	-	2 of 12	-	-	1579	1080	-0.046	0.92015	1580	1081	-0.622	0.16993	1584	1085	-0.062	0.8934	1570	1077	-0.03	0.4256	1569	1077	-0.082	0.01206	1568	1069	-0.016	0.62949	0.01206
12:13952306	rs4140765	C	T	intron	intron_variant	-	2 of 12	-	-	1619	1239	0.158	0.71722	1620	1239	-0.368	0.39794	1624	1244	0.269	0.54328	1610	1236	-0.007	0.83995	1609	1237	-0.053	0.09321	1608	1228	0.011	0.727	0.09321
12:13952360	rs61232388	G	A	intron	intron_variant	-	2 of 12	-	-	1621	76	1.511	0.27735	1622	76	1.921	0.16643	1626	76	2.99	0.03119	1612	76	0.149	0.18812	1611	76	0.171	0.08165	1610	76	0.157	0.11864	0.03119
12:13952498	rs11609120	G	C	intron	intron_variant	-	2 of 12	-	-	1620	487	0.011	0.98548	1621	488	0.631	0.27745	1625	487	0.467	0.42574	1611	484	-0.014	0.7691	1610	484	0.039	0.34481	1609	484	0.022	0.60794	0.27745
12:13952650	rs11055624	T	A	intron	intron_variant	-	2 of 12	-	-	1620	709	-0.192	0.70005	1621	710	0.046	0.92651	1625	710	0.146	0.77062	1611	705	0.004	0.91551	1610	704	0.038	0.29436	1609	706	0.01	0.78611	0.29436
12:13952707	rs10744039	T	C	intron	intron_variant	-	2 of 12	-	-	1620	1242	0.184	0.67418	1621	1242	-0.354	0.41587	1625	1247	0.322	0.46619	1611	1239	-0.007	0.85351	1610	1240	-0.052	0.0993	1609	1231	0.009	0.78662	0.0993
12:13952894	rs11055625	G	A	intron	intron_variant	-	2 of 12	-	-	1621	236	0.88	0.27342	1622	236	1.108	0.16744	1626	236	1.228	0.1301	1612	233	0.078	0.24722	1611	234	0.11	0.05768	1610	235	-0.056	0.3403	0.05768
12:13953118	rs2058878	T	A	intron	intron_variant	-	2 of 12	-	-	1619	1475	0.429	0.31262	1620	1475	-0.009	0.98226	1624	1480	0.659	0.12598	1610	1469	0.016	0.65271	1609	1471	-0.016	0.606	1608	1463	-0.007	0.8344	0.12598
12:13969812	rs11831422	A	T	intron	intron_variant	-	2 of 12	-	-	1496	58	-1.158	0.45736	1497	57	-2.493	0.10912	1501	58	-2.01	0.19563	1488	58	-0.086	0.49362	1487	58	-0.062	0.57365	1485	58	0.047	0.67528	0.10912
12:13974136	rs74067110	G	A	intron	intron_variant	-	2 of 12	-	-	1621	93	-0.994	0.42773	1622	92	-1.519	0.22574	1626	93	-1.052	0.4064	1612	93	-0.047	0.65287	1611	92	-0.066	0.46476	1610	92	-0.016	0.86067	0.22574
12:13974241	rs117407662	A	G	intron	intron_variant	-	2 of 12	-	-	1613	54	0.344	0.83628	1614	54	1.79	0.28091	1618	54	1.292	0.41347	1604	52	0.051	0.68504	1603	52	0.217	0.05217	1602	54	-0.041	0.72083	0.05217
12:13987839	rs2268132	A	C	intron	intron_variant	-	2 of 12	-	-	1621	974	-0.359	0.4368	1622	975	-0.104	0.82048	1626	977	-0.409	0.38142	1612	965	0.005	0.90642	1611	965	-0.002	0.95185	1610	968	0.015	0.6657	0.38142
12:13987986	rs146219563	T	C	intron	intron_variant	-	2 of 12	-	-	1621	62	-0.476	0.75029	1622	62	-0.214	0.88575	1626	61	0.663	0.65746	1612	60	-0.001	0.99602	1611	60	-0.051	0.62927	1610	61	-0.058	0.59367	0.59367
12:13988734	rs11055636	A	G	intron	intron_variant	-	2 of 12	-	-	1620	712	-0.261	0.59941	1621	713	-0.003	0.9958	1625	713	0.166	0.73984	1611	708	-0.003	0.9346	1610	707	0.034	0.33998	1609	708	0.018	0.62771	0.33998
12:13988870	rs2284424	A	G	intron	intron_variant	-	2 of 12	-	-	1621	974	-0.359	0.4368	1622	975	-0.104	0.82048	1626	977	-0.409	0.38142	1612	965	0.005	0.90642	1611	965	-0.002	0.95185	1610	968	0.015	0.6657	0.38142
12:13989019	rs2284425	T	G	intron	intron_variant	-	2 of 12	-	-	1589	956	-0.47	0.31284	1590	957	-0.179	0.6986	1593	958	-0.47	0.31925	1579	946	-0.002	0.9572	1578	946	-0.002	0.94768	1577	949	0.023	0.49925	0.31284
12:13993077	rs117718950	T	A	intron	intron_variant	-	2 of 12	-	-	1620	703	-0.372	0.45592	1621	704	-0.1	0.84145	1625	705	0	0.99996	1611	699	-0.001	0.9834	1610	698	0.029	0.40944	1609	699	0.025	0.4839	0.40944
12:13993079	rs116981522	A	T	intron	intron_variant	-	2 of 12	-	-	1620	703	-0.372	0.45592	1621	704	-0.1	0.84145	1625	705	0	0.99996	1611	699	-0.001	0.9834	1610	698	0.029	0.40944	1609	699	0.025	0.4839	0.40944
12:14004787	rs2193511	A	G	intron	intron_variant	-	2 of 12	-	-	1620	1203	0.243	0.58003	1621	1204	0.513	0.24081	1625	1204	0.346	0.43316	1611	1194	0.047	0.19458	1610	1193	0.084	0.00746	1609	1195	0.024	0.45217	0.00746
12:14005024	rs2193512	C	T	intron	intron_variant	-	2 of 12	-	-	1620	1126	0.092	0.83633	1621	1127	-0.221	0.61768	1625	1133	0.174	0.69988	1611	1126	-0.038	0.30381	1610	1125	-0.075	0.01949	1609	1118	-0.028	0.39528	0.01949
12:14005095	rs2193513	A	C	intron	intron_variant	-	2 of 12	-	-	1620	705	-0.348	0.4846	1621	706	-0.016	0.97387	1625	706	0.126	0.80108	1611	701	0.002	0.95758	1610	700	0.031	0.37992	1609	701	0.025	0.49572	0.37992
12:14010809	rs77060042	T	C	intron	intron_variant	-	2 of 12	-	-	1620	221	-0.806	0.32641	1621	221	-1.307	0.11221	1625	222	-0.707	0.39063	1611	220	0.031	0.65272	1610	219	0.01	0.86893	1609	221	-0.022	0.7114	0.11221
12:14011125	rs77665969	C	T	intron	intron_variant	-	2 of 12	-	-	1514	612	-0.655	0.21533	1515	613	-0.101	0.84811	1519	613	-0.028	0.95799	1507	609	0.003	0.94638	1505	608	0.036	0.33925	1504	610	0.051	0.18315	0.18315
12:14012533	rs10772713	A	G	intron	intron_variant	-	2 of 12	-	-	1620	1291	0	1	1621	1291	0.262	0.54273	1625	1292	0.071	0.8692	1611	1281	0.026	0.46043	1610	1280	0.074	0.01603	1609	1283	0.017	0.59324	0.01603
12:14018777	rs7301328	C	G	exon	synonymous_variant	2 of 13	-	-	-	1620	1332	0.104	0.80529	1621	1333	0.22	0.60237	1625	1334	-0.345	0.42253	1611	1318	0.031	0.38255	1610	1317	0.041	0.17786	1609	1322	-0.021	0.50764	0.17786
12:14019128	rs34315573	T	C	exon	synonymous_variant	2 of 13	-	-	-	1621	126	0.255	0.81316	1622	126	0.064	0.95263	1626	126	0.794	0.47651	1612	125	0.059	0.52778	1611	126	0.03	0.70932	1610	124	-0.052	0.52232	0.47651
12:14019157	rs12818068	T	C	exon	5_prime_UTR_variant	2 of 13	-	-	-	1621	334	0.711	0.30026	1622	335	-0.394	0.56532	1626	340	0.957	0.16433	1612	336	-0.028	0.62108	1611	336	-0.059	0.23352	1610	333	0.07	0.1677	0.16433
12:14022891	rs10845849	G	T	intron	intron_variant	-	1 of 12	-	-	1590	1247	-0.047	0.91344	1591	1247	0.363	0.40192	1595	1248	-0.011	0.98008	1582	1238	0.023	0.52252	1581	1238	0.079	0.0116	1579	1239	0.019	0.53868	0.0116
12:14023364	rs10845850	G	A	intron	intron_variant	-	1 of 12	-	-	1620	1171	0.222	0.61191	1621	1172	-0.13	0.76565	1625	1178	0.318	0.47197	1611	1171	-0.018	0.63067	1610	1172	-0.065	0.0387	1609	1163	-0.002	0.95374	0.0387
12:14040694	rs80073820	G	A	intron	intron_variant	-	1 of 12	-	-	1350	41	3.104	0.09955	1351	41	4.538	0.01541	1355	41	4.553	0.01651	1344	41	0.303	0.05369	1342	41	0.243	0.07293	1340	41	-0.017	0.9038	0.01541
12:14042844	rs139256720	C	T	intron	intron_variant	-	1 of 12	-	-	1585	47	3.724	0.0355	1586	47	4.053	0.02225	1590	47	4.586	0.01082	1576	47	0.354	0.01852	1575	47	0.297	0.02119	1574	46	0.026	0.84442	0.01082
12:14043113	rs61914291	A	T	intron	intron_variant	-	1 of 12	-	-	1621	771	0.32	0.51142	1622	772	-0.29	0.55072	1626	777	0.397	0.41961	1612	772	-0.051	0.21278	1611	772	-0.062	0.07844	1610	767	0.018	0.61951	0.07844
12:14100437	rs1558908	T	C	intron	intron_variant	-	1 of 12	-	-	1616	95	2	0.11173	1617	95	1.959	0.11824	1621	95	2.487	0.05564	1607	95	0.075	0.49216	1606	95	0.026	0.77855	1606	93	-0.136	0.15326	0.05564
12:14101144	rs219919	C	T	intron	intron_variant	-	1 of 12	-	-	1621	73	-0.211	0.88121	1622	73	0.66	0.63792	1626	73	1.176	0.40879	1612	73	-0.018	0.87825	1611	73	0.086	0.3914	1610	73	0.04	0.69574	0.3914
12:14101311	rs219920	C	T	intron	intron_variant	-	1 of 12	-	-	1620	1271	0.038	0.92956	1621	1272	0.277	0.5212	1625	1274	-0.073	0.86774	1611	1261	0.033	0.36918	1610	1260	0.046	0.13891	1609	1262	-0.01	0.757	0.13891
12:14101470	rs61914322	A	G	intron	intron_variant	-	1 of 12	-	-	1621	326	-1.52	0.03274	1622	326	-0.201	0.77693	1626	327	-0.795	0.26342	1612	324	-0.118	0.04371	1611	324	-0.059	0.24179	1610	325	-0.041	0.43005	0.03274
12:14101795	rs73059669	A	T	intron	intron_variant	-	1 of 12	-	-	1569	139	0.175	0.86363	1570	139	-0.119	0.90735	1573	138	0.856	0.40759	1560	139	0.051	0.54538	1559	139	-0.053	0.46908	1557	136	-0.133	0.07793	0.07793
12:14110887	rs7970022	G	A	intron	intron_variant	-	1 of 12	-	-	1617	105	1.839	0.13107	1618	105	2.296	0.05826	1622	105	2.565	0.04101	1609	105	0.098	0.35053	1608	104	0.064	0.47907	1606	102	-0.152	0.09821	0.04101
12:14124547	rs9645755	G	A	intron	intron_variant	-	1 of 12	-	-	1615	925	0.486	0.29628	1616	927	0.292	0.52881	1620	932	0.137	0.76856	1606	922	-0.003	0.93649	1605	923	0.018	0.58425	1604	922	-0.008	0.81965	0.29628
12:14124560	rs79758831	T	C	intron	intron_variant	-	1 of 12	-	-	1620	71	0.022	0.98747	1621	71	-0.368	0.79668	1625	71	-0.047	0.97395	1611	71	-0.107	0.37525	1610	71	-0.147	0.15641	1609	70	0.212	0.04509	0.04509
12:14133332	rs3764030	T	C	upstream	upstream_gene_variant	-	-	-	-	1621	606	-0.744	0.16484	1622	605	-0.82	0.124	1626	605	-0.741	0.1718	1612	600	-0.059	0.19077	1611	599	-0.048	0.21528	1610	600	-0.048	0.22633	0.124
12:14133391	rs76826810	A	G	upstream	upstream_gene_variant	-	-	-	-	1621	370	0.488	0.45281	1622	371	0.358	0.58154	1626	373	-0.464	0.48598	1612	368	0.05	0.37551	1611	367	0.062	0.19567	1610	369	0.078	0.1099	0.1099
12:14134384	rs117225756	G	T	upstream	upstream_gene_variant	-	-	-	-	1621	71	-1.162	0.40293	1622	70	-1.558	0.26738	1626	71	-0.48	0.73861	1612	71	-0.102	0.4026	1611	71	-0.007	0.94917	1610	71	0.009	0.93067	0.26738
12:14134869	rs111988772	T	G	upstream	upstream_gene_variant	-	-	-	-	1618	390	0.502	0.42775	1619	391	0.142	0.82321	1623	393	-0.56	0.38696	1609	388	0.043	0.42899	1608	387	0.05	0.28478	1607	389	0.075	0.11484	0.11484
12:14135064	rs3764028	T	G	upstream	upstream_gene_variant	-	-	-	-	1584	110	-1.294	0.25266	1585	110	-0.605	0.59015	1589	110	-0.543	0.63889	1575	110	-0.126	0.18923	1574	110	-0.151	0.06685	1573	109	0.041	0.62189	0.06685
12:14135275	rs1024893	A	T	upstream	upstream_gene_variant	-	-	-	-	1558	848	0.493	0.30348	1559	851	0.47	0.32503	1562	855	0.012	0.98018	1548	844	0.006	0.88181	1547	845	0.027	0.43908	1546	844	0	0.99516	0.30348
12:14141988	rs117922850	C	A	upstream	intergenic_variant	-	-	-	-	1422	50	0.258	0.8794	1423	50	-0.254	0.87991	1427	49	1.691	0.32526	1415	49	0.138	0.32494	1414	49	-0.051	0.67407	1414	49	0.01	0.93453	0.32494
12:14142036	rs12366492	C	T	upstream	intergenic_variant	-	-	-	-	1420	206	-0.651	0.44734	1421	206	0.454	0.594	1425	206	0.247	0.77228	1413	205	-0.054	0.43825	1412	204	-0.025	0.68078	1412	205	-0.072	0.24067	0.24067
12:14142142	rs144605742	A	G	upstream	intergenic_variant	-	-	-	-	1620	49	1.62	0.35548	1621	49	2.71	0.12181	1625	49	2.46	0.1509	1611	49	0.137	0.32126	1610	49	0.199	0.09962	1609	49	0.023	0.85086	0.09962
12:14196520	rs35884573	G	A	upstream	intergenic_variant	-	-	-	-	1537	199	1.353	0.11876	1538	198	0.393	0.64934	1541	200	1.789	0.03991	1528	198	0.072	0.31455	1527	198	0.056	0.36849	1525	198	0.062	0.32956	0.03991
12:14200852	rs11055735	A	G	upstream	intergenic_variant	-	-	-	-	1620	577	-0.325	0.55763	1621	578	-1.076	0.05228	1625	579	-0.336	0.55067	1611	576	0.051	0.27278	1610	577	-0.014	0.73257	1609	573	-0.017	0.68713	0.05228
12:14201243	rs147822475	C	A	upstream	intergenic_variant	-	-	-	-	1621	61	-0.62	0.6875	1622	60	-1.363	0.37952	1626	61	-0.013	0.99369	1612	61	-0.138	0.29415	1611	61	-0.005	0.96128	1610	61	0.045	0.6938	0.29415
12:14211025	rs118120436	A	G	upstream	regulatory_region_variant	-	-	-	-	1621	79	2.207	0.10656	1622	79	0.69	0.61423	1626	79	1.445	0.29845	1612	79	0.169	0.14312	1611	79	0.008	0.93397	1610	78	0.01	0.9201	0.10656
12:14211116	rs17339986	A	G	upstream	regulatory_region_variant	-	-	-	-	1481	58	-0.397	0.7968	1482	57	-1.001	0.51685	1484	58	0.445	0.78024	1470	58	-0.097	0.46731	1469	58	0.013	0.91257	1469	58	0.064	0.57939	0.46731
12:14211900	rs17340000	A	G	upstream	intergenic_variant	-	-	-	-	1621	470	0.888	0.15043	1622	471	0.779	0.20526	1626	472	0.4	0.52146	1612	466	0.087	0.09039	1611	467	0.106	0.01758	1610	467	-0.025	0.5731	0.01758
12:14212129	rs117074500	T	G	upstream	intergenic_variant	-	-	-	-	1609	60	0.31	0.84423	1610	60	0.63	0.68834	1613	60	0.105	0.94715	1599	60	-0.008	0.9529	1598	60	-0.028	0.79989	1597	59	0.027	0.81138	0.68834
12:14213103	rs10505781	C	A	upstream	intergenic_variant	-	-	-	-	1621	604	-0.122	0.82074	1622	603	0.197	0.71382	1626	605	0.796	0.14048	1612	598	-0.015	0.7287	1611	597	0.018	0.64284	1610	602	0.028	0.48189	0.14048
12:14213253	rs35369279	G	A	upstream	intergenic_variant	-	-	-	-	1601	296	0.579	0.43313	1602	296	1.042	0.15717	1606	296	1.168	0.11788	1592	295	0.037	0.54773	1591	295	0.021	0.68899	1590	290	-0.048	0.38217	0.11788

## Sheet: VIQADJ-CYP19A1
Chapman et al. Targeted Analysis of Dyslexia-Associated Regions on Chromosome 6, 12 and 15 in Large Multigenerational Cohorts
Table S8: common (sample frequency > 1%) single variant tests for VIQADJ traits
Significant results (p < 0.000463) are in bold.
A1 refers to the rare allele in this data set. A2 is the common allele in this data set. Table S9 contains a mapping between the REF/ALT allele coding, and the A1/A2 coding.
n=number of individuals both phenotyped and genotyped, MAC=number of A1 alleles observed
CYP19A
SNP	rsname	A1	A2	Region	Consequence	EXON	INTRON	SIFT	PolyPhen	WID.n	WID.MAC	WID.Est	WID.pval	WA.n	WA.MAC	WA.Est	WA.pval	SP.n	SP.MAC	SP.Est	SP.pval	SWE.n	SWE.MAC	SWE.Est	SWE.pval	PDE.n	PDE.MAC	PDE.Est	PDE.pval	NWR.n	NWR.MAC	NWR.Est	NWR.pval	min pval
15:51480424	-	T	C	downstream		-	-	-	-	1621	1165	-0.803	0.06875	1622	1166	-0.963	0.02847	1626	1172	-0.968	0.02974	1612	1157	-0.052	0.16216	1611	1156	-0.074	0.02067	1610	1159	-0.048	0.14308	0.02067
15:51481067	rs188597286	G	C	downstream		-	-	-	-	1621	56	-2.347	0.13854	1622	56	-0.97	0.54117	1626	56	-1.437	0.36685	1612	56	-0.084	0.52143	1611	56	-0.006	0.96053	1610	56	-0.09	0.4351	0.13854
15:51481143	rs117378595	A	G	downstream		-	-	-	-	1621	175	0.256	0.785	1622	175	-0.154	0.8701	1626	176	-0.732	0.43739	1612	176	0.055	0.47478	1611	176	0.044	0.50839	1610	173	0.042	0.54685	0.43739
15:51482057	rs146339215	C	A	downstream		-	-	-	-	1621	55	-2.158	0.17617	1622	55	-0.845	0.59707	1626	55	-1.338	0.40587	1612	55	-0.059	0.65365	1611	55	0.004	0.96972	1610	55	-0.086	0.46254	0.17617
15:51483707	rs12594395	G	C	downstream		-	-	-	-	1619	1242	0.888	0.03938	1620	1245	0.672	0.11614	1624	1250	0.916	0.03405	1610	1237	0.034	0.33966	1609	1238	0.012	0.70368	1608	1234	-0.024	0.44936	0.03405
15:51483996	rs55712458	C	G	downstream		-	-	-	-	1621	643	1.991	0.00013	1622	645	1.95	0.00017	1626	648	2.046	0.0001	1612	643	0.104	0.01688	1611	643	0.1	0.00785	1610	638	0.05	0.19025	0.0001
15:51484405	rs147593636	A	G	downstream	regulatory_region_variant	-	-	-	-	1572	66	-0.987	0.50479	1573	66	-2.117	0.14934	1576	66	0.584	0.6978	1562	66	-0.284	0.02184	1561	66	-0.116	0.27676	1560	66	-0.125	0.2476	0.02184
15:51491072	rs16964175	A	G	downstream	regulatory_region_variant	-	-	-	-	1615	943	-0.189	0.67915	1616	943	-0.262	0.56648	1620	942	-0.454	0.32905	1606	937	-0.006	0.88064	1605	936	-0.003	0.93539	1604	936	0.033	0.32788	0.32788
15:51495177	rs143273080	T	G	downstream	regulatory_region_variant	-	-	-	-	1617	39	-1.815	0.34023	1618	39	-0.242	0.89825	1622	39	-0.694	0.71254	1608	39	-0.088	0.56376	1607	39	-0.031	0.8148	1606	39	-0.023	0.86252	0.34023
15:51500494	rs934633	T	C	exon	3_prime_UTR_variant	10 of 10	-	-	-	1621	305	-0.035	0.96056	1622	305	-0.213	0.76579	1626	304	-0.39	0.5945	1612	303	0.015	0.80403	1611	302	-0.016	0.76042	1610	304	0.039	0.46363	0.46363
15:51500538	rs934634	T	C	exon	3_prime_UTR_variant	10 of 10	-	-	-	1621	682	-0.156	0.76554	1622	682	0.059	0.90986	1626	680	0.666	0.20403	1612	677	-0.024	0.5702	1611	676	0.004	0.90524	1610	677	0.021	0.58777	0.20403
15:51501117	rs4275794	C	T	exon	3_prime_UTR_variant	10 of 10	-	-	-	1618	678	-0.182	0.72874	1619	678	0.05	0.92418	1623	676	0.599	0.25455	1609	673	-0.027	0.53656	1608	672	0.002	0.95853	1607	673	0.023	0.55381	0.25455
15:51501404	rs12148604	C	T	exon	3_prime_UTR_variant	10 of 10	-	-	-	1620	1592	-0.157	0.71204	1621	1592	-0.229	0.58782	1625	1590	0.196	0.64643	1611	1583	-0.016	0.65054	1610	1581	0.007	0.80907	1609	1578	0.053	0.08649	0.08649
15:51502844	rs4646	A	C	exon	3_prime_UTR_variant	10 of 10	-	-	-	1621	907	-0.063	0.89272	1622	907	-0.334	0.47075	1626	907	-0.288	0.54208	1612	903	0.003	0.93635	1611	902	0.005	0.87593	1610	898	0.052	0.13369	0.13369
15:51502986	rs10046	G	A	exon	3_prime_UTR_variant	10 of 10	-	-	-	1620	1592	-0.188	0.65804	1621	1592	-0.242	0.56537	1625	1590	0.165	0.70031	1611	1583	-0.016	0.64789	1610	1581	0.005	0.878	1609	1578	0.054	0.08338	0.08338
15:51504811	rs1065779	A	C	intron	intron_variant	-	8 of 9	-	-	1621	1585	-0.129	0.76183	1622	1585	-0.199	0.63686	1626	1583	0.233	0.58625	1612	1576	-0.007	0.83401	1611	1574	0.01	0.73951	1610	1571	0.056	0.07037	0.07037
15:51505857	rs73393694	G	A	intron	intron_variant	-	8 of 9	-	-	1621	83	-1.612	0.21168	1622	82	-0.131	0.91914	1626	83	-1.583	0.21564	1612	83	-0.121	0.24177	1611	83	-0.096	0.28821	1610	83	-0.112	0.22319	0.21168
15:51507508	rs2289105	T	C	intron	intron_variant	-	7 of 9	-	-	1574	1537	-0.041	0.92446	1575	1537	-0.215	0.61362	1579	1535	0.292	0.49931	1566	1529	-0.001	0.96977	1565	1527	0.015	0.61749	1563	1523	0.06	0.05565	0.05565
15:51507874	rs17601241	A	G	intron	intron_variant	-	7 of 9	-	-	1619	305	-0.071	0.92038	1620	305	-0.305	0.66848	1624	304	-0.441	0.54594	1610	303	0.013	0.82747	1609	302	-0.018	0.72446	1608	304	0.043	0.41524	0.41524
15:51507968	rs700519	A	G	exon	missense_variant	7 of 10	-	deleterious(0.01)	benign(0.02)	1621	126	1.114	0.3076	1622	126	1.476	0.17547	1626	126	1.68	0.12922	1612	126	0.031	0.73556	1611	125	0.109	0.16895	1610	125	0.088	0.27093	0.12922
15:51510702	rs1143704	T	A	intron	intron_variant	-	6 of 9	-	-	1619	1601	-0.15	0.72509	1620	1601	-0.294	0.48783	1624	1599	0.131	0.76051	1610	1592	-0.009	0.79392	1609	1589	0.008	0.79197	1608	1587	0.064	0.03869	0.03869
15:51510868	rs4324076	A	C	intron	splice_polypyrimidine_tract_variant,intron_variant	-	5 of 9	-	-	1621	1602	-0.144	0.73466	1622	1602	-0.284	0.50226	1626	1600	0.147	0.73202	1612	1593	-0.011	0.76497	1611	1590	0.008	0.8	1610	1588	0.063	0.04235	0.04235
15:51512664	rs8034835	A	G	intron	intron_variant	-	5 of 9	-	-	1457	1438	-0.075	0.86539	1458	1438	-0.404	0.35935	1462	1436	0.256	0.56612	1449	1430	-0.004	0.90358	1448	1427	0.009	0.76691	1448	1426	0.073	0.02327	0.02327
15:51514572	rs28757184	A	G	exon	missense_variant	5 of 10	-	tolerated(0.16)	benign(0.003)	1621	83	-1.612	0.21168	1622	82	-0.131	0.91914	1626	83	-1.583	0.21564	1612	83	-0.121	0.24177	1611	83	-0.096	0.28821	1610	83	-0.112	0.22319	0.21168
15:51516055	rs2899472	A	C	intron	intron_variant	-	4 of 9	-	-	1618	886	-1.324	0.0057	1619	888	-1.051	0.02761	1623	894	-1.382	0.00404	1609	880	-0.07	0.07824	1608	880	-0.079	0.02159	1607	881	-0.061	0.0835	0.00404
15:51516287	rs17523014	G	A	intron	intron_variant	-	4 of 9	-	-	1621	72	0.975	0.49744	1622	72	-0.248	0.86216	1626	72	1.422	0.30399	1612	72	-0.015	0.88919	1611	72	-0.03	0.75391	1610	72	-0.099	0.31755	0.30399
15:51516304	rs12439137	G	A	intron	intron_variant	-	4 of 9	-	-	1619	385	0.945	0.14052	1620	385	0.719	0.26232	1624	383	0.158	0.81031	1610	383	0.053	0.3309	1609	383	0.023	0.62403	1608	385	0.048	0.3128	0.14052
15:51519276	rs4775935	T	G	intron	intron_variant	-	4 of 9	-	-	1621	1167	-0.239	0.59107	1622	1167	-0.341	0.44049	1626	1166	0.148	0.74008	1612	1160	-0.012	0.74084	1611	1159	0.005	0.86695	1610	1154	0.045	0.16852	0.16852
15:51520206	rs1065778	T	C	intron	intron_variant	-	3 of 9	-	-	1621	1583	0.034	0.9367	1622	1585	-0.202	0.6319	1626	1595	0.156	0.71514	1612	1574	0.007	0.85215	1611	1575	0.013	0.6744	1610	1575	0.055	0.07614	0.07614
15:51522185	rs72727164	A	C	intron	intron_variant	-	3 of 9	-	-	1621	314	-0.129	0.85442	1622	314	-0.304	0.66569	1626	313	-0.438	0.54372	1612	312	0.012	0.84702	1611	312	-0.023	0.65553	1610	313	0.046	0.38324	0.38324
15:51522425	rs76018581	A	G	intron	intron_variant	-	3 of 9	-	-	1621	88	0.973	0.45354	1622	88	0.09	0.94451	1626	88	1.315	0.29861	1612	88	-0.019	0.85439	1611	88	-0.005	0.95893	1610	88	-0.069	0.44565	0.29861
15:51529112	rs700518	T	C	exon	synonymous_variant	3 of 10	-	-	-	1621	1583	0.034	0.9367	1622	1585	-0.202	0.6319	1626	1595	0.156	0.71514	1612	1574	0.007	0.85215	1611	1575	0.013	0.6744	1610	1575	0.055	0.07614	0.07614
15:51529779	rs2414096	G	A	intron	intron_variant	-	2 of 9	-	-	1621	1582	0.026	0.95015	1622	1584	-0.201	0.63227	1626	1594	0.144	0.73617	1612	1573	0.007	0.83184	1611	1574	0.013	0.66271	1610	1574	0.057	0.06681	0.06681
15:51529835	rs2414097	G	A	intron	intron_variant	-	2 of 9	-	-	1621	1161	-0.135	0.76132	1622	1161	-0.269	0.5423	1626	1160	0.236	0.59782	1612	1154	-0.005	0.88647	1611	1153	0.013	0.68194	1610	1148	0.046	0.15696	0.15696
15:51536141	rs10459592	T	G	intron	intron_variant	-	1 of 9	-	-	1621	1428	-0.114	0.78818	1622	1427	-0.095	0.82314	1626	1427	0.189	0.6612	1612	1421	-0.01	0.78167	1611	1418	0.017	0.58415	1610	1414	0.022	0.47706	0.47706
15:51536940	rs147170744	T	C	intron	intron_variant	-	1 of 9	-	-	1621	43	-2.146	0.23896	1622	43	-0.797	0.66141	1626	43	-1.021	0.57416	1612	43	-0.093	0.52912	1611	43	-0.04	0.75678	1610	43	-0.046	0.72841	0.23896
15:51537012	rs10851498	C	T	intron	intron_variant	-	1 of 9	-	-	1621	1494	0.25	0.55146	1622	1497	0.263	0.52846	1626	1506	0.047	0.91172	1612	1485	0.012	0.73571	1611	1486	-0.001	0.96377	1610	1487	-0.036	0.2407	0.2407
15:51538280	rs17523270	T	G	intron	intron_variant	-	1 of 9	-	-	1621	1493	0.257	0.54053	1622	1496	0.263	0.52881	1626	1505	0.058	0.89001	1612	1484	0.011	0.75561	1611	1485	-0.002	0.95078	1610	1486	-0.038	0.21762	0.21762
15:51543311	rs28719042	A	G	intron	intron_variant	-	1 of 9	-	-	1611	166	1.735	0.06585	1612	166	1.381	0.14149	1616	166	1.469	0.12556	1602	166	0.101	0.2057	1601	164	0.107	0.12086	1600	166	0.005	0.94059	0.06585
15:51543382	rs16964220	A	G	intron	intron_variant	-	1 of 9	-	-	1621	165	1.532	0.10505	1622	165	1.133	0.22867	1626	165	1.32	0.16996	1612	165	0.108	0.17414	1611	163	0.104	0.13125	1610	165	0.001	0.98346	0.10505
15:51545860	rs12908960	A	G	intron	intron_variant	-	1 of 9	-	-	1621	1449	0.134	0.75334	1622	1452	0.212	0.61491	1626	1461	-0.059	0.88987	1612	1441	0.016	0.65955	1611	1442	0.002	0.94694	1610	1442	-0.031	0.30813	0.30813
15:51554807	rs112907485	T	C	intron	intron_variant	-	1 of 9	-	-	1621	69	-2.053	0.161	1622	69	-1.168	0.42341	1626	69	-2.456	0.0962	1612	68	-0.086	0.48169	1611	68	-0.052	0.62628	1610	69	-0.097	0.36547	0.0962
15:51554844	rs17523541	A	G	intron	intron_variant	-	1 of 9	-	-	1621	1436	0.268	0.53219	1622	1439	0.232	0.58579	1626	1447	0.066	0.8786	1612	1428	0.035	0.32246	1611	1429	0.018	0.56762	1610	1430	-0.045	0.15326	0.15326
15:51555500	rs34258629	C	T	intron	intron_variant	-	1 of 9	-	-	1620	492	0.73	0.21558	1621	492	0.46	0.43594	1625	493	0.691	0.24789	1611	492	0.074	0.13484	1610	490	0.063	0.14352	1609	488	0.03	0.48648	0.13484
15:51558422	rs3889391	A	G	intron	intron_variant	-	1 of 9	-	-	1621	1395	0.061	0.88573	1622	1398	0.186	0.66212	1626	1406	0.074	0.86335	1612	1387	0.014	0.6978	1611	1388	0.005	0.87332	1610	1389	-0.042	0.18325	0.18325
15:51558731	rs749292	A	G	intron	intron_variant	-	1 of 9	-	-	1621	1440	0.155	0.7186	1622	1443	0.167	0.69539	1626	1451	0.027	0.9507	1612	1432	0.029	0.42523	1611	1433	0.009	0.77059	1610	1434	-0.045	0.14863	0.14863
15:51559496	rs7181429	A	G	intron	intron_variant	-	1 of 9	-	-	1612	1424	0.222	0.60483	1613	1427	0.284	0.5056	1617	1435	0.05	0.90885	1603	1416	0.038	0.29239	1602	1417	0.016	0.59862	1601	1419	-0.04	0.20461	0.20461
15:51559552	rs34784350	T	C	intron	intron_variant	-	1 of 9	-	-	1612	1429	0.161	0.7076	1613	1432	0.195	0.64779	1617	1440	0.046	0.91453	1603	1421	0.032	0.36439	1602	1422	0.011	0.73042	1601	1423	-0.047	0.13365	0.13365
15:51559666	rs28637352	A	C	intron	intron_variant	-	1 of 9	-	-	1486	1299	0.12	0.78704	1487	1302	0.283	0.52235	1491	1310	0.003	0.99541	1478	1292	0.03	0.42133	1477	1293	0.008	0.80778	1475	1293	-0.06	0.06798	0.06798
15:51559845	rs28490942	C	G	intron	intron_variant	-	1 of 9	-	-	1619	1463	0.156	0.71531	1620	1466	0.222	0.60157	1624	1474	-0.011	0.97903	1610	1455	0.033	0.35725	1609	1456	0.018	0.56309	1608	1457	-0.047	0.13319	0.13319
15:51559917	rs28674681	C	A	intron	intron_variant	-	1 of 9	-	-	1621	1443	0.169	0.69291	1622	1446	0.168	0.693	1626	1454	0.005	0.99029	1612	1435	0.03	0.40253	1611	1436	0.01	0.75497	1610	1437	-0.044	0.16065	0.16065
15:51560064	rs34712049	T	C	intron	intron_variant	-	1 of 9	-	-	1621	1440	0.171	0.68998	1622	1443	0.184	0.66611	1626	1451	0.016	0.96961	1612	1432	0.032	0.37032	1611	1433	0.01	0.74378	1610	1434	-0.046	0.13863	0.13863
15:51563092	rs11636639	G	T	intron	intron_variant	-	1 of 9	-	-	1621	1443	0.169	0.69291	1622	1446	0.168	0.693	1626	1454	0.005	0.99029	1612	1435	0.03	0.40253	1611	1436	0.01	0.75497	1610	1437	-0.044	0.16065	0.16065
15:51564341	rs11632903	T	C	intron	intron_variant	-	1 of 9	-	-	1621	1443	0.169	0.69291	1622	1446	0.168	0.693	1626	1454	0.005	0.99029	1612	1435	0.03	0.40253	1611	1436	0.01	0.75497	1610	1437	-0.044	0.16065	0.16065
15:51570853	rs1902586	A	G	intron	intron_variant	-	1 of 9	-	-	1582	165	1.49	0.11682	1583	165	0.897	0.34292	1586	165	1.19	0.21692	1573	165	0.11	0.16636	1572	163	0.086	0.21433	1570	165	0.043	0.54163	0.11682
15:51570894	rs28588512	G	T	intron	intron_variant	-	1 of 9	-	-	1462	201	-0.078	0.92547	1463	201	-0.416	0.61384	1466	201	0.089	0.91539	1454	201	0.038	0.57827	1453	201	0.011	0.85248	1452	199	-0.054	0.36676	0.36676
15:51573123	rs116964788	A	G	intron	intron_variant	-	1 of 9	-	-	1621	74	-0.672	0.6231	1622	74	-1.362	0.31581	1626	74	-1.393	0.31562	1612	74	0.11	0.33606	1611	74	0.013	0.89323	1610	73	-0.084	0.40118	0.31562
15:51574305	rs7181886	G	C	intron	intron_variant	-	1 of 9	-	-	1620	156	1.194	0.22458	1621	156	0.628	0.52131	1625	156	0.929	0.34956	1611	156	0.059	0.47144	1610	155	0.069	0.32833	1609	156	0.083	0.25008	0.22458
15:51576169	rs147417040	T	C	intron	intron_variant	-	1 of 9	-	-	1620	93	-0.146	0.90816	1621	93	-0.406	0.74852	1625	93	0.448	0.72949	1611	93	-0.105	0.3263	1610	93	-0.073	0.42685	1609	93	-0.072	0.44302	0.3263
15:51576385	rs2445752	G	A	intron	intron_variant	-	1 of 9	-	-	1618	520	0.754	0.18883	1619	520	0.069	0.90364	1623	521	0.278	0.63363	1609	520	0.087	0.07134	1608	518	0.063	0.1288	1607	517	0.013	0.76227	0.07134
15:51576543	rs2445753	T	C	intron	intron_variant	-	1 of 9	-	-	1620	348	0.29	0.66887	1621	348	-0.371	0.5838	1625	349	-0.158	0.8182	1611	348	0.07	0.2197	1610	348	0.039	0.42077	1609	345	0.002	0.96929	0.2197
15:51581074	rs936308	G	C	intron	intron_variant	-	1 of 9	-	-	1621	523	0.849	0.13941	1622	523	0.194	0.73604	1626	524	0.408	0.48399	1612	523	0.099	0.04033	1611	521	0.071	0.08685	1610	520	0.015	0.72358	0.04033
15:51590753	rs2470155	T	G	intron	intron_variant	-	1 of 9	-	-	1594	343	0.524	0.4455	1595	343	-0.266	0.69806	1599	344	-0.024	0.97257	1586	343	0.082	0.15329	1585	343	0.06	0.22877	1583	340	0.025	0.62013	0.15329
15:51590998	rs77340752	C	T	intron	intron_variant	-	1 of 9	-	-	1621	173	-0.141	0.8774	1622	173	-0.03	0.97361	1626	174	-0.142	0.87874	1612	173	0.077	0.31638	1611	173	0.048	0.46826	1610	172	0	0.99908	0.31638
15:51591164	rs9282663	A	G	intron	intron_variant	-	1 of 9	-	-	1620	172	-0.145	0.87428	1621	172	-0.058	0.94986	1625	173	-0.15	0.87253	1611	172	0.078	0.3121	1610	172	0.05	0.45497	1609	171	0.005	0.94387	0.3121
15:51591204	rs730154	C	T	intron	intron_variant	-	1 of 9	-	-	1621	536	0.919	0.1066	1622	536	0.228	0.68895	1626	537	0.37	0.52219	1612	536	0.099	0.0391	1611	534	0.073	0.07865	1610	533	0.025	0.55118	0.0391
15:51595781	rs16964254	G	T	intron	intron_variant	-	1 of 9	-	-	1606	179	1.44	0.11455	1607	179	0.942	0.30015	1611	179	1.014	0.27408	1597	179	0.087	0.25766	1596	177	0.083	0.211	1595	179	0.056	0.40402	0.11455
15:51605360	rs28538925	A	G	intron	intron_variant	-	1 of 9	-	-	1621	172	1.324	0.15804	1622	172	0.772	0.4085	1626	172	0.961	0.3114	1612	172	0.053	0.50033	1611	170	0.076	0.2638	1610	172	0.068	0.31849	0.15804
15:51605408	rs16964258	G	A	intron	intron_variant	-	1 of 9	-	-	1621	183	1.502	0.09668	1622	183	1.036	0.25025	1626	183	1.162	0.20494	1612	183	0.086	0.25463	1611	181	0.095	0.14991	1610	183	0.047	0.47547	0.09668
15:51613316	rs77553464	A	G	intron	intron_variant	-	1 of 9	-	-	1571	89	-2.08	0.10142	1572	88	-0.767	0.54387	1575	88	-1.73	0.17536	1561	89	-0.109	0.293	1560	89	-0.083	0.35458	1559	89	-0.111	0.22295	0.10142
15:51613529	rs1004984	A	G	intron	intron_variant	-	1 of 9	-	-	1619	1190	-0.451	0.29586	1620	1189	-0.558	0.19523	1624	1196	-1.002	0.02091	1610	1185	-0.037	0.29563	1609	1183	-0.042	0.17044	1608	1186	0	0.99494	0.02091
15:51624730	rs17602385	C	T	intron	intron_variant	-	1 of 9	-	-	1620	204	0.78	0.3781	1621	204	1.855	0.03611	1625	204	2.128	0.01729	1611	201	0.085	0.25114	1610	202	0.109	0.08772	1609	202	-0.007	0.91531	0.01729
15:51625078	rs1961177	T	C	intron	intron_variant	-	1 of 9	-	-	1621	354	-0.708	0.29044	1622	353	-0.895	0.179	1626	353	-0.742	0.26852	1612	352	-0.053	0.32851	1611	351	-0.084	0.07635	1610	354	-0.05	0.3007	0.07635
15:51625116	rs2470169	G	T	intron	intron_variant	-	1 of 9	-	-	1621	204	0.779	0.3788	1622	204	1.844	0.03721	1626	204	2.126	0.01739	1612	201	0.085	0.25227	1611	202	0.109	0.0891	1610	202	-0.006	0.92731	0.01739
15:51625223	rs1870049	C	T	intron	intron_variant	-	1 of 9	-	-	1621	354	-0.708	0.29044	1622	353	-0.895	0.179	1626	353	-0.742	0.26852	1612	352	-0.053	0.32851	1611	351	-0.084	0.07635	1610	354	-0.05	0.3007	0.07635
15:51626505	rs12440754	C	T	intron	intron_variant	-	1 of 9	-	-	1621	350	-0.696	0.30016	1622	349	-0.884	0.18557	1626	349	-0.715	0.28814	1612	348	-0.058	0.29186	1611	347	-0.077	0.10718	1610	350	-0.045	0.35556	0.10718
15:51626551	rs11070843	G	A	intron	intron_variant	-	1 of 9	-	-	1621	350	-0.696	0.30016	1622	349	-0.884	0.18557	1626	349	-0.715	0.28814	1612	348	-0.058	0.29186	1611	347	-0.077	0.10718	1610	350	-0.045	0.35556	0.10718
15:51627794	rs11070844	T	C	intron	intron_variant	-	1 of 9	-	-	1604	347	-0.747	0.26977	1605	346	-1.083	0.10753	1608	346	-0.821	0.22517	1594	345	-0.067	0.22584	1593	344	-0.086	0.07128	1592	347	-0.033	0.49571	0.07128
15:51627798	rs2470165	T	A	intron	intron_variant	-	1 of 9	-	-	1602	198	0.512	0.56734	1603	198	1.619	0.07016	1606	198	1.92	0.03347	1592	195	0.069	0.35886	1591	196	0.1	0.12243	1590	196	-0.024	0.71075	0.03347
15:51627878	rs11070845	G	C	intron	intron_variant	-	1 of 9	-	-	1620	349	-0.712	0.29	1621	348	-0.896	0.18004	1625	348	-0.744	0.26969	1611	347	-0.061	0.26556	1610	346	-0.08	0.09505	1609	349	-0.045	0.35198	0.09505
15:51627969	rs141853734	T	C	intron	intron_variant	-	1 of 9	-	-	1621	41	-4.237	0.02418	1622	41	-4.954	0.00807	1626	42	-3.878	0.03822	1612	41	-0.244	0.1131	1611	41	-0.203	0.12775	1610	41	-0.196	0.14771	0.00807
15:51628101	rs2446409	A	G	intron	intron_variant	-	1 of 9	-	-	1621	204	0.779	0.3788	1622	204	1.844	0.03721	1626	204	2.126	0.01739	1612	201	0.085	0.25227	1611	202	0.109	0.0891	1610	202	-0.006	0.92731	0.01739
15:51628119	rs6493496	A	T	intron	intron_variant	-	1 of 9	-	-	1620	857	-0.153	0.74377	1621	857	-0.251	0.59058	1625	864	-0.769	0.10145	1611	854	-0.027	0.48723	1610	853	-0.015	0.66487	1609	853	0.023	0.5086	0.10145
15:51628130	rs28500524	T	C	intron	intron_variant	-	1 of 9	-	-	1621	354	-0.708	0.29044	1622	353	-0.895	0.179	1626	353	-0.742	0.26852	1612	352	-0.053	0.32851	1611	351	-0.084	0.07635	1610	354	-0.05	0.3007	0.07635
15:51628445	rs2446410	G	A	intron	intron_variant	-	1 of 9	-	-	1621	1437	-0.404	0.33916	1622	1436	-0.24	0.57054	1626	1443	-0.511	0.22933	1612	1429	-0.029	0.40421	1611	1428	-0.021	0.48531	1610	1428	-0.005	0.86583	0.22933
15:51631479	rs752760	T	C	upstream	upstream_gene_variant	-	-	-	-	1621	1435	-0.423	0.31765	1622	1434	-0.26	0.53909	1626	1441	-0.53	0.21334	1612	1427	-0.031	0.38035	1611	1426	-0.022	0.46371	1610	1426	-0.007	0.82268	0.21334
15:51633396	rs11631118	A	G	upstream	upstream_gene_variant	-	-	-	-	1438	315	-0.565	0.42407	1439	314	-0.791	0.25959	1443	315	-0.457	0.51751	1430	314	-0.051	0.37011	1429	313	-0.068	0.17366	1427	315	-0.049	0.32928	0.17366
15:51633517	rs2445764	G	A	upstream	upstream_gene_variant	-	-	-	-	1615	204	0.798	0.36716	1616	204	1.844	0.03735	1620	204	2.129	0.01724	1606	201	0.086	0.24893	1605	202	0.108	0.09007	1604	202	-0.007	0.91974	0.01724
15:51633629	rs72729210	A	G	upstream	regulatory_region_variant	-	-	-	-	1617	673	0.061	0.90639	1618	673	-0.148	0.77447	1622	678	-0.809	0.12058	1608	670	-0.031	0.47793	1607	670	-0.02	0.59236	1606	670	0.031	0.41535	0.12058
15:51634255	rs2446421	G	T	upstream	regulatory_region_variant	-	-	-	-	1617	1433	-0.422	0.31785	1618	1432	-0.272	0.51919	1622	1439	-0.501	0.23853	1608	1425	-0.03	0.39392	1607	1424	-0.022	0.47652	1606	1424	-0.013	0.66493	0.23853
15:51634304	rs11632569	T	G	upstream	regulatory_region_variant	-	-	-	-	1618	350	-0.699	0.29854	1619	349	-0.893	0.18131	1623	349	-0.712	0.2903	1609	348	-0.059	0.28357	1608	347	-0.077	0.10709	1607	350	-0.047	0.32853	0.10709
15:51634312	rs11632571	T	G	upstream	regulatory_region_variant	-	-	-	-	1618	350	-0.699	0.29854	1619	349	-0.893	0.18131	1623	349	-0.712	0.2903	1609	348	-0.059	0.28357	1608	347	-0.077	0.10709	1607	350	-0.047	0.32853	0.10709
15:51634343	rs187694166	A	C	upstream	regulatory_region_variant	-	-	-	-	1618	172	-0.713	0.43949	1619	172	-0.506	0.58246	1623	173	-0.272	0.77239	1609	172	-0.015	0.84454	1608	172	0.006	0.92878	1607	171	-0.008	0.91079	0.43949
15:51634486	rs2446422	G	T	upstream	regulatory_region_variant	-	-	-	-	1621	225	0.073	0.93113	1622	225	1.389	0.10042	1626	225	1.763	0.04007	1612	222	0.065	0.36613	1611	223	0.108	0.07853	1610	220	-0.012	0.84689	0.04007
15:51634898	rs2445765	C	G	upstream	upstream_gene_variant	-	-	-	-	1621	558	-0.222	0.69188	1622	557	0.088	0.87477	1626	557	0.276	0.62394	1612	553	-0.013	0.77644	1611	553	-0.013	0.7526	1610	555	-0.033	0.4234	0.4234
15:51635246	rs2445766	G	A	upstream	upstream_gene_variant	-	-	-	-	1621	584	-0.5	0.36445	1622	583	-0.06	0.91318	1626	583	0.138	0.80261	1612	579	-0.016	0.72439	1611	578	-0.018	0.65243	1610	579	-0.04	0.31298	0.31298
15:51635360	rs2445767	C	A	upstream	upstream_gene_variant	-	-	-	-	1565	552	-0.403	0.47532	1566	551	0.085	0.87936	1570	551	0.218	0.69977	1557	548	-0.011	0.8073	1556	547	-0.014	0.73018	1555	548	-0.038	0.35924	0.35924
15:51635380	rs2445768	C	A	upstream	upstream_gene_variant	-	-	-	-	1389	517	-0.604	0.30085	1390	516	-0.228	0.69402	1395	516	0.259	0.65703	1383	513	-0.012	0.80009	1382	512	-0.009	0.82977	1381	513	-0.037	0.3768	0.30085
15:51635565	rs8043240	T	C	upstream	upstream_gene_variant	-	-	-	-	1615	851	-0.162	0.73033	1616	851	-0.273	0.56053	1620	858	-0.717	0.12834	1606	848	-0.033	0.39554	1605	848	-0.016	0.63609	1604	847	0.023	0.49924	0.12834
15:51636454	rs868475	C	T	upstream		-	-	-	-	1507	118	-0.008	0.9941	1508	118	1.44	0.18546	1512	118	1.856	0.09022	1500	117	0.094	0.29119	1498	116	0.102	0.18943	1497	114	-0.055	0.49412	0.09022
15:51638721	rs60766173	G	A	upstream		-	-	-	-	1618	167	-0.892	0.33826	1619	167	-0.672	0.46951	1623	168	-0.351	0.71246	1609	167	-0.027	0.73791	1608	167	-0.008	0.90552	1607	166	-0.02	0.76934	0.33826
15:51638747	rs2446423	T	C	upstream		-	-	-	-	1618	583	-0.556	0.31337	1619	582	-0.1	0.85575	1623	582	0.1	0.857	1609	578	-0.019	0.67039	1608	577	-0.02	0.60663	1607	578	-0.047	0.24173	0.24173
15:51639727	rs2446425	T	C	upstream		-	-	-	-	1618	202	0.765	0.38881	1619	202	1.831	0.03907	1622	202	2.098	0.01936	1608	199	0.079	0.28682	1607	200	0.115	0.07362	1606	200	-0.019	0.77416	0.01936
15:51639772	rs12595379	C	T	upstream		-	-	-	-	1618	352	-0.742	0.26922	1619	351	-0.913	0.17139	1622	351	-0.777	0.24726	1608	350	-0.062	0.26023	1607	349	-0.079	0.09811	1606	352	-0.042	0.38959	0.09811
15:51639802	rs118154782	G	T	upstream		-	-	-	-	1621	96	-0.179	0.88242	1622	96	-0.601	0.61721	1626	96	0.943	0.44191	1612	95	-0.112	0.26533	1611	95	-0.052	0.55307	1610	96	0.07	0.42613	0.26533
15:51639820	rs75191956	T	C	upstream		-	-	-	-	1620	167	-0.857	0.35788	1621	167	-0.633	0.49562	1624	167	-0.291	0.76072	1610	166	-0.019	0.81371	1609	166	-0.005	0.93663	1608	165	-0.024	0.73306	0.35788
15:51639821	rs2124872	A	G	upstream		-	-	-	-	1617	575	-0.481	0.38677	1618	574	-0.117	0.83204	1622	574	0.232	0.67871	1608	570	-0.009	0.8373	1607	570	-0.013	0.74139	1606	570	-0.035	0.39048	0.38677
15:51640359	rs2445771	G	A	upstream		-	-	-	-	1621	232	0.023	0.97823	1622	232	1.312	0.11669	1626	232	1.574	0.06314	1612	229	0.065	0.35965	1611	229	0.086	0.15892	1610	227	-0.022	0.72084	0.06314
15:51641156	rs2446426	T	C	upstream	regulatory_region_variant	-	-	-	-	1621	204	0.779	0.3788	1622	204	1.844	0.03721	1626	204	2.126	0.01739	1612	201	0.085	0.25227	1611	202	0.109	0.0891	1610	202	-0.006	0.92731	0.01739
15:51641449	rs1551656	T	C	upstream	regulatory_region_variant	-	-	-	-	1621	359	-0.772	0.2454	1622	358	-0.935	0.15711	1626	358	-0.854	0.19815	1612	357	-0.06	0.27071	1611	355	-0.089	0.05971	1610	359	-0.05	0.29172	0.05971
15:51641541	rs12441382	A	G	upstream	regulatory_region_variant	-	-	-	-	1621	352	-0.756	0.25979	1622	351	-0.924	0.16614	1626	351	-0.786	0.24196	1612	350	-0.062	0.25537	1611	349	-0.078	0.09965	1610	352	-0.045	0.34829	0.09965
15:51641747	rs7167696	C	T	upstream	regulatory_region_variant	-	-	-	-	1511	327	-0.616	0.37639	1512	326	-0.68	0.32464	1516	326	-0.829	0.23191	1503	326	-0.06	0.28972	1502	325	-0.068	0.16482	1500	327	-0.037	0.45323	0.16482
15:51642489	rs17704365	G	A	upstream		-	-	-	-	1621	167	-0.857	0.35735	1622	167	-0.643	0.48915	1626	168	-0.333	0.72687	1612	167	-0.024	0.75852	1611	167	-0.007	0.91671	1610	166	-0.017	0.80235	0.35735
15:51642674	rs7172765	A	G	upstream		-	-	-	-	1620	847	-0.105	0.82356	1621	847	-0.254	0.58893	1625	854	-0.67	0.15698	1611	844	-0.025	0.52241	1610	844	-0.013	0.70393	1609	843	0.022	0.51853	0.15698
15:51642927	rs2446416	C	T	upstream		-	-	-	-	1621	1435	-0.411	0.33112	1622	1434	-0.251	0.55256	1626	1441	-0.5	0.23965	1612	1427	-0.033	0.34424	1611	1426	-0.022	0.46999	1610	1426	-0.006	0.85241	0.23965
15:51642941	rs2445773	A	G	upstream		-	-	-	-	1621	577	-0.483	0.38284	1622	576	-0.04	0.94187	1626	576	0.202	0.71759	1612	572	-0.017	0.71013	1611	572	-0.009	0.81142	1610	572	-0.037	0.36461	0.36461
15:51643449	rs7178417	G	C	upstream		-	-	-	-	1619	352	-0.751	0.26346	1620	351	-0.924	0.16623	1624	351	-0.777	0.24735	1610	350	-0.061	0.26397	1609	349	-0.079	0.09515	1608	352	-0.046	0.33813	0.09515
15:51643567	rs2470162	G	C	upstream		-	-	-	-	1551	192	0.974	0.28414	1552	192	2.147	0.0181	1556	192	2.335	0.01074	1544	189	0.088	0.24627	1543	190	0.116	0.07715	1540	190	-0.001	0.99372	0.01074
15:51646369	rs8031112	T	C	upstream		-	-	-	-	1621	359	-0.772	0.2454	1622	358	-0.935	0.15711	1626	358	-0.854	0.19815	1612	357	-0.06	0.27071	1611	355	-0.089	0.05971	1610	359	-0.05	0.29172	0.05971
15:51647544	rs56381769	C	T	upstream		-	-	-	-	1620	715	0.16	0.7535	1621	715	-0.046	0.92762	1625	721	-0.706	0.16552	1611	710	-0.014	0.74643	1610	711	-0.014	0.69698	1609	711	0.039	0.29325	0.16552

## Sheet: VIQADJ-DNAAF4
Chapman et al. Targeted Analysis of Dyslexia-Associated Regions on Chromosome 6, 12 and 15 in Large Multigenerational Cohorts
Table S8: common (sample frequency > 1%) single variant tests for VIQADJ traits
A1 refers to the rare allele in this data set. A2 is the common allele in this data set. Table S9 contains a mapping between the REF/ALT allele coding, and the A1/A2 coding.
n=number of individuals both phenotyped and genotyped, MAC=number of A1 alleles observed
DNAAF4
SNP	rsname	A1	A2	Region	Consequence	EXON	INTRON	SIFT	PolyPhen	WID.n	WID.MAC	WID.Est	WID.pval	WA.n	WA.MAC	WA.Est	WA.pval	SP.n	SP.MAC	SP.Est	SP.pval	SWE.n	SWE.MAC	SWE.Est	SWE.pval	PDE.n	PDE.MAC	PDE.Est	PDE.pval	NWR.n	NWR.MAC	NWR.Est	NWR.pval	min pval
15:55712533	rs184759504	T	G	downstream		-	-	-	-	1621	46	0.642	0.72053	1622	46	1.419	0.42739	1626	46	1.591	0.37286	1612	46	0.004	0.97625	1611	46	-0.016	0.89779	1610	46	-0.124	0.33544	0.33544
15:55722872	rs77641439	C	G	exon	missense_variant	10 of 10	-	deleterious_low_confidence(0)	probably_damaging(0.996)	1621	319	0.903	0.19216	1622	319	1.055	0.12789	1626	318	1.219	0.08213	1612	318	0.076	0.18864	1611	317	0.072	0.15046	1610	313	-0.001	0.98405	0.08213
15:55722882	rs57809907	A	C	exon	stop_gained	10 of 10	-	-	-	1620	336	0.128	0.8526	1621	337	0.868	0.20541	1625	337	0.587	0.39338	1611	333	0.037	0.51562	1610	332	0.022	0.6523	1609	334	-0.02	0.68324	0.20541
15:55727073	rs74349164	A	G	intron	intron_variant	-	9 of 9	-	-	1621	190	1.072	0.23124	1622	190	1.242	0.16412	1626	190	1.064	0.2369	1612	190	0.071	0.33604	1611	189	0.066	0.3019	1610	186	-0.059	0.37212	0.16412
15:55727587	rs7167170	G	A	intron	intron_variant	-	7 of 9	-	-	1621	1091	-0.18	0.69066	1622	1091	-0.805	0.0729	1626	1095	-0.299	0.51013	1612	1085	0.032	0.39038	1611	1086	-0.039	0.22687	1610	1087	-0.024	0.46271	0.0729
15:55735513	rs56842095	A	G	intron	intron_variant	-	6 of 9	-	-	1377	899	-0.057	0.90566	1378	899	-0.887	0.06539	1382	901	-0.143	0.76995	1371	893	0.045	0.26116	1370	894	-0.043	0.2136	1365	893	-0.006	0.87639	0.06539
15:55735541	rs112950071	A	G	intron	intron_variant	-	6 of 9	-	-	1385	244	-0.241	0.76275	1386	245	0.289	0.71429	1390	246	0.123	0.87771	1379	241	0.031	0.63828	1378	241	0.018	0.7538	1373	242	-0.005	0.93121	0.63828
15:55744862	rs117610434	C	A	intron	intron_variant	-	5 of 9	-	-	1618	271	0.177	0.81507	1619	272	0.879	0.24336	1623	272	0.442	0.55934	1609	268	0.027	0.66607	1608	268	0.028	0.6064	1607	269	0.004	0.93811	0.24336
15:55749073	rs78907658	T	G	intron	intron_variant	-	5 of 9	-	-	1621	128	0.605	0.57344	1622	128	0.672	0.53279	1626	127	1.346	0.22314	1612	127	0.067	0.47001	1611	127	0.073	0.3598	1610	126	0.068	0.40009	0.22314
15:55759193	rs600753	T	C	exon	missense_variant	5 of 10	-	-	-	1617	1575	0.119	0.77849	1618	1576	-0.101	0.81078	1622	1578	0.209	0.62406	1608	1565	0.047	0.18165	1607	1564	-0.017	0.56696	1606	1563	-0.034	0.27108	0.18165
15:55777638	rs11629841	G	T	intron	intron_variant	-	4 of 9	-	-	1606	1084	-0.124	0.78393	1607	1084	-0.878	0.0505	1611	1088	-0.275	0.54413	1597	1078	0.034	0.36181	1596	1079	-0.036	0.26048	1595	1080	-0.014	0.67591	0.0505
15:55787253	rs16976343	C	T	intron	intron_variant	-	3 of 9	-	-	1620	477	0.39	0.51036	1621	478	1.128	0.05648	1625	477	0.758	0.19944	1611	475	0.065	0.17876	1610	472	0.059	0.15886	1609	471	-0.045	0.29013	0.05648
15:55788818	rs16976349	C	G	intron	intron_variant	-	3 of 9	-	-	1620	197	0.717	0.41222	1621	197	1.142	0.19044	1625	197	0.805	0.35651	1611	197	0.056	0.43743	1610	196	0.04	0.52252	1609	193	-0.064	0.31522	0.19044
15:55788832	rs16976351	T	C	intron	intron_variant	-	3 of 9	-	-	1620	271	-0.208	0.78257	1621	272	0.559	0.457	1625	271	0.404	0.58869	1611	269	0.045	0.46364	1610	267	0.031	0.56664	1609	269	-0.029	0.59303	0.457
15:55789910	rs17819126	T	C	exon	missense_variant,splice_region_variant	3 of 10	-	tolerated(0.49)	benign(0.001)	1619	215	-0.347	0.67805	1620	215	-0.119	0.88663	1624	216	-0.985	0.24078	1610	214	-0.043	0.53583	1609	214	0.001	0.98673	1608	213	0.066	0.28301	0.24078
15:55790298	rs28369251	G	A	intron	intron_variant	-	2 of 9	-	-	1620	265	-0.16	0.83227	1621	266	0.546	0.46968	1625	266	0.461	0.53924	1611	263	0.05	0.41537	1610	261	0.034	0.52369	1609	263	-0.022	0.69178	0.41537
15:55790310	rs3743204	T	G	intron	intron_variant	-	2 of 9	-	-	1620	689	0.125	0.80699	1621	690	0.68	0.18322	1625	691	0.254	0.62028	1611	686	0.034	0.42569	1610	683	0.042	0.25758	1609	681	-0.007	0.85037	0.18322
15:55790352	rs74475478	G	A	intron	intron_variant	-	2 of 9	-	-	1621	215	-0.307	0.71329	1622	215	-0.087	0.91679	1626	216	-0.961	0.25224	1612	214	-0.041	0.55863	1611	214	0.002	0.96825	1610	213	0.07	0.25544	0.25224
15:55790381	rs12907654	C	G	intron	intron_variant	-	2 of 9	-	-	1621	84	0.612	0.63308	1622	84	-1.87	0.14443	1626	84	-0.003	0.99821	1612	84	0.198	0.04758	1611	84	0.092	0.29284	1610	84	-0.133	0.14155	0.04758
15:55790530	rs3743205	T	C	exon	5_prime_UTR_variant	2 of 10	-	-	-	1621	210	0.159	0.85201	1622	211	0.895	0.29109	1626	211	0.64	0.44988	1612	208	0.065	0.3481	1611	208	0.086	0.15309	1610	208	0.023	0.70769	0.15309
15:55801094	rs12899331	G	A	upstream	upstream_gene_variant	-	-	-	-	1615	830	-0.407	0.40269	1616	829	0.223	0.64662	1620	828	-0.022	0.96518	1607	826	-0.017	0.68192	1606	826	0.042	0.23508	1604	821	0.018	0.61999	0.23508
15:55806218	rs12907462	G	A	upstream	regulatory_region_variant	-	-	-	-	1621	551	-0.284	0.60949	1622	551	-0.234	0.67396	1626	549	-0.654	0.2469	1612	548	-0.019	0.69117	1611	547	-0.009	0.81804	1610	548	-0.007	0.87344	0.2469
15:55819280	rs79310663	A	G	upstream	regulatory_region_variant	-	-	-	-	1621	48	0.924	0.59831	1622	48	1.933	0.26881	1626	48	1.037	0.55346	1612	48	0.045	0.75446	1611	47	0.011	0.9322	1610	48	-0.125	0.32071	0.26881
