# Supplementary material for: Targeted analysis of dyslexia-associated regions on chromosomes 6, 12 and 15 in large multigenerational cohorts
Source: PLoS One. 2025 May 27;20(5):e0324006. doi: 10.1371/journal.pone.0324006 (PMC12112411; doi:10.1371/journal.pone.0324006)
Supplement: S9 Table — (XLSX) [file pone.0324006.s005.xlsx]

## Sheet: EXONIC
Chapman et al. Targeted Analysis of Dyslexia-Associated Regions on Chromosome 6, 12 and 15 in Large Multigenerational Cohorts
Table S9: GRIN2B rare variants included in aggregate analysis of SP:UNADJ
Exonic variants
chr	pos	REF	ALT	MAC	n.obs	freq	Consequence	Exon	Amino_acids	Codons	Existing_variation	SIFT	PolyPhen
12	13714470	A	G	2	1626	0.000615006	3_prime_UTR_variant	13	-	-	rs201969859	-	-
12	13714487	C	G	13	1626	0.00399754	3_prime_UTR_variant	13	-	-	rs151270374,COSV101663074	-	-
12	13714564	A	G	8	1626	0.00246002	3_prime_UTR_variant	13	-	-	rs145952835	-	-
12	13714642	C	T	2	1626	0.000615006	3_prime_UTR_variant	13	-	-	rs200601624,COSV101663197	-	-
12	13714643	G	A	2	1626	0.000615006	3_prime_UTR_variant	13	-	-	rs201335778	-	-
12	13714674	G	T	1	1616	0.000309406	3_prime_UTR_variant	13	-	-	rs1380138399	-	-
12	13714729	C	T	9	1616	0.00278465	3_prime_UTR_variant	13	-	-	-	-	-
12	13714749	G	A	2	1616	0.000618812	3_prime_UTR_variant	13	-	-	rs201260024	-	-
12	13715156	C	G	2	1626	0.000615006	3_prime_UTR_variant	13	-	-	-	-	-
12	13715268	C	T	6	1626	0.00184502	3_prime_UTR_variant	13	-	-	rs200589298	-	-
12	13715432	G	A	1	1613	0.000309981	3_prime_UTR_variant	13	-	-	rs71539419	-	-
12	13716059	C	T	2	1616	0.000618812	synonymous_variant	13	Y	taC/taT	rs146792012	-	-
12	13716070	C	T	1	1616	0.000309406	missense_variant	13	G/S	Ggc/Agc	rs1043559346,COSV101663018	tolerated(0.47)	benign(0.061)
12	13716086	G	A	1	1616	0.000309406	synonymous_variant	13	H	caC/caT	rs1411303131	-	-
12	13716360	G	A	1	1626	0.000307503	missense_variant	13	A/V	gCg/gTg	rs372379846,COSV74207600	tolerated(0.3)	benign(0.027)
12	13716365	T	A	6	1626	0.00184502	synonymous_variant	13	P	ccA/ccT	rs78765966	-	-
12	13716373	C	A	3	1626	0.000922509	missense_variant	13	A/S	Gct/Tct	rs141844705	tolerated(0.46)	benign(0)
12	13716425	G	A	2	1626	0.000615006	synonymous_variant	13	G	ggC/ggT	rs138771137	-	-
12	13716595	C	A	2	1626	0.000615006	missense_variant	13	V/L	Gta/Tta	-	tolerated(0.65)	benign(0.055)
12	13716620	G	A	5	1626	0.00153752	synonymous_variant	13	G	ggC/ggT	rs141886903,COSV74206201	-	-
12	13716629	G	T	1	1626	0.000307503	missense_variant	13	H/Q	caC/caA	rs866476716,COSV101662994	tolerated(0.16)	benign(0.187)
12	13716674	G	A	10	1626	0.00307503	synonymous_variant	13	S	tcC/tcT	rs45600931	-	-
12	13716681	C	T	1	1626	0.000307503	missense_variant	13	R/H	cGc/cAc	rs201250088,COSV74205737	tolerated(0.17)	benign(0.003)
12	13716759	C	T	1	1626	0.000307503	missense_variant	13	R/Q	cGa/cAa	rs187979330,COSV74204803	tolerated_low_confidence(0.38)	benign(0.034)
12	13716783	C	A	3	1626	0.000922509	missense_variant	13	R/L	cGg/cTg	rs148625092,COSV74207036	tolerated(0.13)	benign(0.037)
12	13716933	C	T	1	1626	0.000307503	missense_variant	13	R/K	aGg/aAg	rs1384598933	tolerated(1)	benign(0)
12	13717139	G	A	1	1626	0.000307503	synonymous_variant	13	F	ttC/ttT	rs200355836	-	-
12	13717262	G	A	3	1622	0.000924784	synonymous_variant	13	F	ttC/ttT	rs201252525	-	-
12	13717481	G	A	4	1626	0.00123001	synonymous_variant	13	N	aaC/aaT	rs35125534	-	-
12	13722921	T	G	2	1626	0.000615006	synonymous_variant	11	A	gcA/gcC	rs148185805	-	-
12	13764671	C	T	3	1626	0.000922509	missense_variant	8	A/T	Gct/Act	rs145021339	tolerated(0.28)	probably_damaging(0.929)
12	13768142	C	T	4	1626	0.00123001	synonymous_variant	7	S	tcG/tcA	rs566776310,COSV74205441	-	-
12	13768586	G	A	24	1626	0.00738007	synonymous_variant	6	D	gaC/gaT	rs35025065	-	-
12	13769570	A	T	1	1626	0.000307503	missense_variant	5	S/T	Tcc/Acc	rs199671864,COSV74207529	tolerated(0.67)	benign(0.003)
12	13906391	G	A	2	1595	0.000626959	synonymous_variant	3	P	ccC/ccT	rs1124894,COSV74206488	-	-
12	13906757	G	T	2	1626	0.000615006	synonymous_variant	3	I	atC/atA	rs36031537	-	-
12	14018915	G	A	12	1580	0.00379747	synonymous_variant	2	T	acC/acT	rs77299791	-	-
12	14018954	G	A	4	1566	0.00127714	synonymous_variant	2	S	tcC/tcT	rs199707487,COSV74205268	-	-
12	14132876	G	A	1	1625	0.000307692	5_prime_UTR_variant	1	-	-	rs202050009	-	-
12	14132944	T	G	1	1626	0.000307503	5_prime_UTR_variant	1	-	-	-	-	-

## Sheet: 3-prime
Chapman et al. Targeted Analysis of Dyslexia-Associated Regions on Chromosome 6, 12 and 15 in Large Multigenerational Cohorts
Table S9: GRIN2B rare variants included in aggregate analysis of SP:UNADJ. MAC: minor allele count.
3-prime variants
chr	pos		REF	ALT	MAC	n.obs	freq
12	13656992	.	C	T	5	1626	0.00153752
12	13657022	.	C	T	14	1626	0.00430504
12	13657265	.	T	A	4	1626	0.00123001
12	13657475	.	G	C	4	1566	0.00127714
12	13657587	.	C	G	3	1626	0.000922509
12	13657622	.	A	G	10	1626	0.00307503
12	13657626	.	C	T	3	1626	0.000922509
12	13657729	.	G	A	4	1626	0.00123001
12	13659487	.	T	C	1	1626	0.000307503
12	13659598	.	A	G	2	1530	0.000653595
12	13659634	.	G	A	1	1530	0.000326797
12	13659798	.	C	A	3	1621	0.000925355
12	13659815	.	G	A	4	1621	0.00123381
12	13659859	.	C	T	7	1621	0.00215916
12	13659902	.	A	G	2	1626	0.000615006
12	13659920	.	G	A	7	1626	0.00215252
12	13659948	.	G	T	1	1626	0.000307503
12	13659962	.	C	A	1	1626	0.000307503
12	13659987	.	A	C	7	1626	0.00215252
12	13662392	.	C	T	3	1601	0.000936914
12	13662514	.	T	C	2	1560	0.000641026
12	13665149	.	T	G	1	1626	0.000307503
12	13665368	.	C	T	2	1571	0.000636537
12	13676463	.	G	T	2	1618	0.000618047
12	13676506	.	G	A	2	1626	0.000615006
12	13676582	.	C	T	2	1400	0.000714286
12	13676624	.	T	C	4	1400	0.00142857
12	13676632	.	C	T	2	1400	0.000714286
12	13676657	.	A	G	11	1592	0.00345477
12	13676883	.	G	A	3	1623	0.000924214
12	13677322	.	A	G	1	1626	0.000307503
12	13677349	.	C	T	3	1626	0.000922509
12	13677794	.	A	C	2	1562	0.000640205
12	13677894	.	A	G	1	1626	0.000307503
12	13677951	.	G	A	2	1626	0.000615006
12	13678063	.	G	A	3	1622	0.000924784
12	13678138	.	A	G	11	1626	0.00338253
12	13678264	.	G	C	2	1578	0.000633714
12	13684022	.	C	T	12	1626	0.00369004
12	13684052	.	C	G	1	1626	0.000307503
12	13684080	.	C	G	15	1626	0.00461255
12	13684190	.	G	A	2	1528	0.00065445
12	13684266	.	A	T	1	1249	0.00040032
12	13684293	.	T	C	3	1249	0.00120096
12	13686332	.	C	T	2	1625	0.000615385
12	13686512	.	G	C	2	1626	0.000615006
12	13686593	.	C	T	2	1622	0.000616523
12	13686650	.	C	T	13	1622	0.0040074
12	13686942	.	A	T	4	1626	0.00123001
12	13687079	.	A	G	2	1611	0.000620732
12	13687391	.	C	G	8	1626	0.00246002
12	13687466	.	G	A	2	1624	0.000615764
12	13687595	.	G	A	1	1554	0.00032175
12	13687697	.	G	T	1	1617	0.000309215
12	13687802	.	T	A	27	1626	0.00830258
12	13687811	.	A	G	1	1626	0.000307503
12	13687964	.	A	G	3	1626	0.000922509
12	13688103	.	C	G	2	1626	0.000615006
12	13690338	.	A	G	1	1599	0.000312695
12	13690402	.	C	T	17	1626	0.00522755
12	13690406	.	G	A	2	1626	0.000615006
12	13699134	.	A	T	3	1626	0.000922509
12	13699206	.	G	A	3	1626	0.000922509
12	13699219	.	G	A	6	1626	0.00184502
12	13699282	.	G	A	1	1626	0.000307503
12	13699286	.	A	G	27	1626	0.00830258
12	13699598	.	T	C	2	1614	0.000619579
